# Supplementary material for: Large-scale integrative analysis of juvenile idiopathic arthritis for new insight into its pathogenesis
Source: Arthritis Res Ther. 2024 Feb 10;26:47. doi: 10.1186/s13075-024-03280-2 (PMC10858498; doi:10.1186/s13075-024-03280-2)
Supplement: Supplementary file 2 — Additional file 2: Table S1. The list of 12 reference eQTL panels used in the TWAS for JIA. Table S2. The list of the total TWAS associations for JIA from the connective tissues. Table S3. The list of 35 significant TWAS associations for JIA (PTWAS < 7.55 × 10−07). Table S4. The list of the total PWAS associations for JIA. Asterisks represent significant PWAS associations after Bonferroni correction (PPWAS < 2.16 × 10−05). Table S5. The result of fine-mapping of TWAS/PWAS signals by using the FOCUS. Table S6. Biological pathways significantly involved in JIA, identified by the MAGMA (FDR < 0.05). Table S7. The list of Entrez IDs of genes in 11 co-expression modules identified by WGCNA. Table S8. The result of gene set enrichment analysis with TWAS associations using co-expression modules as reference gene sets. Table S9. Functional annotation of the 11 modules with GO terms using DAVID, respectively. Table S10. HLA allele types having significantly imbalanced distribution between healthy controls and JIA patients (P < 0.05). Table S11. HLA allele types having significantly imbalanced distribution between healthy controls, oligo-JIA, poly-JIA, and sJIA patients (P < 0.05). Table S12. HLA allele types having significantly imbalanced distribution between healthy controls, African JIA, and European JIA patients (P < 0.05). Table S13. The P-values calculated by comparing the alpha diversity of TCRs. Table S14. Expression profiles of gene markers in each T cell cluster. [file 13075_2024_3280_MOESM2_ESM.xlsx]

## Sheet: Table S1
Table S1. The list of 12 reference eQTL panels used in the TWAS for JIA.
Group	Tissue	Sample (n)
GTEx v7	Adipose - Subcutaneous	2782
	Adipose - Visceral Omentum
	Artery - Aorta
	Artery - Coronary
	Artery - Tibial
	Cells - Epstein-Barr virus (EBV)-transformed lymphocytes
	Cells - Transformed fibroblasts
	Muscle - Skeletal
	Whole blood
METSIM	Adipose	563
NTR	Blood	1247
YFS	Blood	1264

## Sheet: Table S2
Table S2. The list of the total TWAS associations for JIA from the connective tissues.
Panel	ID	Chr	P0	P1	Lead GWAS ID	Lead GWAS Z	eQTL ID	eQTL Z	TWAS Z	TWAS P
Adipose_Subcutaneous	MAGI3	1	114000000	114000000	rs6679677	7.45	rs12566340	-4.68	-5.17857	2.24e-07
Adipose_Subcutaneous	NPR1	1	154000000	154000000	rs4309017	3.77	rs28580554	4.8	3.99856	6.37e-05
Adipose_Subcutaneous	CRTC2	1	154000000	154000000	rs2481065	4.99	rs1572788	-3.37	3.68745	0.000227
Adipose_Subcutaneous	CPSF3L	1	1250000	1260000	rs2477782	2.63	rs307380	6.03	3.49396	0.000476
Adipose_Subcutaneous	GATAD2B	1	154000000	154000000	rs2481065	4.99	rs4434872	-4.05	-3.39881	0.000677
Adipose_Subcutaneous	RP1-15D23.2	1	173000000	173000000	rs859665	-3.38	rs859722	-8.38	-3.1086	0.00188
Adipose_Subcutaneous	RP11-480I12.2	1	203000000	203000000	rs4325195	-3.17	rs17497724	-3.79	-2.9589	0.00309
Adipose_Subcutaneous	SCCPDH	1	247000000	247000000	rs6684181	3.06	rs3935011	-5.45	2.84667	0.00442
Adipose_Subcutaneous	S100A13	1	154000000	154000000	rs4309017	3.77	rs3790412	10.22	2.69863	0.00696
Adipose_Subcutaneous	MED8	1	43800000	43900000	rs839758	2.9	rs12076751	4.98	2.63778	0.00835
Adipose_Subcutaneous	KLHDC8A	1	205000000	205000000	rs963550	-2.9	rs10900518	-3.99	2.62276	0.00872
Adipose_Subcutaneous	TDRD10	1	154000000	155000000	rs2481065	4.99	rs6674171	-5.26	-2.57324	0.0101
Adipose_Subcutaneous	GPR88	1	101000000	101000000	rs955336	2.89	rs955336	-5.58	-2.50393	0.0123
Adipose_Subcutaneous	SLC16A4	1	111000000	111000000	rs7545139	-3.56	rs4501839	6.35	-2.49751	0.0125
Adipose_Subcutaneous	RP11-488L18.10	1	247000000	247000000	rs6684181	3.06	rs4351686	9.56	2.46955	0.0135
Adipose_Subcutaneous	PLEKHN1	1	902000	910000	rs2477782	2.63	rs2340582	-5.46	2.46672	0.0136
Adipose_Subcutaneous	PIGC	1	172000000	172000000	rs859665	-3.38	rs3768445	-4.69	2.44678	0.0144
Adipose_Subcutaneous	NOC2L	1	880000	895000	rs2477782	2.63	rs3748595	8.32	-2.42544	0.0153
Adipose_Subcutaneous	PEF1	1	32100000	32100000	rs640991	-3.66	rs2292989	-6.17	2.41981	0.0155
Adipose_Subcutaneous	S100A10	1	152000000	152000000	rs4845604	3.37	rs1387835	5.23	2.40465	0.0162
Adipose_Subcutaneous	KLHL17	1	896000	901000	rs2477782	2.63	rs4246503	-4.81	2.39563	0.0166
Adipose_Subcutaneous	C1orf132	1	208000000	208000000	rs1781030	-2.93	rs17006738	3.84	2.38378	0.0171
Adipose_Subcutaneous	TIE1	1	43800000	43800000	rs839758	2.9	rs3768046	-8.29	-2.37376	0.0176
Adipose_Subcutaneous	TCEA3	1	23700000	23800000	rs2811981	-2.45	rs1316855	3.81	-2.37234	0.0177
Adipose_Subcutaneous	MRTO4	1	19600000	19600000	rs12123337	2.55	rs12139436	-3.97	2.36105	0.0182
Adipose_Subcutaneous	DENND1B	1	197000000	198000000	rs2477077	2.41	rs10737693	4.78	2.34825	0.0189
Adipose_Subcutaneous	MYOC	1	172000000	172000000	rs28384834	3.81	rs235913	-5.87	-2.34444	0.0191
Adipose_Subcutaneous	LHX4	1	180000000	180000000	rs7513944	2.75	rs3845397	-6.5	-2.31235	0.0208
Adipose_Subcutaneous	RP11-57H12.5	1	95700000	95700000	rs2391388	2.76	rs10157254	6	2.29835	0.0215
Adipose_Subcutaneous	ALDH9A1	1	166000000	166000000	rs10158996	4.01	rs12408101	-5.32	-2.291	0.022
Adipose_Subcutaneous	TAF1A	1	223000000	223000000	rs2378598	-3.24	rs4481859	-3.45	-2.28185	0.0225
Adipose_Subcutaneous	RPRD2	1	150000000	150000000	rs509345	-3.24	rs12116970	3.92	-2.21839	0.0265
Adipose_Subcutaneous	ARV1	1	231000000	231000000	rs4846997	-2.88	rs7417590	-6.8	2.21521	0.0267
Adipose_Subcutaneous	MORN1	1	2250000	2320000	rs12082516	3.49	rs7545940	-7.42	2.2089	0.0272
Adipose_Subcutaneous	TBX15	1	119000000	120000000	rs1766804	3.18	rs984225	-4.35	-2.17197	0.0299
Adipose_Subcutaneous	S100A1	1	154000000	154000000	rs4309017	3.77	rs1888115	14.09	2.14715	0.0318
Adipose_Subcutaneous	RP11-54O7.17	1	931000	933000	rs2477782	2.63	rs3128117	-8.74	-2.13617	0.0327
Adipose_Subcutaneous	LBR	1	226000000	226000000	rs12568108	-2.35	rs6676935	4.26	-2.13376	0.0329
Adipose_Subcutaneous	VANGL1	1	116000000	116000000	rs11485111	2.84	rs751581	-9.61	-2.13187	0.033
Adipose_Subcutaneous	RP1-178F15.4	1	154000000	154000000	rs4309017	3.77	rs28580554	10.35	2.11485	0.0344
Adipose_Subcutaneous	RP11-378J18.8	1	223000000	223000000	rs2378598	-3.24	rs17465637	8.93	-2.11569	0.0344
Adipose_Subcutaneous	TARS2	1	150000000	150000000	rs509345	-3.24	rs486275	-5.53	-2.11155	0.0347
Adipose_Subcutaneous	CNIH3	1	225000000	225000000	rs6698799	3.17	rs9662190	5.69	2.09423	0.0362
Adipose_Subcutaneous	GBP3	1	89500000	89500000	rs12401845	-2.99	rs10493821	-15.42	-2.09411	0.0363
Adipose_Subcutaneous	RP4-740C4.7	1	2290000	2300000	rs12082516	3.49	rs2055204	-5.11	-2.0896	0.0367
Adipose_Subcutaneous	AGRN	1	956000	991000	rs2477782	2.63	rs2710888	-5.33	-2.08202	0.0373
Adipose_Subcutaneous	SERPINC1	1	174000000	174000000	rs1461024	2.94	rs16846667	7.19	2.06942	0.0385
Adipose_Subcutaneous	SEMA6C	1	151000000	151000000	rs6701819	-2.21	rs12089658	8.48	-2.03346	0.042
Adipose_Subcutaneous	GPR157	1	9160000	9190000	rs7525571	-2.76	rs7364899	-3.34	-2.02829	0.0425
Adipose_Subcutaneous	ENSA	1	151000000	151000000	rs509345	-3.24	rs10305740	3.23	2.02138	0.0432
Adipose_Subcutaneous	ANKRD65	1	1350000	1360000	rs2477782	2.63	rs2649588	-9.58	-2.01624	0.0438
Adipose_Subcutaneous	S100A9	1	153000000	153000000	rs4309017	3.77	rs11205279	6.64	2.01524	0.0439
Adipose_Subcutaneous	ZMYND12	1	42900000	42900000	rs1098782	2.83	rs4622104	-5.24	2.00256	0.0452
Adipose_Subcutaneous	LEPROT	1	65900000	65900000	rs7553101	-3.6	rs6656519	-3.79	1.99253	0.0463
Adipose_Subcutaneous	TATDN3	1	213000000	213000000	rs17019510	-3.15	rs6702101	-10.12	-1.98934	0.0467
Adipose_Subcutaneous	RP11-439E19.3	1	247000000	247000000	rs6684181	3.06	rs10754532	-5.3	1.98273	0.0474
Adipose_Subcutaneous	EDEM3	1	185000000	185000000	rs2207527	-2.81	rs10911640	-8.68	-1.97212	0.0486
Adipose_Subcutaneous	KCNC4	1	111000000	111000000	rs7545139	-3.56	rs1323724	-6.29	1.97146	0.0487
Adipose_Subcutaneous	INADL	1	62200000	62600000	rs2364479	3.16	rs1332636	3.14	-1.93716	0.0527
Adipose_Subcutaneous	EMC1	1	19500000	19600000	rs12123337	2.55	rs710865	-10.38	1.93482	0.053
Adipose_Subcutaneous	NUDT17	1	146000000	146000000	rs10910829	3.47	rs2018027	4.12	-1.93501	0.053
Adipose_Subcutaneous	PIGV	1	27100000	27100000	rs35015532	2.81	rs34885854	-5.39	-1.93023	0.0536
Adipose_Subcutaneous	PALMD	1	100000000	100000000	rs17120530	3.26	rs834993	4.05	-1.92397	0.0544
Adipose_Subcutaneous	GCLM	1	94400000	94400000	rs3814019	-2.45	rs11165034	-5.81	-1.92229	0.0546
Adipose_Subcutaneous	RWDD3	1	95700000	95700000	rs2391388	2.76	rs933107	6.56	1.91254	0.0558
Adipose_Subcutaneous	DARS2	1	174000000	174000000	rs1461024	2.94	rs12566842	-4.6	-1.89997	0.0574
Adipose_Subcutaneous	TNFRSF14	1	2490000	2500000	rs12082516	3.49	rs10797432	4.13	-1.88245	0.0598
Adipose_Subcutaneous	TNFSF4	1	173000000	173000000	rs12118211	-3.36	rs6425233	4.56	1.85917	0.063
Adipose_Subcutaneous	MIA3	1	223000000	223000000	rs2378598	-3.24	rs12043288	3.93	-1.85381	0.0638
Adipose_Subcutaneous	LRRC8C	1	90100000	90200000	rs2390794	-2.5	rs6694039	6.26	-1.85229	0.064
Adipose_Subcutaneous	RP11-439E19.10	1	247000000	247000000	rs6684181	3.06	rs12737081	-4.65	1.85105	0.0642
Adipose_Subcutaneous	CCDC30	1	42900000	43100000	rs1098782	2.83	rs4660646	7.28	-1.849	0.0645
Adipose_Subcutaneous	GPR137B	1	236000000	236000000	rs6682352	3.29	rs10802285	7.27	1.84794	0.0646
Adipose_Subcutaneous	TMEM9	1	201000000	201000000	rs7535428	2.49	rs7542768	10.86	1.8455	0.065
Adipose_Subcutaneous	SUCO	1	173000000	173000000	rs859665	-3.38	rs10911843	6.43	-1.84012	0.0658
Adipose_Subcutaneous	SMPDL3B	1	28300000	28300000	rs12076783	-2.31	rs3737807	-5.54	1.83697	0.0662
Adipose_Subcutaneous	ATAD3C	1	1390000	1410000	rs2477782	2.63	rs873927	-5.9	-1.83655	0.0663
Adipose_Subcutaneous	MAP3K6	1	27700000	27700000	rs11589265	2.64	rs4970520	-5.56	1.83397	0.0667
Adipose_Subcutaneous	RIMKLA	1	42800000	42900000	rs4660634	-2.53	rs17378108	-6.67	1.83349	0.0667
Adipose_Subcutaneous	AQP10	1	154000000	154000000	rs2481065	4.99	rs6672010	-6.13	1.82939	0.0673
Adipose_Subcutaneous	SH3BP5L	1	249000000	249000000	rs12043282	-3.28	rs12029054	-4.44	1.82897	0.0674
Adipose_Subcutaneous	IRF6	1	210000000	210000000	rs1542981	-2.31	rs7545542	-7.36	-1.81097	0.0701
Adipose_Subcutaneous	MINOS1	1	19900000	20000000	rs6672057	-2.83	rs728611	3.96	1.80012	0.0718
Adipose_Subcutaneous	MRPS17P1	1	45500000	45500000	rs11573590	3.23	rs4073112	-4.52	1.77907	0.0752
Adipose_Subcutaneous	RNF187	1	229000000	229000000	rs12120621	-2.13	rs12084511	4.47	1.7743	0.076
Adipose_Subcutaneous	RIT1	1	156000000	156000000	rs547915	-2.92	rs867550	-8.95	1.76902	0.0769
Adipose_Subcutaneous	LMOD1	1	202000000	202000000	rs16849345	-2.57	rs2644121	-8.94	-1.7679	0.0771
Adipose_Subcutaneous	ANKRD45	1	174000000	174000000	rs12118748	-2.94	rs7514876	3.79	1.76071	0.0783
Adipose_Subcutaneous	RGS2	1	193000000	193000000	rs6658382	-3.12	rs1342805	5.74	-1.73842	0.0821
Adipose_Subcutaneous	LRRC38	1	13800000	13800000	rs10927994	3.17	rs164868	4.5	1.73591	0.0826
Adipose_Subcutaneous	CD1E	1	158000000	158000000	rs857833	-2.45	rs6699757	-4.74	-1.73271	0.0831
Adipose_Subcutaneous	KCND3	1	112000000	113000000	rs894848	2.63	rs17029261	-4.52	1.69931	0.0893
Adipose_Subcutaneous	AGT	1	231000000	231000000	rs4846997	-2.88	rs5050	11.77	1.68704	0.0916
Adipose_Subcutaneous	RP4-758J18.7	1	1360000	1360000	rs2477782	2.63	rs12072310	-4.76	-1.68357	0.0923
Adipose_Subcutaneous	ARPC5	1	184000000	184000000	rs2986546	1.97	rs2761558	9.17	-1.65074	0.0988
Adipose_Subcutaneous	RP11-242O24.5	1	29500000	29500000	rs1045453	3.65	rs6703599	-3.5	-1.6482	0.0993
Adipose_Subcutaneous	CDC14A	1	101000000	101000000	rs955336	2.89	rs17420882	-5.78	-1.64501	0.1
Adipose_Subcutaneous	RP4-639F20.1	1	95400000	95400000	rs2391388	2.76	rs6667676	-5.72	-1.64161	0.101
Adipose_Subcutaneous	NCF2	1	184000000	184000000	rs2986546	1.97	rs3754517	-4.93	1.63304	0.102
Adipose_Subcutaneous	ZNF496	1	247000000	247000000	rs2640034	-3.2	rs2153631	9.34	-1.63038	0.103
Adipose_Subcutaneous	RNASEL	1	183000000	183000000	rs4271175	-3	rs11072	6.88	-1.612	0.107
Adipose_Subcutaneous	SNX7	1	99100000	99200000	rs591520	3.11	rs9727869	5.24	1.61146	0.107
Adipose_Subcutaneous	RP5-1115A15.1	1	8480000	8490000	rs7528376	-3.05	rs301805	-6.51	-1.61261	0.107
Adipose_Subcutaneous	SLC25A44	1	156000000	156000000	rs547915	-2.92	rs2241109	-5.99	1.60388	0.109
Adipose_Subcutaneous	PMF1	1	156000000	156000000	rs547915	-2.92	rs510441	-3.44	1.59948	0.11
Adipose_Subcutaneous	RP5-1007M22.2	1	90100000	90100000	rs2390794	-2.5	rs10922726	4.59	-1.59971	0.11
Adipose_Subcutaneous	RP11-268J15.5	1	36800000	36800000	rs12116935	-2.33	rs12116935	7.86	-1.58955	0.112
Adipose_Subcutaneous	EFCAB14	1	47100000	47200000	rs3766235	-2.94	rs2304745	4.69	-1.59009	0.112
Adipose_Subcutaneous	MAN1A2	1	118000000	118000000	rs7512111	-2.87	rs2767319	-3.68	-1.58853	0.112
Adipose_Subcutaneous	OLFML3	1	115000000	115000000	rs6679677	7.45	rs7545038	-4.7	1.54889	0.121
Adipose_Subcutaneous	RP11-439A17.7	1	121000000	121000000	rs4147001	1.7	rs6683357	11.73	1.55267	0.121
Adipose_Subcutaneous	TMCO1	1	166000000	166000000	rs10158996	4.01	rs7524755	-5.38	-1.5307	0.126
Adipose_Subcutaneous	GAS5	1	174000000	174000000	rs1461024	2.94	rs9425756	2.94	1.50653	0.132
Adipose_Subcutaneous	FAM72B	1	121000000	121000000	rs4147001	1.7	rs6683357	6.19	1.49257	0.136
Adipose_Subcutaneous	RP4-635E18.7	1	11100000	11100000	rs11805515	2.38	rs2791653	-6.24	-1.48951	0.136
Adipose_Subcutaneous	ATP6V0B	1	44400000	44400000	rs325155	-2.93	rs16831389	-4.71	1.48869	0.137
Adipose_Subcutaneous	AL161915.1	1	54600000	54600000	rs478225	-3.29	rs7524477	6.5	1.48667	0.137
Adipose_Subcutaneous	CCT8P1	1	147000000	147000000	rs634309	-2.53	rs6703847	-4.27	1.47944	0.139
Adipose_Subcutaneous	TP73-AS1	1	3650000	3660000	rs2483289	-3.57	rs2298222	7.26	-1.47796	0.139
Adipose_Subcutaneous	TADA1	1	167000000	167000000	rs6677499	-2.83	rs11583927	-4.54	1.4734	0.141
Adipose_Subcutaneous	RRP15	1	218000000	219000000	rs10482750	3.21	rs10863387	9.77	-1.46435	0.143
Adipose_Subcutaneous	EPB41	1	29200000	29400000	rs1045453	3.65	rs1485471	4.48	-1.4608	0.144
Adipose_Subcutaneous	NSL1	1	213000000	213000000	rs17019510	-3.15	rs11808846	4.35	1.459	0.145
Adipose_Subcutaneous	HYI	1	43900000	43900000	rs839758	2.9	rs4660731	6.85	-1.45286	0.146
Adipose_Subcutaneous	MIR3916	1	247000000	247000000	rs6684181	3.06	rs7551512	-10.53	-1.4495	0.147
Adipose_Subcutaneous	FOXO6	1	41800000	41800000	rs7551564	2.85	rs12759023	4.71	1.44493	0.148
Adipose_Subcutaneous	SSU72	1	1480000	1510000	rs2477782	2.63	rs7519837	6.24	1.442	0.149
Adipose_Subcutaneous	EFCAB2	1	245000000	245000000	rs3003228	-3.03	rs632676	9.07	1.43079	0.152
Adipose_Subcutaneous	ZSWIM5	1	45500000	45800000	rs11573590	3.23	rs346693	6.33	1.42553	0.154
Adipose_Subcutaneous	DPT	1	169000000	169000000	rs16860526	-2.88	rs580360	-4.11	-1.42177	0.155
Adipose_Subcutaneous	RP4-682C21.2	1	76200000	76200000	rs1249670	2.72	rs9943136	-4.14	-1.42056	0.155
Adipose_Subcutaneous	NEXN	1	78400000	78400000	rs6700924	-2.3	rs7524504	-4.75	-1.41636	0.157
Adipose_Subcutaneous	TMEM81	1	205000000	205000000	rs963550	-2.9	rs11576867	-6.05	-1.41431	0.157
Adipose_Subcutaneous	RNPC3	1	104000000	104000000	rs4551619	2.84	rs17014930	-3.62	1.41138	0.158
Adipose_Subcutaneous	SLC9A1	1	27400000	27500000	rs12753649	2.6	rs12142002	4.35	1.40503	0.16
Adipose_Subcutaneous	RABGAP1L	1	174000000	175000000	rs17360044	-2.41	rs6695327	6.54	1.40437	0.16
Adipose_Subcutaneous	CLCN6	1	11900000	11900000	rs4427416	-2.75	rs6541001	5.92	-1.40036	0.161
Adipose_Subcutaneous	TCHH	1	152000000	152000000	rs4845604	3.37	rs3001979	4.61	1.40178	0.161
Adipose_Subcutaneous	RCAN3	1	24800000	24900000	rs4648890	-4.5	rs196433	-4.37	1.39797	0.162
Adipose_Subcutaneous	S1PR1	1	102000000	102000000	rs984132	3.6	rs12756986	-3.51	1.39818	0.162
Adipose_Subcutaneous	NSUN4	1	46800000	46800000	rs3766235	-2.94	rs6703669	-4.75	-1.38474	0.166
Adipose_Subcutaneous	C1orf101	1	245000000	245000000	rs3003228	-3.03	rs3127464	6.12	-1.38552	0.166
Adipose_Subcutaneous	SNAP47	1	228000000	228000000	rs12129350	2.95	rs6683869	-6.68	-1.37761	0.168
Adipose_Subcutaneous	RAVER2	1	65200000	65300000	rs7553101	-3.6	rs12038159	-4.42	1.3788	0.168
Adipose_Subcutaneous	C1orf192	1	161000000	161000000	rs11576830	2.76	rs2501875	3.85	-1.38011	0.168
Adipose_Subcutaneous	NDUFS2	1	161000000	161000000	rs11576830	2.76	rs11585858	-4.52	-1.36866	0.171
Adipose_Subcutaneous	TSEN15	1	184000000	184000000	rs2207527	-2.81	rs1327144	4.56	-1.36897	0.171
Adipose_Subcutaneous	CYP4B1	1	47200000	47300000	rs3766235	-2.94	rs2297809	-6.51	1.36215	0.173
Adipose_Subcutaneous	PAQR6	1	156000000	156000000	rs547915	-2.92	rs7522860	-4.66	-1.35509	0.175
Adipose_Subcutaneous	RP11-108M9.5	1	17200000	17200000	rs978528	-3.01	rs2076600	5.96	-1.35685	0.175
Adipose_Subcutaneous	SPATA1	1	85000000	85000000	rs10873653	3.62	rs2271620	-5.84	-1.35164	0.176
Adipose_Subcutaneous	UQCRH	1	46800000	46800000	rs3766235	-2.94	rs17102101	-4.07	-1.34709	0.178
Adipose_Subcutaneous	NME7	1	169000000	169000000	rs2298902	2.75	rs1208377	-9.25	1.34488	0.179
Adipose_Subcutaneous	RP3-465N24.6	1	25600000	25600000	rs4648890	-4.5	rs7533178	-3.89	1.34417	0.179
Adipose_Subcutaneous	C1orf204	1	160000000	160000000	rs1446963	-2.51	rs16842686	6.79	-1.34061	0.18
Adipose_Subcutaneous	HFM1	1	91700000	91900000	rs17131554	-2.36	rs17131417	10.78	1.32681	0.185
Adipose_Subcutaneous	IL22RA1	1	24400000	24500000	rs6424099	2.91	rs16829209	-4.01	-1.32306	0.186
Adipose_Subcutaneous	FCGR2C	1	162000000	162000000	rs11576830	2.76	rs7529425	-8.81	-1.31126	0.19
Adipose_Subcutaneous	USP48	1	22000000	22100000	rs1256334	2.58	rs333204	-6.14	1.30485	0.192
Adipose_Subcutaneous	DNASE2B	1	84900000	84900000	rs10873653	3.62	rs1506700	3.97	-1.30074	0.193
Adipose_Subcutaneous	STRIP1	1	111000000	111000000	rs7545139	-3.56	rs333079	4.65	1.29893	0.194
Adipose_Subcutaneous	MFN2	1	12000000	12100000	rs4427416	-2.75	rs873458	6.76	1.29558	0.195
Adipose_Subcutaneous	RP5-968P14.2	1	27000000	27000000	rs35015532	2.81	rs12726287	-6.76	-1.28114	0.2
Adipose_Subcutaneous	ST3GAL3	1	44200000	44400000	rs839758	2.9	rs12760274	5.13	1.28007	0.201
Adipose_Subcutaneous	CYP4Z1	1	47500000	47600000	rs3766235	-2.94	rs3766194	-6.59	1.27806	0.201
Adipose_Subcutaneous	MMEL1	1	2520000	2560000	rs12082516	3.49	rs10910105	-4.63	1.26886	0.204
Adipose_Subcutaneous	RPA2	1	28200000	28200000	rs12076783	-2.31	rs17257252	6.3	1.26695	0.205
Adipose_Subcutaneous	PLD5	1	242000000	243000000	rs10926604	-2.87	rs2013655	-3.3	-1.26455	0.206
Adipose_Subcutaneous	RXRG	1	165000000	165000000	rs10158996	4.01	rs6669441	4.29	1.25798	0.208
Adipose_Subcutaneous	RBP7	1	10100000	10100000	rs7525571	-2.76	rs35232720	-6.71	-1.26045	0.208
Adipose_Subcutaneous	VAV3	1	108000000	109000000	rs11578263	-3.39	rs17020055	4.74	-1.25407	0.21
Adipose_Subcutaneous	IBA57	1	228000000	228000000	rs12129350	2.95	rs849749	-3.75	-1.25404	0.21
Adipose_Subcutaneous	FLVCR1-AS1	1	213000000	213000000	rs17019510	-3.15	rs2279692	-15.1	1.2469	0.212
Adipose_Subcutaneous	NFYC	1	41200000	41200000	rs3766322	2.79	rs2780950	-4.71	1.24484	0.213
Adipose_Subcutaneous	MMACHC	1	46000000	46000000	rs4660863	2.33	rs12049503	6.47	1.2457	0.213
Adipose_Subcutaneous	FBLIM1	1	16100000	16100000	rs2496331	-3.02	rs867321	5.34	-1.24597	0.213
Adipose_Subcutaneous	FCER1A	1	159000000	159000000	rs863013	-2.8	rs2251746	4.84	-1.24422	0.213
Adipose_Subcutaneous	WARS2	1	120000000	120000000	rs1766804	3.18	rs2645303	-12.96	1.24217	0.214
Adipose_Subcutaneous	MSTO2P	1	156000000	156000000	rs547915	-2.92	rs10908481	-4.47	1.24224	0.214
Adipose_Subcutaneous	TTLL10-AS1	1	1110000	1110000	rs2477782	2.63	rs4970405	-3.41	1.24186	0.214
Adipose_Subcutaneous	RBMXL1	1	89400000	89500000	rs12401845	-2.79	rs10801687	-4.46	-1.24153	0.214
Adipose_Subcutaneous	RP11-488P3.1	1	94200000	94200000	rs3814019	-2.45	rs2818164	11.14	-1.24074	0.215
Adipose_Subcutaneous	RP11-337C18.8	1	147000000	147000000	rs634309	-2.53	rs718369	7.46	1.23841	0.216
Adipose_Subcutaneous	PIK3R3	1	46500000	46600000	rs3766235	-2.94	rs10890365	3.58	-1.23464	0.217
Adipose_Subcutaneous	PBXIP1	1	155000000	155000000	rs4971066	2.71	rs4845693	-6.67	1.22818	0.219
Adipose_Subcutaneous	EIF2D	1	207000000	207000000	rs3813973	2.67	rs3813972	7.57	-1.22451	0.221
Adipose_Subcutaneous	UBR4	1	19400000	19500000	rs12123337	2.55	rs10916957	9.03	1.21985	0.223
Adipose_Subcutaneous	SNX25P1	1	212000000	212000000	rs4511185	2.71	rs11119784	3.13	1.21942	0.223
Adipose_Subcutaneous	RCSD1	1	168000000	168000000	rs1723018	-4.52	rs11584355	7.15	1.21223	0.225
Adipose_Subcutaneous	RPS10P7	1	201000000	201000000	rs16849345	-2.57	rs2210733	3.85	1.21332	0.225
Adipose_Subcutaneous	LDLRAP1	1	25900000	25900000	rs10794641	3.73	rs6688931	-6.47	-1.21036	0.226
Adipose_Subcutaneous	ELTD1	1	79400000	79500000	rs7522086	2.74	rs7535544	-4.71	-1.20763	0.227
Adipose_Subcutaneous	RNF11	1	51700000	51700000	rs11205832	2.72	rs17391220	3.68	1.19781	0.231
Adipose_Subcutaneous	SH3BGRL3	1	26600000	26600000	rs35015532	2.81	rs4659415	4.53	-1.19866	0.231
Adipose_Subcutaneous	CC2D1B	1	52800000	52800000	rs10888744	1.81	rs11803338	6.99	-1.19601	0.232
Adipose_Subcutaneous	DUSP27	1	167000000	167000000	rs1723018	-4.52	rs12037793	-3.88	-1.19443	0.232
Adipose_Subcutaneous	RP5-864K19.4	1	39300000	39400000	rs12756255	-2.69	rs11538784	5.51	-1.19578	0.232
Adipose_Subcutaneous	CCDC163P	1	46000000	46000000	rs4660863	2.33	rs1494813	16.51	-1.19499	0.232
Adipose_Subcutaneous	C1orf115	1	221000000	221000000	rs10779402	-2.18	rs337170	4.27	1.1916	0.233
Adipose_Subcutaneous	RP11-122G18.5	1	161000000	161000000	rs11576830	2.76	rs16832908	-7.96	1.1915	0.233
Adipose_Subcutaneous	FAM69A	1	93300000	93400000	rs680285	2.12	rs17371561	-6.76	1.19102	0.234
Adipose_Subcutaneous	SH3GLB1	1	87200000	87200000	rs932185	-2.77	rs3737672	-3.71	1.18843	0.235
Adipose_Subcutaneous	SGIP1	1	67000000	67200000	rs17129478	3.75	rs2146904	-4.16	1.18567	0.236
Adipose_Subcutaneous	PLA2G5	1	20400000	20400000	rs6672057	-2.83	rs16823377	-5.27	-1.184	0.236
Adipose_Subcutaneous	NEXN-AS1	1	78300000	78400000	rs6700924	-2.3	rs1539737	-3.98	-1.18101	0.238
Adipose_Subcutaneous	TOMM40L	1	161000000	161000000	rs11576830	2.76	rs4073054	4.52	-1.17821	0.239
Adipose_Subcutaneous	RP5-1042I8.7	1	120000000	120000000	rs3828090	-2.82	rs10494234	-3.9	-1.15708	0.247
Adipose_Subcutaneous	TDRD5	1	180000000	180000000	rs1048418	2.19	rs913514	12.08	-1.14521	0.252
Adipose_Subcutaneous	RP3-395M20.9	1	2510000	2520000	rs12082516	3.49	rs4648356	3.84	-1.1451	0.252
Adipose_Subcutaneous	METTL13	1	172000000	172000000	rs10753195	2.93	rs2294719	4.52	-1.14366	0.253
Adipose_Subcutaneous	RP11-399E6.1	1	41700000	41800000	rs7551564	2.85	rs10524	6.96	1.13668	0.256
Adipose_Subcutaneous	NBPF2P	1	21800000	21800000	rs1256334	2.58	rs4654947	-11.81	1.13431	0.257
Adipose_Subcutaneous	AK5	1	77700000	78000000	rs17100986	2.23	rs1993266	4.09	-1.13094	0.258
Adipose_Subcutaneous	SCP2	1	53400000	53500000	rs6588477	2.8	rs1320594	4.98	1.12886	0.259
Adipose_Subcutaneous	HMGN2P19	1	230000000	230000000	rs11583419	-3.23	rs1020353	9.85	1.11971	0.263
Adipose_Subcutaneous	RBBP5	1	205000000	205000000	rs963550	-2.9	rs1999131	3.51	-1.10439	0.269
Adipose_Subcutaneous	CASP9	1	15800000	15900000	rs2496331	-3.02	rs4263990	-9.93	-1.10526	0.269
Adipose_Subcutaneous	RUSC1-AS1	1	155000000	155000000	rs4971066	2.71	rs2297480	7.11	-1.10529	0.269
Adipose_Subcutaneous	DBT	1	101000000	101000000	rs955336	2.89	rs2810424	-4.34	1.10416	0.27
Adipose_Subcutaneous	CR1	1	208000000	208000000	rs2842754	2.49	rs1429904	-3.44	-1.10345	0.27
Adipose_Subcutaneous	CHRM3-AS2	1	240000000	240000000	rs11803379	2.87	rs10925945	-5.51	1.09599	0.273
Adipose_Subcutaneous	KIF17	1	21000000	21000000	rs12141992	2.61	rs12036633	4.7	1.09299	0.274
Adipose_Subcutaneous	MRPS21	1	150000000	150000000	rs509345	-3.24	rs10888578	-5.49	1.08504	0.278
Adipose_Subcutaneous	TCTEX1D4	1	45300000	45300000	rs11573590	3.23	rs3767490	-3.36	1.08505	0.278
Adipose_Subcutaneous	EPRS	1	220000000	220000000	rs11118454	-2.76	rs2047451	5.14	-1.08245	0.279
Adipose_Subcutaneous	ARTN	1	44400000	44400000	rs325155	-2.96	rs783308	3.88	1.07173	0.284
Adipose_Subcutaneous	RP4-635A23.4	1	185000000	185000000	rs4651254	2.68	rs7537341	-6.27	1.07004	0.285
Adipose_Subcutaneous	CDC7	1	92000000	92000000	rs4658122	-2.42	rs13447454	-6.78	1.06498	0.287
Adipose_Subcutaneous	RP11-353N4.6	1	150000000	150000000	rs3738319	1.38	rs507177	6.06	-1.06559	0.287
Adipose_Subcutaneous	BTBD19	1	45300000	45300000	rs11573590	3.23	rs12095412	-5.91	1.06	0.289
Adipose_Subcutaneous	LMX1A	1	165000000	165000000	rs10158996	4.01	rs10918148	5.03	-1.05801	0.29
Adipose_Subcutaneous	ABCD3	1	94900000	95000000	rs3814019	-2.45	rs2147795	7.57	-1.05654	0.291
Adipose_Subcutaneous	DEDD	1	161000000	161000000	rs11576830	2.76	rs4347230	-3.75	-1.04978	0.294
Adipose_Subcutaneous	ZNF593	1	26500000	26500000	rs2982313	3.57	rs12145714	-6.69	1.04516	0.296
Adipose_Subcutaneous	RPS8	1	45200000	45200000	rs11573590	3.23	rs11573562	-7.77	-1.04582	0.296
Adipose_Subcutaneous	RP11-452F19.3	1	223000000	223000000	rs2378598	-3.24	rs11487861	5.11	1.04484	0.296
Adipose_Subcutaneous	SLC25A34	1	16100000	16100000	rs2496331	-3.02	rs35352784	-8.29	1.04326	0.297
Adipose_Subcutaneous	EI24P2	1	158000000	158000000	rs856084	-2.78	rs7550055	-3.35	-1.04397	0.297
Adipose_Subcutaneous	MST1L	1	17100000	17100000	rs978528	-3.01	rs6691985	7.95	-1.0354	0.3
Adipose_Subcutaneous	PTBP2	1	97200000	97300000	rs528459	-2.46	rs10875032	-7.19	-1.03336	0.301
Adipose_Subcutaneous	COA6	1	235000000	235000000	rs10910470	3.73	rs6586384	9.96	1.03316	0.302
Adipose_Subcutaneous	TAF5L	1	230000000	230000000	rs11583419	-3.23	rs6671385	3.79	1.02687	0.304
Adipose_Subcutaneous	CD52	1	26600000	26600000	rs35015532	2.81	rs11584185	-5.47	-1.02762	0.304
Adipose_Subcutaneous	RP4-712E4.1	1	120000000	120000000	rs1766804	3.18	rs1409159	8.37	1.02684	0.304
Adipose_Subcutaneous	CDA	1	20900000	20900000	rs12141992	2.61	rs1689924	-7.62	1.02386	0.306
Adipose_Subcutaneous	DENND4B	1	154000000	154000000	rs2481065	4.99	rs10127983	5.49	-1.02402	0.306
Adipose_Subcutaneous	WLS	1	68600000	68700000	rs12030710	-2.16	rs3001035	-3.57	-1.01946	0.308
Adipose_Subcutaneous	LRRC39	1	101000000	101000000	rs955336	2.89	rs17121940	7.55	1.01754	0.309
Adipose_Subcutaneous	RER1	1	2320000	2340000	rs12082516	3.49	rs2494428	-4.03	1.01835	0.309
Adipose_Subcutaneous	GCSAML-AS1	1	248000000	248000000	rs2640034	-3.2	rs10925061	7.76	-1.01831	0.309
Adipose_Subcutaneous	RP6-42F4.1	1	121000000	121000000	rs3828090	-2.82	rs10923918	3.91	-1.01643	0.309
Adipose_Subcutaneous	FDPS	1	155000000	155000000	rs4971066	2.71	rs2297480	5.68	-1.01178	0.312
Adipose_Subcutaneous	RP11-504P24.8	1	224000000	224000000	rs12036423	2.23	rs2404851	-9.64	1.01077	0.312
Adipose_Subcutaneous	ICMT	1	6280000	6300000	rs1883604	-2.83	rs12073932	-8.85	-1.00821	0.313
Adipose_Subcutaneous	DISC1	1	232000000	232000000	rs2793092	3.11	rs7551537	4.07	1.00658	0.314
Adipose_Subcutaneous	NIT1	1	161000000	161000000	rs11576830	2.76	rs17392570	-6.14	-1.00076	0.317
Adipose_Subcutaneous	PRDX1	1	46000000	46000000	rs4660863	2.33	rs17522918	-6.82	-0.99782	0.318
Adipose_Subcutaneous	CYP4X1	1	47400000	47500000	rs3766235	-2.94	rs3766194	-6.19	0.99761	0.318
Adipose_Subcutaneous	THEM4	1	152000000	152000000	rs4845604	3.37	rs6685187	-9.5	-0.98989	0.322
Adipose_Subcutaneous	RP11-295K2.3	1	186000000	186000000	rs651967	1.81	rs11801527	5.58	0.98625	0.324
Adipose_Subcutaneous	PADI4	1	17600000	17700000	rs978528	-3.01	rs12037653	5.38	-0.97746	0.328
Adipose_Subcutaneous	GBA	1	155000000	155000000	rs4971066	2.71	rs4043	-5.51	0.97609	0.329
Adipose_Subcutaneous	RP11-307C12.11	1	155000000	155000000	rs4971066	2.71	rs6680600	-6.04	-0.97325	0.33
Adipose_Subcutaneous	TNNI3K	1	74700000	75000000	rs484649	2.08	rs518769	-10.57	-0.97224	0.331
Adipose_Subcutaneous	GNPAT	1	231000000	231000000	rs2793098	3.02	rs3767758	9.64	-0.97037	0.332
Adipose_Subcutaneous	RBBP4	1	33100000	33200000	rs16835227	-2.52	rs12039939	4.17	-0.97041	0.332
Adipose_Subcutaneous	NBPF18P	1	152000000	152000000	rs4845604	3.37	rs3007711	-4.25	-0.96699	0.334
Adipose_Subcutaneous	RP11-73M7.6	1	32100000	32100000	rs640991	-3.66	rs2050256	-4.7	-0.96702	0.334
Adipose_Subcutaneous	MCOLN2	1	85400000	85500000	rs10873653	3.62	rs7522851	-9.45	0.96341	0.335
Adipose_Subcutaneous	DUSP5P1	1	229000000	229000000	rs617982	-2.45	rs1925715	3.25	0.96408	0.335
Adipose_Subcutaneous	CROCC	1	17100000	17300000	rs978528	-3.01	rs6691985	9.33	-0.96172	0.336
Adipose_Subcutaneous	CEP85	1	26600000	26600000	rs35015532	2.81	rs3795687	6.8	0.96156	0.336
Adipose_Subcutaneous	FBXO6	1	11700000	11700000	rs4427416	-2.75	rs747862	-4.5	0.95913	0.337
Adipose_Subcutaneous	RP11-86H7.7	1	95100000	95100000	rs2391388	2.76	rs12725602	-4.23	0.9607	0.337
Adipose_Subcutaneous	GABPB2	1	151000000	151000000	rs6701819	-2.21	rs6694357	6.2	-0.95844	0.338
Adipose_Subcutaneous	FAM20B	1	179000000	179000000	rs997419	2.55	rs12568291	5.82	0.95688	0.339
Adipose_Subcutaneous	HLA-AS1	1	221000000	221000000	rs17009107	2.15	rs11118622	8.81	0.95681	0.339
Adipose_Subcutaneous	RP1-39G22.7	1	40700000	40700000	rs16865693	-2.76	rs12757549	-6.62	0.95576	0.339
Adipose_Subcutaneous	SMG5	1	156000000	156000000	rs547915	-2.92	rs3762281	-9.04	-0.94801	0.343
Adipose_Subcutaneous	KIF1B	1	10300000	10400000	rs11805515	2.38	rs3748577	3.72	0.94488	0.345
Adipose_Subcutaneous	LYSMD1	1	151000000	151000000	rs6701819	-2.21	rs12569193	5.18	-0.94493	0.345
Adipose_Subcutaneous	NDUFS5	1	39500000	39500000	rs12756255	-2.69	rs10888650	-12.12	-0.94395	0.345
Adipose_Subcutaneous	TTF2	1	118000000	118000000	rs7512111	-2.87	rs12029623	6.15	-0.94294	0.346
Adipose_Subcutaneous	PEX10	1	2340000	2350000	rs12082516	3.49	rs1129332	6.69	0.93934	0.348
Adipose_Subcutaneous	METTL18	1	170000000	170000000	rs2298902	2.75	rs17603666	-12.97	0.93652	0.349
Adipose_Subcutaneous	KLHDC7A	1	18800000	18800000	rs41413647	-3.06	rs7528572	12.31	-0.93537	0.35
Adipose_Subcutaneous	MFAP2	1	17300000	17300000	rs978528	-3.01	rs3738814	-6.68	0.93178	0.351
Adipose_Subcutaneous	DCST2	1	155000000	155000000	rs4971066	2.71	rs10908452	-5.14	-0.932	0.351
Adipose_Subcutaneous	NBPF10	1	145000000	145000000	rs10910829	3.47	rs7536830	4.45	-0.93051	0.352
Adipose_Subcutaneous	NUAK2	1	205000000	205000000	rs963550	-2.9	rs4950989	-5.79	0.9212	0.357
Adipose_Subcutaneous	RP11-57H12.3	1	95600000	95700000	rs2391388	2.76	rs1062076	-5.7	0.92106	0.357
Adipose_Subcutaneous	RP11-181G12.2	1	2110000	2120000	rs12082516	3.49	rs2503701	-7.8	-0.91956	0.358
Adipose_Subcutaneous	NTNG1	1	108000000	108000000	rs6662404	-2.73	rs6657710	4.42	0.91697	0.359
Adipose_Subcutaneous	RP11-295M18.6	1	221000000	221000000	rs17009107	2.15	rs2131887	11.35	0.91496	0.36
Adipose_Subcutaneous	MSH4	1	76300000	76400000	rs1249670	2.72	rs1146644	-9.44	0.90738	0.364
Adipose_Subcutaneous	ARHGEF16	1	3370000	3400000	rs2483289	-3.57	rs2794333	3.92	-0.90378	0.366
Adipose_Subcutaneous	RP11-134G8.8	1	201000000	201000000	rs16849345	-2.57	rs12090950	7.87	0.90332	0.366
Adipose_Subcutaneous	CLCNKB	1	16400000	16400000	rs11260721	2.33	rs11588392	-4.78	-0.90004	0.368
Adipose_Subcutaneous	ENO1	1	8920000	8940000	rs17842190	-2.19	rs11811795	5.46	0.89891	0.369
Adipose_Subcutaneous	CCSAP	1	229000000	229000000	rs11583419	-3.23	rs237749	6.21	0.89802	0.369
Adipose_Subcutaneous	RP1-79C4.4	1	171000000	171000000	rs1033481	2.16	rs10919449	9.53	0.89545	0.371
Adipose_Subcutaneous	GJB5	1	35200000	35200000	rs17500033	2.69	rs1764390	-5.87	-0.893	0.372
Adipose_Subcutaneous	RP11-235D19.2	1	151000000	151000000	rs834232	3.16	rs8444	-4.16	0.88935	0.374
Adipose_Subcutaneous	PTPRVP	1	202000000	202000000	rs16849345	-2.57	rs16849726	-4.83	0.88954	0.374
Adipose_Subcutaneous	RP5-1139B12.2	1	228000000	228000000	rs12129350	2.95	rs11584385	4.47	0.88814	0.374
Adipose_Subcutaneous	VAMP3	1	7830000	7840000	rs11120972	-3.09	rs10864316	4.35	0.88647	0.375
Adipose_Subcutaneous	RP11-378J18.3	1	223000000	223000000	rs2378598	-3.24	rs17163191	-6.67	0.88346	0.377
Adipose_Subcutaneous	ISG15	1	949000	950000	rs2477782	2.63	rs3128117	5.06	0.8792	0.379
Adipose_Subcutaneous	RP4-631H13.6	1	53400000	53400000	rs6588477	2.8	rs11206033	5.32	0.878	0.38
Adipose_Subcutaneous	FAM89A	1	231000000	231000000	rs4846997	-2.88	rs4074493	5.26	-0.87332	0.382
Adipose_Subcutaneous	RP11-495P10.2	1	148000000	148000000	rs508233	1.45	rs2932454	5.73	0.87454	0.382
Adipose_Subcutaneous	HRNR	1	152000000	152000000	rs4845604	3.37	rs1552991	-10.68	-0.87175	0.383
Adipose_Subcutaneous	ATAD3B	1	1410000	1430000	rs2477782	2.63	rs2031709	-5.58	-0.87073	0.384
Adipose_Subcutaneous	PLEKHA6	1	204000000	204000000	rs6675149	-3.05	rs4523575	6.36	0.86506	0.387
Adipose_Subcutaneous	RP11-436K8.1	1	61100000	61300000	rs1381171	2.38	rs6668262	-3.74	0.86147	0.389
Adipose_Subcutaneous	RP11-108M9.4	1	17200000	17200000	rs978528	-3.01	rs157252	6.81	-0.86206	0.389
Adipose_Subcutaneous	RCOR3	1	211000000	211000000	rs4511185	2.71	rs2292483	-4.97	-0.859	0.39
Adipose_Subcutaneous	CLCNKA	1	16300000	16400000	rs11260721	2.33	rs7538216	-4.02	0.85764	0.391
Adipose_Subcutaneous	LINC00339	1	22400000	22400000	rs1256334	2.58	rs11586488	15.4	0.85853	0.391
Adipose_Subcutaneous	DYRK3	1	207000000	207000000	rs3813973	2.67	rs13208	-4.88	0.856	0.392
Adipose_Subcutaneous	C1orf109	1	38100000	38200000	rs2085993	-2.96	rs684260	-6.38	0.85279	0.394
Adipose_Subcutaneous	hsa-mir-6723	1	566000	568000	rs3748592	-2.37	rs2519031	3.76	0.84957	0.396
Adipose_Subcutaneous	AC093157.1	1	101000000	101000000	rs955336	2.89	rs12567858	-3.62	-0.84963	0.396
Adipose_Subcutaneous	FCER1G	1	161000000	161000000	rs11576830	2.76	rs2301286	-6.34	-0.84673	0.397
Adipose_Subcutaneous	RP11-155O18.6	1	52800000	52800000	rs10888744	1.81	rs7546223	3.91	-0.84475	0.398
Adipose_Subcutaneous	RP11-15I11.3	1	212000000	212000000	rs17019510	-3.15	rs11590242	14.37	0.84126	0.4
Adipose_Subcutaneous	RP3-455J7.4	1	168000000	168000000	rs1723018	-4.52	rs1229393	-6.14	0.84024	0.401
Adipose_Subcutaneous	PADI2	1	17400000	17400000	rs978528	-3.01	rs2235914	-5.39	0.83844	0.402
Adipose_Subcutaneous	NBPF3	1	21800000	21800000	rs1256334	2.58	rs1827293	14.63	-0.83664	0.403
Adipose_Subcutaneous	SV2A	1	150000000	150000000	rs509345	-3.24	rs17643644	-4.72	0.83417	0.404
Adipose_Subcutaneous	RP4-717I23.3	1	93700000	93800000	rs10518536	2.51	rs1414367	-14.36	-0.83503	0.404
Adipose_Subcutaneous	ZNHIT6	1	86100000	86200000	rs4420136	2.69	rs12097932	7.25	-0.83105	0.406
Adipose_Subcutaneous	STIL	1	47700000	47800000	rs7554917	-2.2	rs11577621	4.44	0.8271	0.408
Adipose_Subcutaneous	C1orf174	1	3810000	3820000	rs2493272	3.15	rs7367066	-11.8	0.82815	0.408
Adipose_Subcutaneous	EPS15	1	51800000	52000000	rs11205832	2.72	rs2185592	11.69	0.81854	0.413
Adipose_Subcutaneous	RP5-1065J22.8	1	110000000	110000000	rs34748332	2.3	rs616378	6.64	-0.81688	0.414
Adipose_Subcutaneous	RP11-392O17.1	1	220000000	220000000	rs11118207	3.06	rs2605097	4.58	0.81545	0.415
Adipose_Subcutaneous	RP11-295M18.2	1	221000000	221000000	rs17009107	2.15	rs11118622	11.84	0.81439	0.415
Adipose_Subcutaneous	TRIM58	1	248000000	248000000	rs2640034	-3.2	rs1176011	-6.03	0.81322	0.416
Adipose_Subcutaneous	RERE	1	8410000	8880000	rs17842190	-2.19	rs2708633	8.63	-0.80382	0.422
Adipose_Subcutaneous	OR2W3	1	248000000	248000000	rs2640034	-3.2	rs7514184	-5.43	0.80235	0.422
Adipose_Subcutaneous	TMEM39B	1	32500000	32600000	rs640991	-3.66	rs4317856	-4.8	-0.79371	0.427
Adipose_Subcutaneous	SMG7	1	183000000	184000000	rs2986546	1.97	rs796860	5.42	0.79151	0.429
Adipose_Subcutaneous	CAPN8	1	224000000	224000000	rs12036423	2.23	rs6693911	-4.86	-0.78596	0.432
Adipose_Subcutaneous	TMED5	1	93600000	93600000	rs10518536	2.49	rs550892	-4.11	-0.7826	0.434
Adipose_Subcutaneous	PARP1	1	227000000	227000000	rs17580122	-3.58	rs4653710	4.32	-0.78122	0.435
Adipose_Subcutaneous	CEP170	1	243000000	243000000	rs12117580	-2.2	rs35214822	4.7	-0.7776	0.437
Adipose_Subcutaneous	RP11-504P24.2	1	224000000	224000000	rs7516230	-1.86	rs2404851	-4.46	0.77697	0.437
Adipose_Subcutaneous	ZBTB7B	1	155000000	155000000	rs4971066	2.71	rs3753639	-4.62	-0.77543	0.438
Adipose_Subcutaneous	GGPS1	1	235000000	236000000	rs2673968	-3.28	rs7515496	4.54	0.77303	0.44
Adipose_Subcutaneous	CTSS	1	151000000	151000000	rs509345	-3.24	rs10305724	-7.87	0.77226	0.44
Adipose_Subcutaneous	PRRC2C	1	171000000	172000000	rs10753195	2.93	rs1687061	6.03	0.76498	0.444
Adipose_Subcutaneous	DCAF6	1	168000000	168000000	rs1723018	-4.52	rs203849	-3.65	0.75858	0.448
Adipose_Subcutaneous	RN7SKP16	1	33800000	33800000	rs10798945	2.54	rs11590395	-6.35	0.75638	0.449
Adipose_Subcutaneous	GPX7	1	53100000	53100000	rs269286	-1.75	rs835342	14.28	-0.75537	0.45
Adipose_Subcutaneous	NIPAL3	1	24700000	24800000	rs6424099	2.91	rs520206	-6.84	-0.7541	0.451
Adipose_Subcutaneous	CNIH4	1	225000000	225000000	rs6698799	3.17	rs6675858	-11.34	-0.74973	0.453
Adipose_Subcutaneous	RP4-728D4.2	1	36000000	36000000	rs12727197	-2.34	rs12064550	-3.14	-0.74995	0.453
Adipose_Subcutaneous	SLC25A24	1	109000000	109000000	rs11578263	-3.39	rs6702877	-5.93	-0.7458	0.456
Adipose_Subcutaneous	TNN	1	175000000	175000000	rs2236885	-3.78	rs6681984	4.17	0.74142	0.458
Adipose_Subcutaneous	SELRC1	1	53200000	53200000	rs1288347	-1.86	rs6661196	-5.61	0.74295	0.458
Adipose_Subcutaneous	RP3-465N24.5	1	25600000	25600000	rs4648890	-4.5	rs3091242	7.52	-0.74255	0.458
Adipose_Subcutaneous	SYNC	1	33200000	33200000	rs16835227	-2.52	rs12039939	-5.36	-0.7311	0.465
Adipose_Subcutaneous	RCC1	1	28800000	28900000	rs17163135	-2.25	rs797397	-3.56	-0.72418	0.469
Adipose_Subcutaneous	THEMIS2	1	28200000	28200000	rs12076783	-2.31	rs3766398	4.81	0.72182	0.47
Adipose_Subcutaneous	CD1D	1	158000000	158000000	rs1886389	2.23	rs2246434	-3.43	-0.71754	0.473
Adipose_Subcutaneous	SHISA4	1	202000000	202000000	rs16849345	-2.57	rs1032524	5.69	-0.7163	0.474
Adipose_Subcutaneous	RP11-422J8.1	1	37900000	37900000	rs563293	-3.14	rs2245867	-12.31	0.71344	0.476
Adipose_Subcutaneous	RP11-46A10.4	1	181000000	181000000	rs11582261	-3.03	rs4652507	3.88	0.71073	0.477
Adipose_Subcutaneous	HSPA7	1	162000000	162000000	rs11589567	2.66	rs2099684	-7.93	-0.70962	0.478
Adipose_Subcutaneous	CHI3L2	1	112000000	112000000	rs12145219	3.48	rs7515361	5.58	0.70669	0.48
Adipose_Subcutaneous	RRNAD1	1	157000000	157000000	rs16837415	2.84	rs4399146	6.48	0.70632	0.48
Adipose_Subcutaneous	ZFP69	1	40900000	41000000	rs16865693	-2.76	rs11208254	-8.83	-0.70398	0.481
Adipose_Subcutaneous	CERS2	1	151000000	151000000	rs13294	3.02	rs17658705	6.83	0.70376	0.482
Adipose_Subcutaneous	NOTCH2NL	1	145000000	145000000	rs10910829	3.47	rs12091564	5.37	-0.70122	0.483
Adipose_Subcutaneous	CAPN2	1	224000000	224000000	rs12036423	2.23	rs12080565	-4.04	-0.6988	0.485
Adipose_Subcutaneous	TDRKH	1	152000000	152000000	rs4845604	3.37	rs1781423	9.23	0.6964	0.486
Adipose_Subcutaneous	DR1	1	93800000	93800000	rs10518536	2.51	rs771472	7.85	0.69546	0.487
Adipose_Subcutaneous	NUP133	1	230000000	230000000	rs11583419	-3.23	rs6657735	-3.99	-0.69137	0.489
Adipose_Subcutaneous	RP11-439E19.1	1	247000000	247000000	rs12410831	3.06	rs6696420	5.8	-0.69246	0.489
Adipose_Subcutaneous	AIM2	1	159000000	159000000	rs863013	-2.8	rs862999	7.49	-0.68409	0.494
Adipose_Subcutaneous	DUTP6	1	167000000	167000000	rs6677499	-2.83	rs6691431	9.04	0.6845	0.494
Adipose_Subcutaneous	GSTM5	1	110000000	110000000	rs7545139	-3.56	rs3754446	-10.35	0.68249	0.495
Adipose_Subcutaneous	RP11-334A14.8	1	53600000	53600000	rs6588477	2.8	rs11206101	6.36	-0.68245	0.495
Adipose_Subcutaneous	DISP1	1	223000000	223000000	rs2378598	-3.24	rs2609400	5.99	-0.68152	0.496
Adipose_Subcutaneous	ANGEL2	1	213000000	213000000	rs17019510	-3.15	rs3002284	9.41	-0.68102	0.496
Adipose_Subcutaneous	OSCP1	1	36900000	36900000	rs523553	-2.39	rs16822888	4.91	-0.67585	0.499
Adipose_Subcutaneous	EVI5	1	93000000	93300000	rs680285	2.12	rs7552212	3.97	-0.67416	0.5
Adipose_Subcutaneous	NPPA-AS1	1	11900000	11900000	rs4427416	-2.75	rs5067	-12.54	0.67414	0.5
Adipose_Subcutaneous	WNT2B	1	113000000	113000000	rs3790609	-2.73	rs1175630	8.47	0.67339	0.501
Adipose_Subcutaneous	RPS6KC1	1	213000000	213000000	rs17019510	-3.15	rs6692144	-6.76	0.67234	0.501
Adipose_Subcutaneous	SYPL2	1	110000000	110000000	rs7540934	-3.51	rs485660	5.8	0.67347	0.501
Adipose_Subcutaneous	RNPEP	1	202000000	202000000	rs16849345	-2.57	rs16849558	5.35	-0.67261	0.501
Adipose_Subcutaneous	RP11-169K16.9	1	16200000	16200000	rs12126178	-2.92	rs4661661	5.95	-0.67229	0.501
Adipose_Subcutaneous	C4BPB	1	207000000	207000000	rs3813973	2.67	rs12711513	6.95	-0.66934	0.503
Adipose_Subcutaneous	TAF13	1	110000000	110000000	rs34748332	2.3	rs8856	5.35	-0.6703	0.503
Adipose_Subcutaneous	KIAA0040	1	175000000	175000000	rs2236885	-3.78	rs2272785	-5.14	0.67033	0.503
Adipose_Subcutaneous	TXNDC12	1	52500000	52500000	rs10888744	1.81	rs1288706	-3.86	-0.66876	0.504
Adipose_Subcutaneous	CCDC17	1	46100000	46100000	rs4660863	2.33	rs28817701	-4.42	0.66847	0.504
Adipose_Subcutaneous	NAP1L4P1	1	117000000	117000000	rs10494190	-2.58	rs1414275	-4.31	-0.66797	0.504
Adipose_Subcutaneous	DDX59	1	201000000	201000000	rs7535428	2.49	rs12126676	-8.64	0.66705	0.505
Adipose_Subcutaneous	RP5-943J3.1	1	90300000	90300000	rs11799617	-2.77	rs473412	-11.95	-0.6659	0.505
Adipose_Subcutaneous	CLIC4	1	25100000	25200000	rs4648890	-4.5	rs7412132	-4.26	0.66322	0.507
Adipose_Subcutaneous	A3GALT2	1	33800000	33800000	rs10798945	2.54	rs1998623	9.32	-0.65964	0.509
Adipose_Subcutaneous	RIMKLBP2	1	219000000	219000000	rs12037343	3.15	rs3001032	-4.1	-0.66046	0.509
Adipose_Subcutaneous	PRRX1	1	171000000	171000000	rs1033481	2.16	rs6427247	4.69	0.65837	0.51
Adipose_Subcutaneous	RP5-1126H10.2	1	19400000	19400000	rs12123337	2.55	rs3748759	-6.23	0.65557	0.512
Adipose_Subcutaneous	CSF1	1	110000000	110000000	rs7545139	-3.56	rs333947	5.61	0.64949	0.516
Adipose_Subcutaneous	RP11-156E8.1	1	245000000	245000000	rs3003228	-3.03	rs2291426	-11.34	-0.64711	0.518
Adipose_Subcutaneous	PPIE	1	40200000	40200000	rs1180280	2.63	rs3738673	15.66	-0.64426	0.519
Adipose_Subcutaneous	WRAP73	1	3550000	3570000	rs2483289	-3.57	rs4364818	9.7	-0.64516	0.519
Adipose_Subcutaneous	ANGPTL1	1	179000000	179000000	rs997419	2.55	rs4652329	-4.1	-0.64257	0.521
Adipose_Subcutaneous	TYW3	1	75200000	75200000	rs12085647	3.3	rs7535692	-4.78	-0.63984	0.522
Adipose_Subcutaneous	OXCT2P1	1	40000000	40000000	rs1180280	2.63	rs3916164	7.78	-0.63428	0.526
Adipose_Subcutaneous	MAP10	1	233000000	233000000	rs7523171	3.03	rs1495986	-4.82	-0.63264	0.527
Adipose_Subcutaneous	CROCCP2	1	16900000	17000000	rs978528	-3.01	rs2076606	3.8	0.62658	0.531
Adipose_Subcutaneous	COL24A1	1	86200000	86600000	rs11578202	2.41	rs4912453	-11.97	0.62546	0.532
Adipose_Subcutaneous	SLC44A5	1	75700000	76100000	rs5745459	-3.33	rs1249813	-6.67	0.61969	0.535
Adipose_Subcutaneous	MPC2	1	168000000	168000000	rs1723018	-4.52	rs4657733	-5.19	0.6198	0.535
Adipose_Subcutaneous	FMOD	1	203000000	203000000	rs4951272	-2.63	rs6697630	-5.13	-0.61667	0.537
Adipose_Subcutaneous	NRD1	1	52300000	52300000	rs10888744	1.81	rs2842576	6.81	-0.61588	0.538
Adipose_Subcutaneous	SLC5A9	1	48700000	48700000	rs320014	-3.63	rs1338315	9.56	0.61519	0.538
Adipose_Subcutaneous	KIFAP3	1	170000000	170000000	rs2298902	2.75	rs16863119	3.47	-0.61479	0.539
Adipose_Subcutaneous	CHRM3	1	240000000	240000000	rs10495426	3.33	rs12119540	-3.34	0.615	0.539
Adipose_Subcutaneous	QSOX1	1	180000000	180000000	rs7513944	2.75	rs10798735	-4.73	0.61298	0.54
Adipose_Subcutaneous	MARK1	1	221000000	221000000	rs10779402	-2.18	rs10863542	3.75	0.60814	0.543
Adipose_Subcutaneous	B3GALT6	1	1170000	1170000	rs2477782	2.63	rs3813199	-7.59	0.60661	0.544
Adipose_Subcutaneous	CRB1	1	197000000	197000000	rs2488389	2.37	rs7522952	-3.56	-0.60471	0.545
Adipose_Subcutaneous	INPP5B	1	38300000	38400000	rs2085993	-2.96	rs4653329	12.34	-0.60381	0.546
Adipose_Subcutaneous	CDC42SE1	1	151000000	151000000	rs6701819	-2.21	rs2902810	4.96	-0.59926	0.549
Adipose_Subcutaneous	TMEM200B	1	29400000	29500000	rs1045453	3.65	rs6702335	5.71	-0.59951	0.549
Adipose_Subcutaneous	DHCR24	1	55300000	55400000	rs478225	-3.29	rs11206521	3.72	0.5973	0.55
Adipose_Subcutaneous	ARNT	1	151000000	151000000	rs834232	3.16	rs7412746	7.22	-0.59681	0.551
Adipose_Subcutaneous	HORMAD1	1	151000000	151000000	rs509345	-3.24	rs11204698	13.09	-0.5944	0.552
Adipose_Subcutaneous	PPIH	1	43100000	43100000	rs1098782	2.83	rs2816602	2.81	0.59407	0.552
Adipose_Subcutaneous	RP4-758J24.5	1	54500000	54500000	rs17108782	-2.41	rs10489447	-3.97	-0.59268	0.553
Adipose_Subcutaneous	CD1A	1	158000000	158000000	rs1886389	2.23	rs17628151	-3.62	0.59201	0.554
Adipose_Subcutaneous	PTGER3	1	71300000	71500000	rs1418449	-3.28	rs500647	3.81	-0.58994	0.555
Adipose_Subcutaneous	ZMYM1	1	35500000	35600000	rs7525948	-2.24	rs2101973	5.65	0.58476	0.559
Adipose_Subcutaneous	KLHDC9	1	161000000	161000000	rs11576830	2.76	rs3813619	4.89	0.58315	0.56
Adipose_Subcutaneous	EXO5	1	41000000	41000000	rs16865693	-2.76	rs3795344	4.55	-0.57636	0.564
Adipose_Subcutaneous	C1orf86	1	2120000	2140000	rs12082516	3.49	rs2503706	5.6	-0.57337	0.566
Adipose_Subcutaneous	ACAP3	1	1230000	1240000	rs2477782	2.63	rs4475691	3.47	-0.56416	0.573
Adipose_Subcutaneous	SYT6	1	115000000	115000000	rs6679677	7.45	rs596213	-5.5	-0.56376	0.573
Adipose_Subcutaneous	AKR7A2	1	19600000	19600000	rs12123337	2.55	rs3762391	5.62	0.56165	0.574
Adipose_Subcutaneous	THBS3	1	155000000	155000000	rs4971066	2.71	rs4971079	4.26	-0.56204	0.574
Adipose_Subcutaneous	MRPL20	1	1340000	1340000	rs2477782	2.63	rs35242196	6.73	0.56155	0.574
Adipose_Subcutaneous	RTCA	1	101000000	101000000	rs955336	2.89	rs3806240	8.07	-0.55796	0.577
Adipose_Subcutaneous	ANKRD34A	1	145000000	145000000	rs10910829	3.47	rs4970850	-3.9	0.55688	0.578
Adipose_Subcutaneous	HAO2	1	120000000	120000000	rs10923714	-3.05	rs10923755	-4.86	-0.554	0.58
Adipose_Subcutaneous	LRP8	1	53700000	53800000	rs6588477	2.8	rs17108202	-5.59	0.5532	0.58
Adipose_Subcutaneous	CAMTA1	1	6850000	7830000	rs12043429	-2.4	rs11120779	4.46	-0.5524	0.581
Adipose_Subcutaneous	THAP3	1	6680000	6690000	rs1883604	-2.83	rs12127219	9.66	-0.55002	0.582
Adipose_Subcutaneous	WDR78	1	67300000	67400000	rs17129478	3.75	rs1925402	4.85	-0.55094	0.582
Adipose_Subcutaneous	LINC00467	1	212000000	212000000	rs4511185	2.71	rs12137964	-5.54	-0.54969	0.583
Adipose_Subcutaneous	RN7SL333P	1	170000000	170000000	rs2298902	2.75	rs12760399	-4.97	-0.54869	0.583
Adipose_Subcutaneous	RP5-1024N4.4	1	48700000	48700000	rs320014	-3.63	rs1338315	11.03	0.54947	0.583
Adipose_Subcutaneous	RP11-385F5.4	1	237000000	237000000	rs6682352	3.29	rs2737707	7.07	-0.54763	0.584
Adipose_Subcutaneous	FLVCR1	1	213000000	213000000	rs17019510	-3.15	rs3768548	6.44	-0.54441	0.586
Adipose_Subcutaneous	LUZP1	1	23400000	23500000	rs882025	-2.6	rs1740482	-4.86	-0.54146	0.588
Adipose_Subcutaneous	RP11-552M11.8	1	112000000	112000000	rs12145219	3.48	rs1264888	-7.85	-0.53829	0.59
Adipose_Subcutaneous	RP11-196G18.22	1	150000000	150000000	rs509345	-3.24	rs7531664	-5.69	0.53866	0.59
Adipose_Subcutaneous	NADK	1	1680000	1710000	rs2477782	2.63	rs7531583	4.27	0.53773	0.591
Adipose_Subcutaneous	AKR7A3	1	19600000	19600000	rs12123337	2.55	rs6665756	-4.71	-0.5358	0.592
Adipose_Subcutaneous	LGALS8	1	237000000	237000000	rs6682352	3.29	rs2273863	-6.74	0.53474	0.593
Adipose_Subcutaneous	RP11-470E16.1	1	59600000	59700000	rs1815274	2.62	rs12758288	11.19	0.53487	0.593
Adipose_Subcutaneous	FHL3	1	38500000	38500000	rs2085993	-2.96	rs4072980	6.8	-0.52896	0.597
Adipose_Subcutaneous	GNG12	1	68200000	68300000	rs6679356	3.04	rs1276315	4.26	-0.52513	0.599
Adipose_Subcutaneous	RP5-855F14.1	1	235000000	235000000	rs10910470	3.73	rs271772	-4.6	0.52076	0.603
Adipose_Subcutaneous	CAPZB	1	19700000	19800000	rs6672057	-2.83	rs10917438	-4.97	0.51553	0.606
Adipose_Subcutaneous	RP11-48O20.4	1	160000000	160000000	rs1446963	-2.51	rs4656248	-5.75	0.5157	0.606
Adipose_Subcutaneous	IGSF8	1	160000000	160000000	rs1041068	-3.53	rs12408242	-5.41	-0.51452	0.607
Adipose_Subcutaneous	FAM110D	1	26500000	26500000	rs768199	3.67	rs12565228	4.91	0.51504	0.607
Adipose_Subcutaneous	RP11-17E13.2	1	75200000	75200000	rs12085647	3.3	rs6662846	-11.18	0.51491	0.607
Adipose_Subcutaneous	PRPF38A	1	52900000	52900000	rs10888744	1.81	rs7512768	6.5	-0.50954	0.61
Adipose_Subcutaneous	MTMR11	1	150000000	150000000	rs509345	-3.24	rs1868992	6.71	-0.50664	0.612
Adipose_Subcutaneous	GPA33	1	167000000	167000000	rs1723018	-4.52	rs3753914	4.64	-0.50675	0.612
Adipose_Subcutaneous	CYP4A22	1	47600000	47600000	rs9333016	-2.15	rs7528956	-5.46	0.50567	0.613
Adipose_Subcutaneous	TMEM222	1	27600000	27700000	rs11589265	2.64	rs7521203	6.57	-0.50625	0.613
Adipose_Subcutaneous	LAMC2	1	183000000	183000000	rs2333685	-1.92	rs2276543	9.77	-0.5045	0.614
Adipose_Subcutaneous	B3GALNT2	1	236000000	236000000	rs6674438	2.3	rs291360	-10.2	0.50333	0.615
Adipose_Subcutaneous	H3F3A	1	226000000	226000000	rs3219123	-2.38	rs3768543	13.14	0.50346	0.615
Adipose_Subcutaneous	NOL9	1	6580000	6610000	rs1883604	-2.83	rs11122082	5.82	0.502	0.616
Adipose_Subcutaneous	RP11-261C10.7	1	243000000	243000000	rs6672111	-2.24	rs4607871	7.48	-0.50158	0.616
Adipose_Subcutaneous	PRMT6	1	108000000	108000000	rs6662404	-2.73	rs1623927	-8.86	0.49895	0.618
Adipose_Subcutaneous	MFSD4	1	206000000	206000000	rs963550	-2.9	rs12751472	-8.15	-0.49669	0.619
Adipose_Subcutaneous	USP24	1	55500000	55700000	rs12758665	3.14	rs679804	-7.37	-0.49519	0.62
Adipose_Subcutaneous	EYA3	1	28300000	28400000	rs28988897	2.55	rs12144354	7.44	-0.495	0.621
Adipose_Subcutaneous	MAST2	1	46300000	46500000	rs4660863	2.33	rs6666743	6.31	-0.49201	0.623
Adipose_Subcutaneous	RP1-283E3.4	1	1660000	1670000	rs2477782	2.63	rs6699975	-5.93	0.49073	0.624
Adipose_Subcutaneous	LINC01057	1	95100000	95300000	rs2391388	2.76	rs698963	-4.23	-0.48489	0.628
Adipose_Subcutaneous	ADCK3	1	227000000	227000000	rs17580122	-3.58	rs12405469	-5.54	0.48356	0.629
Adipose_Subcutaneous	RSG1	1	16600000	16600000	rs11260721	2.33	rs6603850	8.07	-0.48163	0.63
Adipose_Subcutaneous	RPAP2	1	92800000	92900000	rs1014415	2.68	rs7539757	-5.76	-0.48008	0.631
Adipose_Subcutaneous	DRAM2	1	112000000	112000000	rs10857831	3.49	rs3818797	13.74	0.47681	0.633
Adipose_Subcutaneous	FLG	1	152000000	152000000	rs4845604	3.37	rs1552991	8.19	0.4762	0.634
Adipose_Subcutaneous	SCNN1D	1	1220000	1230000	rs2477782	2.63	rs6667923	3.87	0.46703	0.64
Adipose_Subcutaneous	FMO2	1	171000000	171000000	rs2075648	-2.87	rs2020870	-5.3	-0.46505	0.642
Adipose_Subcutaneous	APOA1BP	1	157000000	157000000	rs547915	-2.92	rs4661184	-6.36	-0.46393	0.643
Adipose_Subcutaneous	BROX	1	223000000	223000000	rs2378598	-3.24	rs34290674	9.76	-0.45947	0.646
Adipose_Subcutaneous	MLLT11	1	151000000	151000000	rs12074309	-2.15	rs4971009	4.43	-0.4598	0.646
Adipose_Subcutaneous	B4GALT3	1	161000000	161000000	rs11576830	2.76	rs4233366	6.45	-0.45559	0.649
Adipose_Subcutaneous	TOR3A	1	179000000	179000000	rs997419	2.55	rs2636293	7.55	-0.4546	0.649
Adipose_Subcutaneous	PPT1	1	40500000	40600000	rs1180280	2.63	rs3131660	5.67	0.4542	0.65
Adipose_Subcutaneous	C1orf134	1	16600000	16600000	rs11260721	2.33	rs2983163	3.77	0.45357	0.65
Adipose_Subcutaneous	TRIT1	1	40300000	40300000	rs1180280	2.63	rs12123609	-7.89	-0.45128	0.652
Adipose_Subcutaneous	FCRLB	1	162000000	162000000	rs2307418	2.43	rs1503813	4.23	0.45082	0.652
Adipose_Subcutaneous	RP4-713B5.2	1	93900000	93900000	rs10518536	2.46	rs6701250	-3.86	-0.44849	0.654
Adipose_Subcutaneous	RP11-206L10.5	1	694000	700000	rs3748592	-2.37	rs3766191	3.31	-0.44573	0.656
Adipose_Subcutaneous	FMO3	1	171000000	171000000	rs235495	-2.77	rs1920152	4.88	0.44419	0.657
Adipose_Subcutaneous	LEFTY1	1	226000000	226000000	rs3219123	-2.38	rs14868	4.88	-0.4405	0.66
Adipose_Subcutaneous	CAMK2N1	1	20800000	20800000	rs12141992	2.61	rs10799613	5.08	-0.43864	0.661
Adipose_Subcutaneous	UTP11L	1	38500000	38500000	rs2085993	-2.96	rs7366048	4.57	-0.43649	0.662
Adipose_Subcutaneous	MUC1	1	155000000	155000000	rs4971066	2.71	rs11264341	4.34	0.43649	0.662
Adipose_Subcutaneous	ZMPSTE24	1	40700000	40800000	rs16865693	-2.76	rs10493089	-3.51	-0.43605	0.663
Adipose_Subcutaneous	CNKSR1	1	26500000	26500000	rs35015532	2.81	rs12145714	-10.95	0.43563	0.663
Adipose_Subcutaneous	ODF2L	1	86800000	86900000	rs932185	-2.77	rs2390097	-10.15	0.43274	0.665
Adipose_Subcutaneous	GBP1P1	1	89900000	89900000	rs4656075	-2.5	rs7545722	-5.84	0.43261	0.665
Adipose_Subcutaneous	ERMAP	1	43300000	43300000	rs1098782	2.83	rs12406643	-5.1	0.43153	0.666
Adipose_Subcutaneous	RP11-315I20.1	1	145000000	146000000	rs10910829	3.47	rs4636400	5.46	-0.43222	0.666
Adipose_Subcutaneous	CAPZA1	1	113000000	113000000	rs3790609	-2.73	rs7415820	6.69	0.42815	0.669
Adipose_Subcutaneous	TIMM17A	1	202000000	202000000	rs16849345	-2.57	rs7513	5.02	-0.42729	0.669
Adipose_Subcutaneous	EXOSC10	1	11100000	11200000	rs11805515	2.38	rs2486920	3.74	0.42768	0.669
Adipose_Subcutaneous	FAAH	1	46900000	46900000	rs3766235	-2.94	rs9865	6.14	0.421	0.674
Adipose_Subcutaneous	PINK1	1	21000000	21000000	rs12141992	2.61	rs10157351	-3.69	0.41928	0.675
Adipose_Subcutaneous	CHI3L1	1	203000000	203000000	rs4325195	-3.17	rs10399931	-7.62	0.41341	0.679
Adipose_Subcutaneous	RHD	1	25600000	25700000	rs4648890	-4.5	rs9689	10.08	-0.41127	0.681
Adipose_Subcutaneous	DDX20	1	112000000	112000000	rs894848	2.63	rs197411	5.54	0.40854	0.683
Adipose_Subcutaneous	CLSTN1	1	9790000	9880000	rs7525571	-2.76	rs6699320	4.4	0.40576	0.685
Adipose_Subcutaneous	RP11-371I1.2	1	239000000	239000000	rs10495426	3.33	rs2153613	9.11	0.40555	0.685
Adipose_Subcutaneous	HS2ST1	1	87400000	87600000	rs932185	-2.77	rs554213	-3.92	0.4045	0.686
Adipose_Subcutaneous	GSTM3	1	110000000	110000000	rs7545139	-3.56	rs1332018	-11.71	-0.40266	0.687
Adipose_Subcutaneous	CREB3L4	1	154000000	154000000	rs2481065	4.99	rs4845360	8.82	0.40334	0.687
Adipose_Subcutaneous	CYP4A11	1	47400000	47400000	rs3766235	-2.94	rs11211406	8.07	-0.40305	0.687
Adipose_Subcutaneous	RGL1	1	184000000	184000000	rs2986546	1.97	rs11585126	4.73	0.40148	0.688
Adipose_Subcutaneous	C1orf228	1	45100000	45200000	rs11573590	3.23	rs7539312	4.79	-0.40101	0.688
Adipose_Subcutaneous	NOS1AP	1	162000000	162000000	rs10919293	2.51	rs12090201	-3.31	-0.40024	0.689
Adipose_Subcutaneous	SERBP1	1	67900000	67900000	rs11209050	3.1	rs11209059	6.41	-0.39908	0.69
Adipose_Subcutaneous	SLC41A1	1	206000000	206000000	rs963550	-2.9	rs823091	-3.98	-0.39606	0.692
Adipose_Subcutaneous	OVGP1	1	112000000	112000000	rs12145219	3.48	rs1264899	-6.01	-0.39359	0.694
Adipose_Subcutaneous	RP5-994D16.9	1	43200000	43200000	rs1098782	2.83	rs11210721	4.9	-0.39176	0.695
Adipose_Subcutaneous	OTUD3	1	20200000	20200000	rs6672057	-2.83	rs10916668	8.03	-0.3859	0.7
Adipose_Subcutaneous	FUCA1	1	24200000	24200000	rs12407356	-2.54	rs2229579	6.05	0.38203	0.702
Adipose_Subcutaneous	PITHD1	1	24100000	24100000	rs12407356	-2.54	rs2502979	-6.25	-0.38089	0.703
Adipose_Subcutaneous	LEPR	1	65900000	66100000	rs7553101	-3.6	rs2025805	-5.31	0.38123	0.703
Adipose_Subcutaneous	SRSF10	1	24300000	24300000	rs12407356	-2.54	rs12026723	-5.85	-0.38111	0.703
Adipose_Subcutaneous	MRPS14	1	175000000	175000000	rs2236885	-3.78	rs16847820	4.07	0.37956	0.704
Adipose_Subcutaneous	PUSL1	1	1240000	1250000	rs2477782	2.63	rs2765023	-3.93	0.38054	0.704
Adipose_Subcutaneous	LURAP1	1	46700000	46700000	rs3766235	-2.94	rs953823	9.85	-0.38	0.704
Adipose_Subcutaneous	RP5-1092A3.4	1	28600000	28600000	rs28988897	2.49	rs9508	-11.16	-0.37865	0.705
Adipose_Subcutaneous	RP11-396C23.2	1	226000000	226000000	rs3219123	-2.38	rs12136759	-5.26	-0.37707	0.706
Adipose_Subcutaneous	RP4-612B15.3	1	87200000	87200000	rs932185	-2.77	rs1058978	4.3	0.37713	0.706
Adipose_Subcutaneous	DIEXF	1	210000000	210000000	rs1542981	-2.31	rs656566	5.56	0.37567	0.707
Adipose_Subcutaneous	CDC42BPA	1	227000000	228000000	rs12126925	2.34	rs2175789	4.55	0.37582	0.707
Adipose_Subcutaneous	RP11-656D10.3	1	41000000	41000000	rs16865693	-2.76	rs11208254	-9.9	-0.37615	0.707
Adipose_Subcutaneous	ASAP3	1	23800000	23800000	rs2811981	-2.45	rs2077066	-6.16	-0.37276	0.709
Adipose_Subcutaneous	CCDC18	1	93600000	93700000	rs10518536	2.6	rs10782959	-5.04	-0.36747	0.713
Adipose_Subcutaneous	SNX27	1	152000000	152000000	rs4845604	3.37	rs6685067	9.89	0.36697	0.714
Adipose_Subcutaneous	WDR65	1	43600000	43700000	rs839758	2.9	rs3120045	13.68	0.36661	0.714
Adipose_Subcutaneous	RASAL2-AS1	1	178000000	178000000	rs7547684	-2.33	rs1319918	6.91	-0.3634	0.716
Adipose_Subcutaneous	CCBL2	1	89400000	89500000	rs12401845	-2.8	rs4655890	-10.75	0.3631	0.717
Adipose_Subcutaneous	RP11-488L18.3	1	247000000	247000000	rs6684181	3.06	rs12145632	6.29	0.36082	0.718
Adipose_Subcutaneous	C1orf159	1	1020000	1050000	rs2477782	2.63	rs3766192	-5.52	-0.35933	0.719
Adipose_Subcutaneous	HHLA3	1	70800000	70900000	rs11209702	2.83	rs10493473	-6.25	-0.36031	0.719
Adipose_Subcutaneous	DNAJC8	1	28500000	28600000	rs28988897	2.46	rs905909	-6.17	-0.35781	0.72
Adipose_Subcutaneous	FLG-AS1	1	152000000	152000000	rs4845604	3.37	rs1552991	12.61	0.35717	0.721
Adipose_Subcutaneous	OXCT2	1	40200000	40200000	rs1180280	2.63	rs506333	-3.86	0.35141	0.725
Adipose_Subcutaneous	PTAFR	1	28500000	28500000	rs28988897	2.65	rs796847	-5.63	-0.35016	0.726
Adipose_Subcutaneous	CHIA	1	112000000	112000000	rs12145219	3.48	rs4406630	8.25	0.34938	0.727
Adipose_Subcutaneous	RP11-418J17.1	1	120000000	120000000	rs1766804	3.18	rs10923754	-12.91	0.34912	0.727
Adipose_Subcutaneous	HDAC1	1	32800000	32800000	rs640991	-3.66	rs704887	-4.16	0.34839	0.728
Adipose_Subcutaneous	F11R	1	161000000	161000000	rs11576830	2.76	rs7546890	-5.25	0.34749	0.728
Adipose_Subcutaneous	RGS1	1	193000000	193000000	rs6658382	-3.12	rs1853433	4.53	-0.34376	0.731
Adipose_Subcutaneous	APITD1	1	10500000	10500000	rs11805515	2.38	rs1307490	5.75	-0.34	0.734
Adipose_Subcutaneous	SCMH1	1	41500000	41700000	rs7551564	2.85	rs11579485	5.07	-0.33818	0.735
Adipose_Subcutaneous	CCDC23	1	43300000	43300000	rs1098782	2.83	rs323719	8.91	0.33714	0.736
Adipose_Subcutaneous	FAM189B	1	155000000	155000000	rs4971066	2.71	rs3768566	4.2	-0.33332	0.739
Adipose_Subcutaneous	C1orf123	1	53700000	53700000	rs6588477	2.8	rs10788949	-9.15	-0.33333	0.739
Adipose_Subcutaneous	RP1-127C7.6	1	184000000	184000000	rs2986546	1.97	rs1174657	-3.87	0.33021	0.741
Adipose_Subcutaneous	DFFA	1	10500000	10500000	rs11805515	2.38	rs7543322	-4.54	-0.32655	0.744
Adipose_Subcutaneous	SF3A3	1	38400000	38500000	rs2085993	-2.96	rs7366048	10.79	0.32609	0.744
Adipose_Subcutaneous	RP11-356N1.2	1	109000000	109000000	rs11578263	-3.39	rs9803640	7.43	-0.32712	0.744
Adipose_Subcutaneous	C1orf131	1	231000000	231000000	rs2793098	3.02	rs11579396	3.98	0.32438	0.746
Adipose_Subcutaneous	PHACTR4	1	28700000	28800000	rs28988897	2.31	rs10794514	-9.81	-0.32267	0.747
Adipose_Subcutaneous	OMA1	1	58900000	59000000	rs338922	-3.33	rs6587829	-6.13	0.32032	0.749
Adipose_Subcutaneous	PSRC1	1	110000000	110000000	rs505470	1.95	rs17645143	-5.88	0.31798	0.75
Adipose_Subcutaneous	ZNF124	1	247000000	247000000	rs6684181	3.06	rs4925715	-8.91	0.31298	0.754
Adipose_Subcutaneous	PPOX	1	161000000	161000000	rs11576830	2.76	rs11587213	-4.79	-0.31202	0.755
Adipose_Subcutaneous	CREG1	1	167000000	168000000	rs1723018	-4.52	rs2064294	-4.8	0.3104	0.756
Adipose_Subcutaneous	SPTA1	1	159000000	159000000	rs856084	-2.78	rs6675810	8.7	-0.308	0.758
Adipose_Subcutaneous	SEMA4A	1	156000000	156000000	rs547915	-2.92	rs3738581	7.45	-0.3077	0.758
Adipose_Subcutaneous	AMIGO1	1	110000000	110000000	rs7540934	-3.51	rs534135	11.8	-0.29762	0.766
Adipose_Subcutaneous	TOMM20	1	235000000	235000000	rs2673968	-3.28	rs3806393	4.84	0.29599	0.767
Adipose_Subcutaneous	MUL1	1	20800000	20800000	rs12141992	2.61	rs12724366	9.68	0.29419	0.769
Adipose_Subcutaneous	SERINC2	1	31900000	31900000	rs4949444	-3.47	rs7548985	-4.71	-0.29064	0.771
Adipose_Subcutaneous	CHIAP2	1	112000000	112000000	rs12145219	3.48	rs7515361	9.32	0.28835	0.773
Adipose_Subcutaneous	C1orf50	1	43200000	43300000	rs1098782	2.83	rs11210721	-4.55	-0.2868	0.774
Adipose_Subcutaneous	SEC16B	1	178000000	178000000	rs7547684	-2.33	rs7413442	5.45	-0.28613	0.775
Adipose_Subcutaneous	MDM4	1	204000000	205000000	rs6675149	-3.05	rs10900597	3.91	0.28241	0.778
Adipose_Subcutaneous	ACADM	1	76200000	76300000	rs1249670	2.72	rs6699682	4.6	-0.28061	0.779
Adipose_Subcutaneous	NR5A2	1	200000000	200000000	rs6665426	2.35	rs2817008	3.18	0.27744	0.781
Adipose_Subcutaneous	ATP1B1	1	169000000	169000000	rs857645	-2.4	rs2000321	4.95	-0.27647	0.782
Adipose_Subcutaneous	CYP4Z2P	1	47300000	47400000	rs3766235	-2.94	rs9333016	-3.86	0.2766	0.782
Adipose_Subcutaneous	RP11-92G12.3	1	201000000	201000000	rs7535428	2.49	rs3806358	-10.93	-0.2759	0.783
Adipose_Subcutaneous	RP11-184J23.2	1	47500000	47500000	rs3766235	-2.94	rs837400	-4.53	-0.27431	0.784
Adipose_Subcutaneous	RP4-657D16.3	1	52300000	52300000	rs11205832	2.72	rs6588415	-4.52	0.27088	0.786
Adipose_Subcutaneous	ZNF670	1	247000000	247000000	rs6684181	3.06	rs3806269	6.75	0.27017	0.787
Adipose_Subcutaneous	RP5-956O18.2	1	230000000	230000000	rs4846997	-2.88	rs1967707	-3.96	0.2697	0.787
Adipose_Subcutaneous	ATPIF1	1	28600000	28600000	rs28988897	2.48	rs490633	-9.37	-0.26715	0.789
Adipose_Subcutaneous	RP4-800M22.1	1	52600000	52600000	rs10888744	1.81	rs9436913	4.09	0.26639	0.79
Adipose_Subcutaneous	TCTEX1D1	1	67200000	67200000	rs17129478	3.75	rs10493416	-5.77	-0.26474	0.791
Adipose_Subcutaneous	CD55	1	207000000	208000000	rs2842754	2.49	rs28371614	-4.48	-0.26344	0.792
Adipose_Subcutaneous	RP11-568K15.1	1	178000000	178000000	rs7547684	-2.33	rs7531837	-8.28	0.26426	0.792
Adipose_Subcutaneous	RHCE	1	25700000	25800000	rs4648890	-4.5	rs1053438	-7.52	0.26098	0.794
Adipose_Subcutaneous	RP11-295G20.2	1	232000000	232000000	rs2793092	3.11	rs2808611	3.53	-0.2615	0.794
Adipose_Subcutaneous	C1orf229	1	247000000	247000000	rs6684181	3.06	rs10924919	-5.78	0.25998	0.795
Adipose_Subcutaneous	TTC4	1	55200000	55200000	rs478225	-3.29	rs3766415	10.59	0.25803	0.796
Adipose_Subcutaneous	MUTYH	1	45800000	45800000	rs16832309	3.09	rs12139364	-4.34	-0.25683	0.797
Adipose_Subcutaneous	HSPG2	1	22200000	22300000	rs1256334	2.58	rs12737091	8.91	0.25772	0.797
Adipose_Subcutaneous	CITED4	1	41300000	41300000	rs7551564	2.85	rs731917	5.62	-0.25713	0.797
Adipose_Subcutaneous	TP53BP2	1	224000000	224000000	rs12036423	2.23	rs1419310	4.9	-0.25625	0.798
Adipose_Subcutaneous	SLC2A1-AS1	1	43400000	43400000	rs839758	2.9	rs900835	10.51	0.25038	0.802
Adipose_Subcutaneous	RP11-84A14.4	1	10000000	10000000	rs7525571	-2.76	rs10492972	-3.17	-0.25048	0.802
Adipose_Subcutaneous	UBXN11	1	26600000	26600000	rs35015532	2.81	rs4450008	4.98	0.24797	0.804
Adipose_Subcutaneous	KLHL12	1	203000000	203000000	rs4325195	-3.17	rs10800880	-7.53	0.24262	0.808
Adipose_Subcutaneous	FBXO28	1	224000000	224000000	rs904506	3.14	rs2404843	5.33	-0.24271	0.808
Adipose_Subcutaneous	KIF2C	1	45200000	45200000	rs11573590	3.23	rs17886354	3.07	-0.24127	0.809
Adipose_Subcutaneous	GSTM4	1	110000000	110000000	rs7545139	-3.56	rs673151	6.95	-0.24019	0.81
Adipose_Subcutaneous	SLFNL1	1	41500000	41500000	rs7551564	2.85	rs11579485	-3.89	0.23613	0.813
Adipose_Subcutaneous	SDHDP6	1	25600000	25600000	rs4648890	-4.5	rs9689	8.73	-0.23626	0.813
Adipose_Subcutaneous	CALML6	1	1850000	1850000	rs12082516	3.49	rs4648732	7.26	0.23455	0.815
Adipose_Subcutaneous	PGM1	1	64100000	64100000	rs2269236	-3.03	rs855300	5.3	-0.23329	0.816
Adipose_Subcutaneous	FCRL3	1	158000000	158000000	rs9427274	2.35	rs3761959	6.13	0.23268	0.816
Adipose_Subcutaneous	RP11-61J19.4	1	213000000	213000000	rs17019510	-3.15	rs1331060	6.33	-0.233	0.816
Adipose_Subcutaneous	UROD	1	45500000	45500000	rs11573590	3.23	rs7541207	-10.92	-0.23129	0.817
Adipose_Subcutaneous	PM20D1	1	206000000	206000000	rs963550	-2.9	rs708727	-11.88	0.23111	0.817
Adipose_Subcutaneous	PTPRU	1	29600000	29700000	rs1045453	3.65	rs4654400	3.65	0.2286	0.819
Adipose_Subcutaneous	DNAH14	1	225000000	226000000	rs6698799	3.17	rs6426049	3.78	-0.22852	0.819
Adipose_Subcutaneous	TACSTD2	1	59000000	59000000	rs338922	-3.33	rs596534	-6.47	0.22581	0.821
Adipose_Subcutaneous	SCYL3	1	170000000	170000000	rs2298902	2.75	rs17543370	-4.53	-0.22541	0.822
Adipose_Subcutaneous	C1orf216	1	36200000	36200000	rs6703909	-1.51	rs11264194	-6.66	0.22175	0.825
Adipose_Subcutaneous	POGZ	1	151000000	151000000	rs4845604	3.37	rs4603	7.12	-0.21885	0.827
Adipose_Subcutaneous	H6PD	1	9290000	9330000	rs7525571	-2.76	rs2268169	6.54	-0.21695	0.828
Adipose_Subcutaneous	KCNN3	1	155000000	155000000	rs11265608	4.92	rs4845693	-4.79	-0.21654	0.829
Adipose_Subcutaneous	CAMSAP2	1	201000000	201000000	rs7535428	2.49	rs3806358	-5.27	0.21298	0.831
Adipose_Subcutaneous	RP11-69E11.4	1	40000000	40000000	rs1180280	2.63	rs12134412	-5.35	-0.21369	0.831
Adipose_Subcutaneous	RP4-635E18.8	1	11100000	11100000	rs11805515	2.38	rs776909	3.9	0.21347	0.831
Adipose_Subcutaneous	RALGPS2	1	179000000	179000000	rs997419	2.55	rs2988259	9.74	0.21031	0.833
Adipose_Subcutaneous	VAMP4	1	172000000	172000000	rs28384834	3.75	rs10913582	5.19	-0.2102	0.834
Adipose_Subcutaneous	DNALI1	1	38000000	38000000	rs215821	-2.38	rs11264049	6.25	0.20712	0.836
Adipose_Subcutaneous	MTHFR	1	11800000	11900000	rs4427416	-2.75	rs1476413	7.94	-0.20741	0.836
Adipose_Subcutaneous	RP11-131L23.1	1	85700000	85900000	rs9324135	3.46	rs2735592	7.04	0.20721	0.836
Adipose_Subcutaneous	LINC00184	1	235000000	235000000	rs10910470	3.73	rs6696170	5.41	-0.2055	0.837
Adipose_Subcutaneous	RP1-140A9.1	1	1820000	1820000	rs12082516	3.49	rs16824526	-8.79	-0.205	0.838
Adipose_Subcutaneous	MTR	1	237000000	237000000	rs268787	2.61	rs4077829	5.72	0.20328	0.839
Adipose_Subcutaneous	PEX14	1	10500000	10700000	rs11805515	2.38	rs7543322	-8.25	-0.20096	0.841
Adipose_Subcutaneous	PABPC4	1	40000000	40000000	rs1180280	2.63	rs4660293	-7.74	-0.19952	0.842
Adipose_Subcutaneous	ZBTB41	1	197000000	197000000	rs2488389	2.37	rs10801589	-4.62	0.19891	0.842
Adipose_Subcutaneous	RP11-767N6.2	1	46100000	46100000	rs4660863	2.33	rs1707302	3.8	0.1998	0.842
Adipose_Subcutaneous	CFH	1	197000000	197000000	rs16839668	2.44	rs1538687	6.01	0.19681	0.844
Adipose_Subcutaneous	ITGB3BP	1	63900000	64000000	rs2269236	-3.03	rs17391823	15.26	-0.19719	0.844
Adipose_Subcutaneous	RP11-346M5.1	1	47400000	47400000	rs3766235	-2.94	rs2211012	3.77	-0.19615	0.844
Adipose_Subcutaneous	C1orf213	1	23700000	23700000	rs2811981	-2.45	rs3795308	5.15	-0.19693	0.844
Adipose_Subcutaneous	CELSR2	1	110000000	110000000	rs505470	1.95	rs17034466	-4.62	0.19446	0.846
Adipose_Subcutaneous	GPR161	1	168000000	168000000	rs16860526	-2.88	rs2294253	-3.99	0.19372	0.846
Adipose_Subcutaneous	GBP7	1	89600000	89600000	rs4656075	-2.5	rs521704	12.24	0.19329	0.847
Adipose_Subcutaneous	RP11-95P13.1	1	220000000	220000000	rs11118207	3.06	rs17580366	4.11	0.19348	0.847
Adipose_Subcutaneous	RP11-181K3.4	1	183000000	183000000	rs2333685	-1.92	rs2274984	7.17	0.18982	0.849
Adipose_Subcutaneous	CTA-253N17.1	1	185000000	185000000	rs4651254	2.68	rs10489579	4.76	-0.19048	0.849
Adipose_Subcutaneous	DSTYK	1	205000000	205000000	rs963550	-2.9	rs1180734	8.49	0.18966	0.85
Adipose_Subcutaneous	RNF115	1	146000000	146000000	rs10910829	3.47	rs12725120	4.26	-0.18675	0.852
Adipose_Subcutaneous	L1TD1	1	62700000	62700000	rs17379608	-3.03	rs12116810	10.69	-0.18475	0.853
Adipose_Subcutaneous	RP11-520H16.4	1	159000000	159000000	rs863013	-2.8	rs862999	5.92	0.18339	0.854
Adipose_Subcutaneous	RBM8A	1	146000000	146000000	rs10910829	3.47	rs4970850	-5.24	0.176	0.86
Adipose_Subcutaneous	PARK7	1	8010000	8050000	rs11120972	-3.09	rs225119	-7.12	-0.17514	0.861
Adipose_Subcutaneous	RP5-965F6.2	1	113000000	113000000	rs3790609	-2.73	rs11102461	9.03	-0.17346	0.862
Adipose_Subcutaneous	RP11-345P4.6	1	1610000	1610000	rs2477782	2.63	rs28464684	9.09	-0.1707	0.864
Adipose_Subcutaneous	C1orf21	1	184000000	185000000	rs2207527	-2.81	rs6696816	7.41	0.17008	0.865
Adipose_Subcutaneous	PTPN14	1	215000000	215000000	rs6699503	2.88	rs17734758	-4.91	-0.17047	0.865
Adipose_Subcutaneous	C1orf226	1	162000000	162000000	rs10919293	2.51	rs16857413	4.08	-0.17043	0.865
Adipose_Subcutaneous	RP11-431K24.1	1	8090000	8180000	rs11120972	-3.09	rs161799	5.03	0.16456	0.869
Adipose_Subcutaneous	NBPF1	1	16900000	16900000	rs978528	-3.01	rs761423	-5.61	-0.16381	0.87
Adipose_Subcutaneous	CCT3	1	156000000	156000000	rs547915	-2.92	rs11264463	-7.04	0.16068	0.872
Adipose_Subcutaneous	RAB3GAP2	1	220000000	220000000	rs11118454	-2.76	rs2789792	-6	-0.158	0.874
Adipose_Subcutaneous	CEP104	1	3730000	3770000	rs2493272	3.35	rs6424058	9.87	-0.15615	0.876
Adipose_Subcutaneous	CRYZ	1	75200000	75200000	rs12085647	3.3	rs10890142	11.2	0.15589	0.876
Adipose_Subcutaneous	CNST	1	247000000	247000000	rs12410831	3.06	rs3124075	6.63	-0.15497	0.877
Adipose_Subcutaneous	RP11-98D18.9	1	152000000	152000000	rs4845604	3.37	rs6673002	-4.47	0.15381	0.878
Adipose_Subcutaneous	CHML	1	242000000	242000000	rs3007744	-3.35	rs688659	-9.23	0.15171	0.879
Adipose_Subcutaneous	CFHR1	1	197000000	197000000	rs4388642	-2.41	rs16840607	-8.44	-0.15263	0.879
Adipose_Subcutaneous	GORAB	1	171000000	171000000	rs1033481	2.16	rs4489621	4.86	-0.15084	0.88
Adipose_Subcutaneous	DNAJC16	1	15900000	15900000	rs2496331	-3.02	rs6685648	5.3	-0.1487	0.882
Adipose_Subcutaneous	RP5-1086K13.1	1	117000000	117000000	rs10494190	-2.58	rs766429	5	0.14906	0.882
Adipose_Subcutaneous	SERTAD4-AS1	1	210000000	210000000	rs12759150	-3.25	rs654523	4.93	0.14735	0.883
Adipose_Subcutaneous	CFHR3	1	197000000	197000000	rs4388642	-2.41	rs16840607	-8.66	-0.14514	0.885
Adipose_Subcutaneous	MST1P2	1	17000000	17000000	rs978528	-3.01	rs7537985	6.23	0.14369	0.886
Adipose_Subcutaneous	PCNXL2	1	233000000	233000000	rs701220	2.65	rs1294327	-4.47	-0.14101	0.888
Adipose_Subcutaneous	LRRIQ3	1	74500000	74700000	rs484649	2.08	rs489941	-4.61	-0.13935	0.889
Adipose_Subcutaneous	CTBS	1	85000000	85000000	rs10873653	3.62	rs2911602	6.85	-0.13651	0.891
Adipose_Subcutaneous	KCNT2	1	196000000	197000000	rs16839668	2.44	rs3928857	5.7	0.13736	0.891
Adipose_Subcutaneous	AIDA	1	223000000	223000000	rs2378598	-3.24	rs34290674	-5.71	0.13668	0.891
Adipose_Subcutaneous	PIGK	1	77600000	77700000	rs7537574	2.12	rs4949766	6.21	0.13409	0.893
Adipose_Subcutaneous	SASS6	1	101000000	101000000	rs679627	2.43	rs12036260	6.03	-0.13434	0.893
Adipose_Subcutaneous	C1orf85	1	156000000	156000000	rs547915	-2.92	rs11264463	-6.11	-0.13441	0.893
Adipose_Subcutaneous	RP11-545A16.3	1	180000000	180000000	rs1048418	2.19	rs3765547	5.55	0.13447	0.893
Adipose_Subcutaneous	LRRC8B	1	90000000	90100000	rs2390794	-2.5	rs2045583	-7.95	0.12987	0.897
Adipose_Subcutaneous	PDZK1IP1	1	47600000	47700000	rs9333016	-2.15	rs2248907	-5.12	-0.12651	0.899
Adipose_Subcutaneous	HHIPL2	1	223000000	223000000	rs2378598	-3.24	rs35200886	4.32	-0.12579	0.9
Adipose_Subcutaneous	NUCKS1	1	206000000	206000000	rs963550	-2.9	rs823154	-5.25	0.12384	0.901
Adipose_Subcutaneous	NVL	1	224000000	225000000	rs6698799	3.17	rs712065	4.22	0.12333	0.902
Adipose_Subcutaneous	FBXO42	1	16600000	16700000	rs11260721	2.33	rs12134924	-4.21	0.12053	0.904
Adipose_Subcutaneous	ST7L	1	113000000	113000000	rs3790609	-2.73	rs10745330	11.73	-0.11797	0.906
Adipose_Subcutaneous	RAB7L1	1	206000000	206000000	rs963550	-2.9	rs1775151	-10.58	-0.11645	0.907
Adipose_Subcutaneous	ATF6	1	162000000	162000000	rs12125079	2.31	rs2490442	6.36	0.11653	0.907
Adipose_Subcutaneous	SLC22A15	1	117000000	117000000	rs11485111	2.84	rs17035096	7.29	-0.11448	0.909
Adipose_Subcutaneous	TMCC2	1	205000000	205000000	rs963550	-2.9	rs1768587	6.31	-0.11262	0.91
Adipose_Subcutaneous	GBAP1	1	155000000	155000000	rs4971066	2.71	rs2990245	11.45	0.1132	0.91
Adipose_Subcutaneous	LRRC47	1	3700000	3710000	rs2483289	-3.57	rs10752721	-5.12	0.10977	0.913
Adipose_Subcutaneous	NPHP4	1	5920000	6050000	rs1883604	-2.83	rs1295100	-8.09	-0.10971	0.913
Adipose_Subcutaneous	OPN3	1	242000000	242000000	rs3007744	-3.35	rs676750	-8.22	0.10656	0.915
Adipose_Subcutaneous	KCNQ4	1	41200000	41300000	rs3766322	2.79	rs727145	4.77	-0.10534	0.916
Adipose_Subcutaneous	TNFRSF18	1	1140000	1140000	rs2477782	2.63	rs6697886	-4.89	-0.10524	0.916
Adipose_Subcutaneous	RP11-190A12.8	1	160000000	160000000	rs1446963	-2.51	rs4133290	10.99	0.10526	0.916
Adipose_Subcutaneous	CD46	1	208000000	208000000	rs1781030	-2.93	rs2724374	-5.76	0.10377	0.917
Adipose_Subcutaneous	GSTM1	1	110000000	110000000	rs7545139	-3.56	rs11101992	5.44	-0.1045	0.917
Adipose_Subcutaneous	NTPCR	1	233000000	233000000	rs7523171	3.03	rs3820124	11.71	-0.10367	0.917
Adipose_Subcutaneous	FPGT	1	74700000	74700000	rs484649	2.08	rs4422957	-9.64	-0.10326	0.918
Adipose_Subcutaneous	VSIG8	1	160000000	160000000	rs1446963	-2.51	rs4656858	5.15	0.10185	0.919
Adipose_Subcutaneous	RP5-1024G6.8	1	53700000	53700000	rs6588477	2.8	rs11206139	-4.84	-0.10164	0.919
Adipose_Subcutaneous	GLRX2	1	193000000	193000000	rs6658382	-3.12	rs12125235	-3.95	0.09606	0.923
Adipose_Subcutaneous	HSPB7	1	16300000	16300000	rs11260721	2.33	rs4661679	-3.25	-0.09571	0.924
Adipose_Subcutaneous	MIER1	1	67400000	67500000	rs17129478	3.75	rs3008871	6.82	0.09483	0.924
Adipose_Subcutaneous	PNRC2	1	24300000	24300000	rs12407356	-2.54	rs12026723	-9.27	0.09449	0.925
Adipose_Subcutaneous	MEAF6	1	38000000	38000000	rs563293	-3.14	rs2076519	5.17	-0.09328	0.926
Adipose_Subcutaneous	ERO1LB	1	236000000	236000000	rs6682352	3.29	rs1749553	-6.31	0.08857	0.929
Adipose_Subcutaneous	MGST3	1	166000000	166000000	rs10158996	4.01	rs16846549	-3.82	-0.0885	0.929
Adipose_Subcutaneous	RP11-69E11.8	1	40000000	40000000	rs1180280	2.63	rs2282231	-3.45	-0.08828	0.93
Adipose_Subcutaneous	PIGM	1	160000000	160000000	rs1041068	-3.53	rs1048512	-5.32	-0.08696	0.931
Adipose_Subcutaneous	RABGGTB	1	76300000	76300000	rs1249670	2.72	rs12092388	-4.3	0.08519	0.932
Adipose_Subcutaneous	SLC1A7	1	53600000	53600000	rs6588477	2.8	rs1288404	-6.47	-0.08579	0.932
Adipose_Subcutaneous	PSEN2	1	227000000	227000000	rs17580122	-3.58	rs7513120	4.13	0.08412	0.933
Adipose_Subcutaneous	CHD1L	1	147000000	147000000	rs634309	-2.55	rs7555913	-4.98	0.08291	0.934
Adipose_Subcutaneous	ACP6	1	147000000	147000000	rs3766505	-2.32	rs6674938	-11.22	-0.08251	0.934
Adipose_Subcutaneous	RP11-267N12.3	1	163000000	163000000	rs7521266	2.54	rs10494390	-7.16	0.08138	0.935
Adipose_Subcutaneous	IKBKE	1	207000000	207000000	rs3813973	2.67	rs11117909	4.1	-0.07896	0.937
Adipose_Subcutaneous	PAFAH2	1	26300000	26300000	rs768199	3.67	rs3008241	5.21	0.07626	0.939
Adipose_Subcutaneous	BMP8A	1	40000000	40000000	rs1180280	2.63	rs3768320	4.08	0.07537	0.94
Adipose_Subcutaneous	SDCCAG8	1	243000000	244000000	rs12117580	-2.2	rs2275154	8.36	-0.07464	0.941
Adipose_Subcutaneous	SLC35E2	1	1660000	1680000	rs2477782	2.63	rs6699975	8.37	0.0714	0.943
Adipose_Subcutaneous	RP5-997D16.2	1	35300000	35300000	rs7525948	-2.24	rs6703979	-5.73	0.07093	0.943
Adipose_Subcutaneous	CD53	1	111000000	111000000	rs10857831	3.49	rs11102175	4	-0.06353	0.949
Adipose_Subcutaneous	SKINTL	1	48600000	48600000	rs320014	-3.63	rs212964	5.48	0.06429	0.949
Adipose_Subcutaneous	RP5-827C21.4	1	235000000	235000000	rs10910470	3.73	rs6702834	10.61	-0.06223	0.95
Adipose_Subcutaneous	RP11-284F21.10	1	157000000	157000000	rs16837415	2.84	rs2842857	3.83	-0.05537	0.956
Adipose_Subcutaneous	SELENBP1	1	151000000	151000000	rs4845604	3.37	rs11807526	3.93	0.05323	0.958
Adipose_Subcutaneous	ACOT7	1	6320000	6450000	rs1883604	-2.83	rs9662106	7.32	-0.05167	0.959
Adipose_Subcutaneous	ANO7P1	1	16500000	16600000	rs11260721	2.33	rs221045	7.56	0.04724	0.962
Adipose_Subcutaneous	LDLRAD2	1	22100000	22200000	rs1256334	2.58	rs12737091	6.21	-0.04593	0.963
Adipose_Subcutaneous	FUBP1	1	78400000	78400000	rs6700924	-2.3	rs17391694	-5.22	-0.03971	0.968
Adipose_Subcutaneous	VANGL2	1	160000000	160000000	rs1041068	-3.53	rs4656906	-5.43	-0.04058	0.968
Adipose_Subcutaneous	AL590822.1	1	2140000	2150000	rs12082516	3.49	rs2460001	6.26	-0.03851	0.969
Adipose_Subcutaneous	EIF2B3	1	45300000	45500000	rs11573590	3.23	rs264011	4.03	0.03747	0.97
Adipose_Subcutaneous	PLEKHM2	1	16000000	16100000	rs2496331	-3.02	rs10803368	4.08	-0.03764	0.97
Adipose_Subcutaneous	FMO4	1	171000000	171000000	rs2232809	2.93	rs4140632	5.89	0.03589	0.971
Adipose_Subcutaneous	PKP1	1	201000000	201000000	rs7535428	2.49	rs700473	-4.05	0.03653	0.971
Adipose_Subcutaneous	CAP1	1	40500000	40500000	rs1180280	2.63	rs6600317	-4.65	-0.03694	0.971
Adipose_Subcutaneous	TBCE	1	236000000	236000000	rs2802993	-2.47	rs12405889	6.9	-0.03492	0.972
Adipose_Subcutaneous	GPSM2	1	109000000	109000000	rs17616564	2.48	rs12059541	3.37	-0.02943	0.977
Adipose_Subcutaneous	GSTM2	1	110000000	110000000	rs7545139	-3.56	rs3754446	-6.4	-0.02834	0.977
Adipose_Subcutaneous	FTH1P1	1	38000000	38000000	rs215821	-2.38	rs6700586	-4.16	0.02718	0.978
Adipose_Subcutaneous	RP11-54A4.2	1	151000000	151000000	rs509345	-3.24	rs6655975	-6.26	0.02506	0.98
Adipose_Subcutaneous	STPG1	1	24700000	24700000	rs6424099	2.91	rs520206	-9.72	0.02206	0.982
Adipose_Subcutaneous	AHCTF1	1	247000000	247000000	rs6684181	3.06	rs1691252	-6.18	-0.02204	0.982
Adipose_Subcutaneous	BNIPL	1	151000000	151000000	rs4971010	-2.51	rs35118469	3.1	-0.02088	0.983
Adipose_Subcutaneous	ZNF669	1	247000000	247000000	rs6684181	3.06	rs2270616	9.76	0.02073	0.983
Adipose_Subcutaneous	TSTD1	1	161000000	161000000	rs11576830	2.76	rs4559524	9.93	-0.01773	0.986
Adipose_Subcutaneous	FMO5	1	147000000	147000000	rs634309	-2.55	rs10793653	3.53	-0.01314	0.99
Adipose_Subcutaneous	PQLC2	1	19600000	19700000	rs12123337	2.55	rs214336	-6.23	-0.01029	0.992
Adipose_Subcutaneous	ARHGEF19	1	16500000	16500000	rs11260721	2.33	rs221045	13.71	-0.00955	0.992
Adipose_Subcutaneous	ZNF436	1	23700000	23700000	rs2811981	-2.45	rs3795308	7.52	-0.00909	0.993
Adipose_Subcutaneous	RNU6ATAC35P	1	221000000	221000000	rs17009107	2.15	rs4143772	-6.73	-0.00822	0.993
Adipose_Subcutaneous	ZCCHC11	1	52900000	53000000	rs269286	-1.75	rs7541658	6.51	-0.00785	0.994
Adipose_Subcutaneous	KCNK1	1	234000000	234000000	rs4920187	-2.76	rs630938	9.5	-0.00706	0.994
Adipose_Subcutaneous	SPAG17	1	118000000	119000000	rs1885000	-2.05	rs4659339	-3.74	0.00284	0.998
Adipose_Subcutaneous	SLC16A1	1	113000000	113000000	rs12126425	3.45	rs773433	-4.65	-0.00122	0.999
Adipose_Subcutaneous	PPIEL	1	40000000	40000000	rs1180280	2.63	rs1180379	-3.88	0.00175	0.999
Adipose_Subcutaneous	NAB1	2	192000000	192000000	rs7574865	6.26	rs11693463	3.61	3.72145	0.000198
Adipose_Subcutaneous	LMAN2L	2	97400000	97400000	rs6746896	4.1	rs6746896	4.35	3.30047	0.000965
Adipose_Subcutaneous	AC092667.2	2	101000000	101000000	rs13032454	-4.55	rs17023468	6.12	-3.25248	0.001144
Adipose_Subcutaneous	HIBCH	2	191000000	191000000	rs11892526	4.44	rs291429	-7.27	-3.23089	0.001234
Adipose_Subcutaneous	PSD4	2	114000000	114000000	rs11123175	-3.43	rs12711765	9.34	-3.09856	0.001945
Adipose_Subcutaneous	GLB1L	2	220000000	220000000	rs35328001	3.05	rs35328001	-7.78	-2.9793	0.002889
Adipose_Subcutaneous	SP110	2	231000000	231000000	rs6709625	-3.48	rs9784019	6.15	2.96087	0.003068
Adipose_Subcutaneous	AC016995.3	2	38600000	38700000	rs12622497	-3.24	rs3731843	6.56	-2.85203	0.004344
Adipose_Subcutaneous	MTND4P26	2	121000000	121000000	rs17669093	3.48	rs882390	-4.16	2.79305	0.005221
Adipose_Subcutaneous	ASPRV1	2	70200000	70200000	rs1871238	-3.41	rs7577869	-4.67	-2.7924	0.005232
Adipose_Subcutaneous	AC016683.6	2	114000000	114000000	rs11123175	-3.43	rs11123172	-12.46	2.78927	0.005283
Adipose_Subcutaneous	PKDCC	2	42300000	42300000	rs6736913	-3.13	rs4952548	-4.23	-2.76351	0.005718
Adipose_Subcutaneous	ICA1L	2	204000000	204000000	rs6705330	-2.88	rs6725887	6.16	-2.76023	0.005776
Adipose_Subcutaneous	PAX8	2	114000000	114000000	rs11123175	-3.43	rs11123172	-12	2.73436	0.00625
Adipose_Subcutaneous	HK2	2	75100000	75100000	rs2306805	2.91	rs10153634	4.21	2.69373	0.007066
Adipose_Subcutaneous	NBEAL1	2	204000000	204000000	rs6705330	-2.88	rs4675310	-7.63	2.68508	0.007251
Adipose_Subcutaneous	GFPT1	2	69500000	69600000	rs3552	-2.69	rs2312209	-5.37	2.62008	0.008791
Adipose_Subcutaneous	POLR2D	2	129000000	129000000	rs6756336	-3.42	rs17599246	4.99	2.61658	0.008881
Adipose_Subcutaneous	ANKRD36C	2	96500000	96700000	rs7058	-3	rs2969489	-4.78	2.56911	0.010196
Adipose_Subcutaneous	IL1RN	2	114000000	114000000	rs11123175	-3.43	rs13410964	-4.72	-2.55994	0.010469
Adipose_Subcutaneous	ARPC2	2	219000000	219000000	rs11899020	-2.53	rs6719789	-8.87	2.55304	0.010679
Adipose_Subcutaneous	ATL2	2	38500000	38600000	rs12622497	-3.24	rs3731843	7.55	-2.50947	0.012091
Adipose_Subcutaneous	MTERFD2	2	242000000	242000000	rs3755534	3.57	rs1062748	5.63	2.504	0.01228
Adipose_Subcutaneous	AC131097.4	2	243000000	243000000	rs6605267	3.16	rs7421596	-4.33	-2.40812	0.016035
Adipose_Subcutaneous	TMEM185B	2	121000000	121000000	rs17669093	3.48	rs1437421	6.33	-2.39344	0.016691
Adipose_Subcutaneous	TMEM194B	2	191000000	191000000	rs11892526	4.44	rs12613807	8.98	2.38168	0.017234
Adipose_Subcutaneous	AP1S3	2	225000000	225000000	rs7565690	2.92	rs17243807	-3.52	2.31135	0.020813
Adipose_Subcutaneous	ZNF385B	2	180000000	181000000	rs12053220	3.7	rs357714	-4.34	-2.30895	0.020947
Adipose_Subcutaneous	AC068057.2	2	105000000	105000000	rs11677433	2.58	rs403491	6.5	2.24149	0.024995
Adipose_Subcutaneous	AC017074.2	2	114000000	114000000	rs11123175	-3.43	rs1053413	6.39	2.22354	0.026179
Adipose_Subcutaneous	RP11-65I12.1	2	114000000	114000000	rs11123175	-3.43	rs11123172	-8.34	2.19363	0.028262
Adipose_Subcutaneous	LINC00342	2	96500000	96500000	rs7058	-3	rs11695514	4.57	2.16837	0.03013
Adipose_Subcutaneous	AC013271.3	2	111000000	111000000	rs11265637	3.65	rs34229733	4.48	2.16291	0.030548
Adipose_Subcutaneous	AC016722.4	2	47100000	47100000	rs10186726	2.87	rs12479328	-6.03	-2.16026	0.030752
Adipose_Subcutaneous	WDR35	2	20100000	20200000	rs13010075	-2.88	rs11694716	6.11	2.14876	0.031653
Adipose_Subcutaneous	PLB1	2	28700000	28900000	rs10865503	-3.81	rs1534479	5.34	2.138	0.032517
Adipose_Subcutaneous	GPAT2	2	96700000	96700000	rs7058	-3	rs893173	4.61	2.12572	0.033527
Adipose_Subcutaneous	FAM117B	2	203000000	204000000	rs6705330	-2.88	rs7581601	-4.38	2.11981	0.034022
Adipose_Subcutaneous	METAP1D	2	173000000	173000000	rs4972807	-2.96	rs13013988	4.39	-2.08438	0.037126
Adipose_Subcutaneous	TTC27	2	32900000	33000000	rs17012134	2.65	rs7594173	-6.61	-2.06679	0.038754
Adipose_Subcutaneous	SPAG16	2	214000000	215000000	rs7590733	-4.21	rs16850287	-4	-2.06152	0.039254
Adipose_Subcutaneous	PXDN	2	1640000	1750000	rs12329329	3.33	rs1013256	8.75	2.05664	0.039721
Adipose_Subcutaneous	SRBD1	2	45600000	45800000	rs12464563	-3.1	rs7592031	5.1	-2.03606	0.041744
Adipose_Subcutaneous	ZNF638	2	71500000	71700000	rs13405368	-2.43	rs417263	4.34	2.01721	0.043673
Adipose_Subcutaneous	C2orf76	2	120000000	120000000	rs12990769	-3.39	rs7600423	4.42	-2.00643	0.04481
Adipose_Subcutaneous	ZFAND2B	2	220000000	220000000	rs35328001	3.05	rs6436121	-4.98	-1.99934	0.045571
Adipose_Subcutaneous	PCBP1-AS1	2	70200000	70300000	rs1871238	-3.41	rs6728865	-6.36	-1.99595	0.04594
Adipose_Subcutaneous	AC015971.2	2	86800000	86800000	rs1370452	-2.57	rs2944254	-3.9	1.96835	0.049028
Adipose_Subcutaneous	TNFAIP6	2	152000000	152000000	rs7601783	3.23	rs2271811	-4.75	-1.94222	0.052111
Adipose_Subcutaneous	STEAP3	2	120000000	120000000	rs17608972	2.94	rs4848546	-8.94	1.94078	0.052285
Adipose_Subcutaneous	AC012360.6	2	106000000	106000000	rs11124031	2.34	rs4640402	-4.76	1.93667	0.052786
Adipose_Subcutaneous	GPATCH11	2	37300000	37300000	rs2252032	2.73	rs2541009	-4.07	1.91865	0.055029
Adipose_Subcutaneous	CARF	2	204000000	204000000	rs6705330	-2.88	rs6705330	-6.92	1.90111	0.057288
Adipose_Subcutaneous	AC079922.3	2	113000000	113000000	rs1545133	-3.03	rs885346	10.86	-1.89377	0.058255
Adipose_Subcutaneous	TGOLN2	2	85500000	85600000	rs35041498	-2.82	rs4247303	-5.14	-1.89082	0.058649
Adipose_Subcutaneous	ITPRIPL1	2	97000000	97000000	rs6746896	4.1	rs772174	-6.38	1.88117	0.059949
Adipose_Subcutaneous	AFF3	2	100000000	101000000	rs13032454	-4.55	rs12712054	5.41	-1.85407	0.063729
Adipose_Subcutaneous	AC092594.1	2	19200000	19500000	rs4377298	2.86	rs6707044	5.39	-1.84861	0.064514
Adipose_Subcutaneous	LPIN1	2	11800000	12000000	rs2033877	-3.87	rs3795974	-6.67	-1.83957	0.065832
Adipose_Subcutaneous	MFSD6	2	191000000	191000000	rs11892526	4.44	rs12472081	4.85	1.83813	0.066043
Adipose_Subcutaneous	RP11-394I13.3	2	175000000	175000000	rs12470835	-3.38	rs7590276	8.42	-1.83743	0.066147
Adipose_Subcutaneous	C2orf40	2	107000000	107000000	rs10209406	3.81	rs2377443	5.64	1.83439	0.066596
Adipose_Subcutaneous	ACTR1B	2	98300000	98300000	rs13033383	3.52	rs11692435	8.7	1.83394	0.066663
Adipose_Subcutaneous	FSIP2	2	187000000	187000000	rs17815052	-2.46	rs2081326	4.8	-1.83297	0.066806
Adipose_Subcutaneous	SULT1C2	2	109000000	109000000	rs2630505	2.81	rs2305485	12.41	1.8319	0.066966
Adipose_Subcutaneous	HTR2B	2	232000000	232000000	rs4973352	-3.22	rs2303357	-4.94	1.80683	0.070789
Adipose_Subcutaneous	TMBIM1	2	219000000	219000000	rs11899020	-2.53	rs1017698	-8.12	1.79122	0.073259
Adipose_Subcutaneous	DNAH6	2	84700000	85000000	rs11674022	-2.93	rs7581224	-12.24	1.78008	0.075063
Adipose_Subcutaneous	TIGD1	2	233000000	233000000	rs13009166	3.45	rs2099489	8.37	1.77301	0.076228
Adipose_Subcutaneous	CALCRL	2	188000000	188000000	rs840616	-2.45	rs13417165	4.61	-1.769	0.076894
Adipose_Subcutaneous	TMEM169	2	217000000	217000000	rs1877104	-2.88	rs828922	-3.31	1.74243	0.081434
Adipose_Subcutaneous	PROM2	2	95900000	96000000	rs1813381	2.09	rs10172167	-4.06	-1.73846	0.08213
Adipose_Subcutaneous	SULT1C4	2	109000000	109000000	rs2630505	2.81	rs2305485	5.85	1.72574	0.084394
Adipose_Subcutaneous	SLC20A1	2	113000000	113000000	rs1545133	-3.03	rs11123144	-3.97	1.72013	0.085409
Adipose_Subcutaneous	ADRA2B	2	96800000	96800000	rs7058	-3	rs11695514	6.21	1.7054	0.088119
Adipose_Subcutaneous	KIAA1715	2	177000000	177000000	rs861770	2.5	rs4369827	5.82	-1.6988	0.089356
Adipose_Subcutaneous	ORC4	2	149000000	149000000	rs10194921	-2.98	rs11886876	4.77	1.68803	0.091406
Adipose_Subcutaneous	FAM171B	2	188000000	188000000	rs10497672	-2.36	rs10931254	-6.62	1.68736	0.091535
Adipose_Subcutaneous	ATIC	2	216000000	216000000	rs2678273	2.75	rs16853834	8.63	1.68359	0.092262
Adipose_Subcutaneous	HOXD-AS1	2	177000000	177000000	rs2922346	2.83	rs2071581	5.76	1.68356	0.092267
Adipose_Subcutaneous	FKBP7	2	179000000	179000000	rs726215	-2.04	rs6753709	8.6	1.67454	0.094024
Adipose_Subcutaneous	WDPCP	2	63300000	64100000	rs1878506	-3.26	rs11125977	10.55	-1.66509	0.095894
Adipose_Subcutaneous	FEZ2	2	36800000	36900000	rs6720433	2.97	rs848597	-4.66	-1.64749	0.099457
Adipose_Subcutaneous	SLC23A3	2	220000000	220000000	rs35328001	3.05	rs17655123	5.88	1.64303	0.100376
Adipose_Subcutaneous	CLEC4F	2	71000000	71000000	rs1871238	-3.41	rs7594319	7.79	-1.59751	0.110151
Adipose_Subcutaneous	SULT1C2P1	2	109000000	109000000	rs2630505	2.81	rs2305485	9.83	1.59514	0.11068
Adipose_Subcutaneous	GPR35	2	242000000	242000000	rs3755534	3.57	rs4676411	-8.44	1.58398	0.113197
Adipose_Subcutaneous	CNRIP1	2	68500000	68500000	rs1867312	2.78	rs6419643	-6.75	-1.58089	0.113904
Adipose_Subcutaneous	INO80B	2	74700000	74700000	rs2306805	2.91	rs2268417	-4.9	1.57947	0.114228
Adipose_Subcutaneous	CASP8	2	202000000	202000000	rs13030323	3.5	rs1035142	-13.13	-1.55274	0.120484
Adipose_Subcutaneous	DBI	2	120000000	120000000	rs12990769	-3.39	rs11888528	-3.82	-1.5519	0.120687
Adipose_Subcutaneous	PRORSD1P	2	55500000	55500000	rs13030462	-3.26	rs17039586	5.1	-1.53221	0.125472
Adipose_Subcutaneous	DDX18	2	119000000	119000000	rs2303330	-2.14	rs13416893	-5.8	1.52536	0.12717
Adipose_Subcutaneous	LIMS2	2	128000000	128000000	rs10200640	3.08	rs10211103	-4.77	-1.52455	0.127373
Adipose_Subcutaneous	GGCX	2	85800000	85800000	rs10460585	-2.54	rs10198569	5.61	1.51875	0.128824
Adipose_Subcutaneous	NMI	2	152000000	152000000	rs7601783	3.23	rs6726634	-5.17	-1.48425	0.137743
Adipose_Subcutaneous	AMMECR1L	2	129000000	129000000	rs6756336	-3.42	rs13411546	4.37	1.47746	0.139553
Adipose_Subcutaneous	RBM44	2	239000000	239000000	rs1080519	2.47	rs2117363	10.27	1.47571	0.140021
Adipose_Subcutaneous	SDC1	2	20400000	20400000	rs13010075	-2.88	rs7601441	4.33	1.46622	0.142587
Adipose_Subcutaneous	AC131097.3	2	243000000	243000000	rs6605267	3.16	rs6605261	7.77	1.46544	0.142802
Adipose_Subcutaneous	RP5-935K16.1	2	129000000	129000000	rs6756336	-3.42	rs17600636	-10.15	-1.4607	0.144098
Adipose_Subcutaneous	GMCL1	2	70100000	70100000	rs7577869	2.73	rs6720498	5.27	1.45871	0.144646
Adipose_Subcutaneous	HOXD4	2	177000000	177000000	rs2922346	2.83	rs11896469	3.68	-1.44925	0.147267
Adipose_Subcutaneous	AAMP	2	219000000	219000000	rs11899020	-2.53	rs992157	-4.1	1.43572	0.151082
Adipose_Subcutaneous	RP11-373D23.3	2	28600000	28600000	rs10865503	-3.81	rs6547850	-5.88	1.43383	0.15162
Adipose_Subcutaneous	TRAF3IP1	2	239000000	239000000	rs510902	2.59	rs569898	6.79	1.43014	0.152677
Adipose_Subcutaneous	FASTKD1	2	170000000	170000000	rs2673151	2.56	rs746271	7.71	1.42245	0.154895
Adipose_Subcutaneous	TPO	2	1380000	1550000	rs12329329	3.51	rs4401240	-5.16	1.40724	0.159355
Adipose_Subcutaneous	STON1-GTF2A1L	2	48800000	49000000	rs4465809	-2.82	rs2140551	-11.58	1.40692	0.159451
Adipose_Subcutaneous	AC016757.3	2	239000000	239000000	rs510902	2.59	rs2304669	9.13	-1.40611	0.15969
Adipose_Subcutaneous	ASXL2	2	26000000	26100000	rs6546936	-3.1	rs10190878	-3.45	-1.39817	0.162063
Adipose_Subcutaneous	SSB	2	171000000	171000000	rs6730459	-2.85	rs6749657	-5.2	1.37178	0.170132
Adipose_Subcutaneous	CSRNP3	2	166000000	167000000	rs10184275	2.93	rs1005840	4.65	1.36939	0.170878
Adipose_Subcutaneous	TFPI	2	188000000	188000000	rs840616	-2.45	rs1386541	-3.6	-1.36758	0.171445
Adipose_Subcutaneous	FOXN2	2	48500000	48600000	rs4465809	-2.82	rs12475492	6.2	1.36549	0.172099
Adipose_Subcutaneous	TMEM87B	2	113000000	113000000	rs1545133	-3.03	rs4848978	-4.4	-1.35445	0.175592
Adipose_Subcutaneous	PHOSPHO2	2	171000000	171000000	rs2673151	2.56	rs7575494	-8.9	1.35012	0.176978
Adipose_Subcutaneous	RNF144A	2	7060000	7210000	rs17386094	-2.34	rs454999	6.48	-1.35001	0.177012
Adipose_Subcutaneous	BOK	2	242000000	243000000	rs6605267	3.16	rs4675801	8.29	1.34115	0.17987
Adipose_Subcutaneous	ANKRD36	2	97800000	97900000	rs6746896	4.1	rs873886	-8.51	1.34067	0.180027
Adipose_Subcutaneous	ALS2CR12	2	202000000	202000000	rs3769825	3.29	rs1035142	8.2	1.34005	0.180229
Adipose_Subcutaneous	ANXA4	2	69900000	70100000	rs7577869	2.73	rs3771542	-4.16	-1.3394	0.180441
Adipose_Subcutaneous	APLF	2	68700000	68900000	rs1867312	2.78	rs7564094	4.4	1.33802	0.180891
Adipose_Subcutaneous	TMEM127	2	96900000	96900000	rs6746896	4.1	rs11695514	3.76	1.3343	0.182106
Adipose_Subcutaneous	CCNT2	2	136000000	136000000	rs3791324	-2.35	rs6705067	6.81	-1.32855	0.183997
Adipose_Subcutaneous	MSL3P1	2	235000000	235000000	rs10189426	4.37	rs968402	-6.01	1.32518	0.185111
Adipose_Subcutaneous	PPIL3	2	202000000	202000000	rs13030323	3.5	rs13410282	-14.32	-1.31578	0.188247
Adipose_Subcutaneous	AC012442.5	2	113000000	113000000	rs1545133	-3.03	rs17586834	6.95	-1.3147	0.18861
Adipose_Subcutaneous	LYPD6B	2	150000000	150000000	rs1120288	2.57	rs13033411	6.69	-1.31184	0.189573
Adipose_Subcutaneous	RP11-16P6.1	2	223000000	223000000	rs3795884	2.93	rs1447108	-8.54	1.30952	0.190359
Adipose_Subcutaneous	RBM43	2	152000000	152000000	rs7601783	3.23	rs11730	-4.32	-1.30929	0.190437
Adipose_Subcutaneous	NFU1	2	69600000	69700000	rs3552	-2.69	rs7422275	4.16	1.30879	0.190605
Adipose_Subcutaneous	AC108488.3	2	3610000	3610000	rs4133261	-2.81	rs4583476	-13.78	-1.30869	0.190639
Adipose_Subcutaneous	RP11-481J13.1	2	56200000	56400000	rs6545544	-2.82	rs4672096	-6.75	-1.30781	0.190937
Adipose_Subcutaneous	DYSF	2	71700000	71900000	rs13405368	-2.43	rs9309455	5.58	-1.28801	0.197743
Adipose_Subcutaneous	AC007256.5	2	202000000	202000000	rs3769825	3.29	rs10186527	-4.01	-1.27991	0.200577
Adipose_Subcutaneous	RP11-378A13.1	2	219000000	219000000	rs11899020	-2.53	rs736730	-11.61	1.27591	0.201987
Adipose_Subcutaneous	AC007743.1	2	56400000	56400000	rs6545544	-2.82	rs4672096	-7.68	-1.27518	0.202246
Adipose_Subcutaneous	CERKL	2	182000000	183000000	rs17648779	3.25	rs6740847	3.46	-1.26496	0.205884
Adipose_Subcutaneous	PLEKHH2	2	43900000	44000000	rs4073237	-3.11	rs17414174	-7.52	1.26398	0.206236
Adipose_Subcutaneous	RP11-423P10.2	2	37400000	37400000	rs2252032	2.73	rs11124574	-4.06	-1.26205	0.20693
Adipose_Subcutaneous	GNLY	2	85900000	85900000	rs10460585	-2.54	rs1866140	-7.59	1.25719	0.208685
Adipose_Subcutaneous	SNORA73	2	3630000	3630000	rs4133261	-2.81	rs2071639	5.6	-1.25654	0.208921
Adipose_Subcutaneous	C2orf69	2	201000000	201000000	rs952530	3.83	rs1704186	5.25	1.2513	0.210826
Adipose_Subcutaneous	RTN4	2	55200000	55300000	rs13030462	-3.26	rs2968821	5.95	1.24632	0.212647
Adipose_Subcutaneous	HMGB1P27	2	192000000	192000000	rs7574865	6.26	rs12623832	-5.21	-1.2384	0.215568
Adipose_Subcutaneous	AC109642.1	2	30600000	30600000	rs1562417	2.32	rs12988612	-4.75	1.22535	0.220445
Adipose_Subcutaneous	AC007966.1	2	187000000	187000000	rs17815052	-2.46	rs4334457	11.88	1.22269	0.221447
Adipose_Subcutaneous	TRIB2	2	12900000	12900000	rs7582843	-2.96	rs890070	4.47	-1.22057	0.222247
Adipose_Subcutaneous	CD8BP	2	107000000	107000000	rs10209406	3.81	rs4362555	5.34	1.20979	0.226358
Adipose_Subcutaneous	AC074286.1	2	178000000	178000000	rs17683574	-2.4	rs1453376	5.45	1.20483	0.228267
Adipose_Subcutaneous	TMEM17	2	62700000	62700000	rs3924500	4.24	rs6545946	-5.08	-1.2004	0.229983
Adipose_Subcutaneous	GULP1	2	189000000	189000000	rs6711838	-2.25	rs7593546	-5.23	-1.17771	0.238912
Adipose_Subcutaneous	PNKD	2	219000000	219000000	rs11899020	-2.53	rs4672884	-4.84	1.17738	0.239042
Adipose_Subcutaneous	STAT4	2	192000000	192000000	rs7574865	6.26	rs13013390	-9.73	-1.1679	0.242846
Adipose_Subcutaneous	RP13-1039J1.2	2	111000000	111000000	rs17463266	3.32	rs10048706	-5.41	-1.1615	0.245439
Adipose_Subcutaneous	ANO7	2	242000000	242000000	rs3755534	3.57	rs4075818	7.16	-1.15943	0.246282
Adipose_Subcutaneous	THNSL2	2	88500000	88500000	rs11127081	2.17	rs4337471	-14.61	1.15569	0.247808
Adipose_Subcutaneous	WDR75	2	190000000	190000000	rs7591905	2.32	rs6737615	-5.7	-1.14892	0.250589
Adipose_Subcutaneous	RP11-469M7.1	2	202000000	202000000	rs295129	3.53	rs12477038	4.41	1.13697	0.255552
Adipose_Subcutaneous	AC068282.3	2	128000000	128000000	rs17040070	-3.59	rs12613413	14.44	1.13286	0.257273
Adipose_Subcutaneous	SMPD4	2	131000000	131000000	rs12232961	-2.65	rs11679959	4.45	1.13275	0.257319
Adipose_Subcutaneous	USP40	2	234000000	234000000	rs10189426	4.37	rs12472244	9.14	-1.13066	0.258197
Adipose_Subcutaneous	DYNC2LI1	2	44000000	44000000	rs4073237	-3.11	rs3792013	-4.8	1.12466	0.260735
Adipose_Subcutaneous	FAM134A	2	220000000	220000000	rs35328001	3.05	rs13029742	-5.9	-1.11977	0.262811
Adipose_Subcutaneous	CRIM1	2	36600000	36800000	rs6720433	2.97	rs848602	4.85	-1.11552	0.264626
Adipose_Subcutaneous	KHK	2	27300000	27300000	rs2384629	2.92	rs3769139	11.48	1.11172	0.266258
Adipose_Subcutaneous	FAM179A	2	29200000	29300000	rs10865503	-3.81	rs10197378	11.64	1.10706	0.268269
Adipose_Subcutaneous	AC114730.3	2	243000000	243000000	rs6605267	3.16	rs3749155	5.91	1.10463	0.269319
Adipose_Subcutaneous	LINC00471	2	232000000	232000000	rs997400	-2.41	rs13020024	-4.91	1.10376	0.269696
Adipose_Subcutaneous	NAT8	2	73900000	73900000	rs6749680	2.04	rs7607014	7.62	1.10119	0.270813
Adipose_Subcutaneous	GRB14	2	165000000	165000000	rs671689	4.13	rs3942459	-5.46	-1.09325	0.274284
Adipose_Subcutaneous	CHMP3	2	86700000	86800000	rs1370452	-2.57	rs17027280	7.55	-1.08606	0.277454
Adipose_Subcutaneous	THSD7B	2	138000000	138000000	rs6430686	2.77	rs10496767	4.21	-1.08097	0.279709
Adipose_Subcutaneous	RMDN2	2	38200000	38300000	rs1430024	3.04	rs6716296	4.46	1.07913	0.280529
Adipose_Subcutaneous	IRS1	2	228000000	228000000	rs10167282	-2.79	rs1515116	5.71	1.07477	0.282477
Adipose_Subcutaneous	RP11-286H15.1	2	128000000	128000000	rs10200640	3.08	rs2244513	-5.93	-1.07471	0.282506
Adipose_Subcutaneous	LHCGR	2	48900000	49000000	rs4465809	-2.82	rs10495959	5.15	1.07172	0.283845
Adipose_Subcutaneous	PECR	2	217000000	217000000	rs1877104	-2.88	rs17547773	3.52	-1.06487	0.286935
Adipose_Subcutaneous	CALM2	2	47400000	47400000	rs6716984	3.06	rs10460536	-3.89	1.06405	0.287304
Adipose_Subcutaneous	SEPHS1P6	2	201000000	201000000	rs17252512	3.44	rs11695675	-4.02	1.05647	0.290755
Adipose_Subcutaneous	CUL3	2	225000000	225000000	rs16865881	-3.1	rs4674923	4.43	-1.04469	0.296166
Adipose_Subcutaneous	PDCD1	2	243000000	243000000	rs6605267	3.16	rs3749155	6.5	1.04423	0.29638
Adipose_Subcutaneous	CD207	2	71100000	71100000	rs1871238	-3.41	rs7594319	7.18	-1.03655	0.299945
Adipose_Subcutaneous	INSIG2	2	119000000	119000000	rs2303330	-2.14	rs17819430	-5.87	1.03037	0.302836
Adipose_Subcutaneous	RP11-1057B6.1	2	32100000	32100000	rs10175754	2.22	rs553464	4.59	-1.02882	0.303564
Adipose_Subcutaneous	CPSF3	2	9560000	9610000	rs16866958	2.13	rs4798	-5.99	-1.02729	0.304284
Adipose_Subcutaneous	MDH1	2	63800000	63800000	rs1878506	-3.26	rs112194	13.51	-1.01992	0.307768
Adipose_Subcutaneous	FAM124B	2	225000000	225000000	rs16865881	-3.1	rs7600902	-4.85	-1.01978	0.307831
Adipose_Subcutaneous	FARP2	2	242000000	242000000	rs1062748	2.5	rs4675814	-7.06	1.01801	0.308674
Adipose_Subcutaneous	RALB	2	121000000	121000000	rs17669093	3.48	rs4849857	5.87	-1.01243	0.31133
Adipose_Subcutaneous	AC012358.4	2	55500000	55500000	rs13030462	-3.26	rs1443746	-3.39	-1.01207	0.311506
Adipose_Subcutaneous	TEX261	2	71200000	71200000	rs2108481	-3.1	rs2276684	9.13	-1.01203	0.311525
Adipose_Subcutaneous	PIGF	2	46800000	46800000	rs10186726	2.87	rs2276554	5.66	1.00243	0.316136
Adipose_Subcutaneous	TXNDC9	2	99900000	100000000	rs10496342	2.18	rs3828162	-3.57	1.00206	0.316314
Adipose_Subcutaneous	SNORD89	2	102000000	102000000	rs11687533	2.62	rs13025261	9.69	1.00144	0.316614
Adipose_Subcutaneous	RGPD8	2	113000000	113000000	rs1545133	-3.03	rs6542056	-14.9	1.00095	0.316852
Adipose_Subcutaneous	DTNB	2	25600000	25900000	rs12999687	-3.09	rs11678268	-4	0.99644	0.319036
Adipose_Subcutaneous	RABL2A	2	114000000	114000000	rs11123175	-3.43	rs11123205	7.76	-0.98764	0.323327
Adipose_Subcutaneous	AC104135.2	2	75100000	75200000	rs2306805	2.91	rs11902447	13.47	0.98441	0.324916
Adipose_Subcutaneous	LINC00487	2	6870000	6910000	rs1816975	-3.73	rs4143153	8.07	0.97491	0.329605
Adipose_Subcutaneous	NEU4	2	243000000	243000000	rs6605267	3.16	rs35399295	-8.03	0.97375	0.330181
Adipose_Subcutaneous	COL4A4	2	228000000	228000000	rs17371490	3.3	rs1574248	-6.53	0.9727	0.330703
Adipose_Subcutaneous	CIAO1	2	96900000	96900000	rs6746896	4.1	rs17420101	-8.92	0.96924	0.332428
Adipose_Subcutaneous	NRBP1	2	27700000	27700000	rs2384629	2.92	rs704795	-7.59	0.95863	0.337743
Adipose_Subcutaneous	VAMP8	2	85800000	85800000	rs10460585	-2.54	rs10496316	5.8	0.95717	0.33848
Adipose_Subcutaneous	TNP1	2	218000000	218000000	rs16856937	-2.81	rs17561224	-3.17	0.95362	0.340278
Adipose_Subcutaneous	MCM6	2	137000000	137000000	rs7559769	2.23	rs1807356	4	-0.94492	0.344701
Adipose_Subcutaneous	THADA	2	43400000	43800000	rs4073237	-3.11	rs17031095	-4.72	0.94112	0.346644
Adipose_Subcutaneous	TAF1B	2	9980000	10100000	rs16855939	3.38	rs2245344	-11.52	0.93895	0.347758
Adipose_Subcutaneous	MAP3K2	2	128000000	128000000	rs17040070	-3.59	rs1566823	-7.75	0.93313	0.350755
Adipose_Subcutaneous	IL18R1	2	103000000	103000000	rs10173702	-2.39	rs4988955	-4.27	0.93	0.352371
Adipose_Subcutaneous	NBAS	2	15300000	15700000	rs10173113	-3.18	rs1559041	3.89	0.92368	0.355651
Adipose_Subcutaneous	RP11-107N15.1	2	203000000	203000000	rs6725888	2.62	rs13017290	5.22	-0.91747	0.358898
Adipose_Subcutaneous	TTC21B	2	167000000	167000000	rs1013666	-2.87	rs6717367	-5.78	0.9131	0.361191
Adipose_Subcutaneous	RNF149	2	102000000	102000000	rs11687533	2.62	rs13025261	5.16	0.912	0.361769
Adipose_Subcutaneous	ACTG2	2	74100000	74100000	rs3771734	2.34	rs13416937	3.39	-0.90914	0.363277
Adipose_Subcutaneous	ANKRD36B	2	98100000	98200000	rs13033383	3.52	rs6718109	11.99	-0.90773	0.364022
Adipose_Subcutaneous	SGPP2	2	223000000	223000000	rs6741337	2.46	rs12467920	4.05	0.90726	0.364272
Adipose_Subcutaneous	AOX2P	2	202000000	202000000	rs295129	3.53	rs2540051	-6.49	0.90125	0.367457
Adipose_Subcutaneous	AC093162.5	2	85500000	85500000	rs11674022	-2.93	rs1877954	5.77	0.89481	0.370891
Adipose_Subcutaneous	CRIPT	2	46800000	46900000	rs10186726	2.87	rs13385693	8.44	0.89371	0.371476
Adipose_Subcutaneous	CYS1	2	10200000	10200000	rs16855939	3.38	rs6432053	3.52	-0.89238	0.372189
Adipose_Subcutaneous	PLCD4	2	219000000	220000000	rs11899020	-2.53	rs10932782	-4.26	-0.88511	0.3761
Adipose_Subcutaneous	ING5	2	243000000	243000000	rs6605267	3.16	rs7588212	5.51	-0.88242	0.377552
Adipose_Subcutaneous	RP11-566E18.3	2	217000000	217000000	rs1877104	-2.88	rs1805382	10.36	-0.8693	0.384686
Adipose_Subcutaneous	RP11-105N14.1	2	214000000	214000000	rs7590733	-4.21	rs3768788	-4.94	0.86526	0.386898
Adipose_Subcutaneous	G6PC2	2	170000000	170000000	rs12472912	-3.6	rs3931	12.85	-0.86515	0.386954
Adipose_Subcutaneous	ZC3H6	2	113000000	113000000	rs1545133	-3.03	rs6542045	-4.04	-0.86507	0.387
Adipose_Subcutaneous	ALMS1	2	73600000	73800000	rs6749680	2.04	rs7576824	4.9	0.86223	0.38856
Adipose_Subcutaneous	C2orf88	2	191000000	191000000	rs2690751	3.65	rs291418	3.83	0.86074	0.389382
Adipose_Subcutaneous	MRPL35	2	86400000	86400000	rs1370452	-2.57	rs7583021	8.59	0.85601	0.39199
Adipose_Subcutaneous	ST3GAL5	2	86100000	86100000	rs17026335	-2.44	rs10186005	-4.14	-0.84821	0.396321
Adipose_Subcutaneous	EIF2AK3	2	88900000	88900000	rs4355112	2.1	rs6740205	-3.73	-0.84486	0.39819
Adipose_Subcutaneous	AC013268.5	2	111000000	111000000	rs11265637	3.65	rs1588327	4.44	-0.84204	0.399765
Adipose_Subcutaneous	AC104135.4	2	75200000	75200000	rs2306805	2.91	rs7575416	10.16	0.83897	0.401487
Adipose_Subcutaneous	MRPS9	2	106000000	106000000	rs11124031	2.34	rs12618715	-9.97	-0.83874	0.401616
Adipose_Subcutaneous	2021-09-10	2	110000000	110000000	rs11265637	3.65	rs6594049	-8.58	-0.83512	0.40365
Adipose_Subcutaneous	ZC3H8	2	113000000	113000000	rs1545133	-3.03	rs11695974	8.11	-0.83393	0.40432
Adipose_Subcutaneous	AC093110.3	2	54900000	54900000	rs13030462	-3.26	rs3850350	6.47	0.83335	0.404645
Adipose_Subcutaneous	AC104135.3	2	75100000	75200000	rs2306805	2.91	rs7575416	14.77	0.83325	0.404703
Adipose_Subcutaneous	INPP5D	2	234000000	234000000	rs13009166	3.45	rs6715810	4.5	0.83223	0.405282
Adipose_Subcutaneous	GPR17	2	128000000	128000000	rs10200640	3.08	rs17262104	8.8	0.82049	0.411939
Adipose_Subcutaneous	EML6	2	55000000	55200000	rs13030462	-3.26	rs6545411	-4.54	0.82006	0.41218
Adipose_Subcutaneous	AC007246.3	2	39700000	39900000	rs17024438	-2.33	rs734663	6.87	0.8195	0.412503
Adipose_Subcutaneous	GEN1	2	17900000	18000000	rs1013260	2.7	rs6761104	8.78	0.81791	0.41341
Adipose_Subcutaneous	AC062017.1	2	240000000	240000000	rs3791461	3	rs843461	-9.85	0.80991	0.417993
Adipose_Subcutaneous	AC020594.5	2	33800000	33800000	rs13031142	-3.16	rs12470399	-3.7	-0.80538	0.420603
Adipose_Subcutaneous	ESPNL	2	239000000	239000000	rs510902	2.59	rs12479385	13.81	-0.79937	0.424077
Adipose_Subcutaneous	WDR92	2	68400000	68400000	rs6730348	-3.15	rs13028330	-5.56	0.79649	0.425749
Adipose_Subcutaneous	AC098824.6	2	43100000	43100000	rs10172861	-2.66	rs2029899	-4.13	-0.7917	0.428535
Adipose_Subcutaneous	AC093642.3	2	243000000	243000000	rs6605267	3.16	rs11510409	-5.09	-0.78381	0.433151
Adipose_Subcutaneous	SMEK2	2	55800000	55800000	rs6713058	2.59	rs10496046	5.28	-0.78049	0.435104
Adipose_Subcutaneous	SLC35F6	2	27000000	27000000	rs12623642	-3.22	rs3806518	4.69	-0.77875	0.436129
Adipose_Subcutaneous	EML4	2	42400000	42600000	rs6736913	-3.13	rs8162	-9.18	-0.77816	0.436472
Adipose_Subcutaneous	USP37	2	219000000	219000000	rs11899020	-2.53	rs634590	7.67	0.766	0.443678
Adipose_Subcutaneous	ATP5G3	2	176000000	176000000	rs17198255	-3.09	rs268228	7.07	-0.761	0.446659
Adipose_Subcutaneous	CENPO	2	25000000	25000000	rs17046399	-3.79	rs2033655	7.05	0.75803	0.448434
Adipose_Subcutaneous	SLC25A12	2	173000000	173000000	rs4972807	-2.96	rs6433317	-5.84	-0.75687	0.449129
Adipose_Subcutaneous	RP11-347P5.1	2	197000000	197000000	rs6725009	2.54	rs10497770	4.81	0.75605	0.449621
Adipose_Subcutaneous	MARCO	2	120000000	120000000	rs11694004	2.76	rs4491733	-7.23	-0.75493	0.450291
Adipose_Subcutaneous	CD302	2	161000000	161000000	rs4505474	-2.97	rs6432565	-5.47	0.75212	0.451979
Adipose_Subcutaneous	RP11-95D17.1	2	10100000	10100000	rs16855939	3.38	rs2245344	-10.95	0.75102	0.452639
Adipose_Subcutaneous	MSH6	2	47900000	48000000	rs6716984	3.06	rs6728843	4.62	-0.74776	0.454603
Adipose_Subcutaneous	ASAP2	2	9350000	9540000	rs16866958	2.2	rs3811594	4.68	-0.74756	0.454727
Adipose_Subcutaneous	ACVR2A	2	149000000	149000000	rs10194921	-2.98	rs1128919	5.37	0.74355	0.457148
Adipose_Subcutaneous	THUMPD2	2	40000000	40000000	rs449383	3.05	rs2540226	6.14	-0.74303	0.457461
Adipose_Subcutaneous	ACYP2	2	54200000	54500000	rs17045014	-2.41	rs12620359	5.13	-0.74073	0.458855
Adipose_Subcutaneous	AC007278.3	2	103000000	103000000	rs10173702	-2.39	rs2058659	-7.51	-0.73549	0.462039
Adipose_Subcutaneous	RP11-171I2.2	2	179000000	179000000	rs17363057	2.74	rs17453612	3.92	0.73363	0.463173
Adipose_Subcutaneous	FTCDNL1	2	201000000	201000000	rs952530	3.83	rs6759018	11.67	-0.72501	0.468445
Adipose_Subcutaneous	AHSA2	2	61400000	61400000	rs1432295	1.62	rs2167565	-12.7	-0.72255	0.469957
Adipose_Subcutaneous	BARD1	2	216000000	216000000	rs10221582	2.9	rs6715570	-12.15	-0.71982	0.471633
Adipose_Subcutaneous	CCDC138	2	109000000	110000000	rs260613	-2.78	rs10190977	3.47	-0.71842	0.472497
Adipose_Subcutaneous	TMEM177	2	120000000	120000000	rs17669093	3.48	rs6705622	4.07	0.71782	0.472869
Adipose_Subcutaneous	ZFP36L2	2	43400000	43500000	rs2374569	2.91	rs6726404	-4.02	0.71296	0.475872
Adipose_Subcutaneous	TRAPPC12-AS1	2	3490000	3490000	rs4133261	-2.81	rs6767	-10.33	0.71176	0.476615
Adipose_Subcutaneous	C2orf66	2	198000000	198000000	rs6725009	2.54	rs2289380	-4.35	-0.70939	0.478082
Adipose_Subcutaneous	STON1	2	48800000	48800000	rs4465809	-2.82	rs6729860	-5.73	0.70934	0.478112
Adipose_Subcutaneous	UGGT1	2	129000000	129000000	rs6756336	-3.42	rs12471108	-6.18	0.70414	0.481345
Adipose_Subcutaneous	CNGA3	2	99000000	99000000	rs7574579	3.33	rs6747410	5.51	-0.70336	0.481833
Adipose_Subcutaneous	AC079776.7	2	131000000	131000000	rs13391423	3.04	rs1922633	-8.98	0.69988	0.484
Adipose_Subcutaneous	RP11-410E4.1	2	187000000	187000000	rs10497672	-2.36	rs1448851	7.38	0.69219	0.48882
Adipose_Subcutaneous	KIAA1211L	2	99400000	99600000	rs10496330	2.19	rs12614153	5.83	-0.689	0.490822
Adipose_Subcutaneous	RPE	2	211000000	211000000	rs1861072	1.94	rs10932321	-4.01	-0.68828	0.491274
Adipose_Subcutaneous	AC092839.1	2	54800000	54800000	rs13030462	-3.26	rs4671816	3.99	0.68667	0.492292
Adipose_Subcutaneous	NDUFS1	2	207000000	207000000	rs10932158	-2.62	rs6728554	-5.2	0.68637	0.49248
Adipose_Subcutaneous	CEBPZ	2	37400000	37500000	rs2252032	2.73	rs3213745	-8.64	0.68002	0.49649
Adipose_Subcutaneous	AC093901.1	2	119000000	119000000	rs2303330	-2.14	rs11123476	-6.48	-0.67416	0.500211
Adipose_Subcutaneous	TSGA10	2	99600000	99800000	rs10496330	2.19	rs720228	-4.71	0.67289	0.50102
Adipose_Subcutaneous	POLR1B	2	113000000	113000000	rs1545133	-3.03	rs3789724	12.13	-0.66885	0.503593
Adipose_Subcutaneous	RN7SL832P	2	10800000	10800000	rs17456970	3.61	rs12476554	6.31	0.66615	0.505316
Adipose_Subcutaneous	STAMBP	2	74100000	74100000	rs3771734	2.34	rs11886615	5.3	0.666	0.505411
Adipose_Subcutaneous	RP11-355F16.1	2	75400000	75400000	rs2306805	2.91	rs3755468	7.27	0.66102	0.508598
Adipose_Subcutaneous	SERTAD2	2	64900000	65000000	rs6745848	-2.81	rs3755189	-6.27	-0.65983	0.509362
Adipose_Subcutaneous	CYBRD1	2	172000000	172000000	rs7568175	-2.77	rs3821083	-10.9	0.65852	0.510203
Adipose_Subcutaneous	MYO7B	2	128000000	128000000	rs17040070	-3.59	rs2244513	-5.43	-0.65794	0.510579
Adipose_Subcutaneous	ANKRD44	2	198000000	198000000	rs2376100	2.08	rs2256931	8.12	0.65641	0.511561
Adipose_Subcutaneous	PFN4	2	24300000	24300000	rs17046399	-3.79	rs13006081	-6.04	0.65449	0.512794
Adipose_Subcutaneous	MCFD2	2	47100000	47200000	rs10186726	2.87	rs11890177	-10.99	0.64945	0.516047
Adipose_Subcutaneous	UGP2	2	64100000	64100000	rs1878506	-3.26	rs262501	7.75	-0.64567	0.518492
Adipose_Subcutaneous	BOLA3-AS1	2	74400000	74400000	rs13024800	2.56	rs828903	7.81	-0.64549	0.518607
Adipose_Subcutaneous	FKBP1B	2	24300000	24300000	rs17046317	-2.6	rs13006081	5.59	-0.64212	0.520797
Adipose_Subcutaneous	PRADC1	2	73500000	73500000	rs6749680	2.04	rs13402225	-4.72	0.64104	0.521498
Adipose_Subcutaneous	ALS2	2	203000000	203000000	rs7570324	-2.89	rs16838147	-8.11	0.64051	0.521844
Adipose_Subcutaneous	LIMS3L	2	111000000	111000000	rs17463266	3.32	rs10204694	-3.95	-0.63965	0.522402
Adipose_Subcutaneous	FAHD2A	2	96100000	96100000	rs12717775	-2.35	rs2874283	-4.55	0.63665	0.52435
Adipose_Subcutaneous	LRPPRC	2	44100000	44200000	rs4073237	-3.11	rs7568481	6.29	-0.63323	0.526584
Adipose_Subcutaneous	TCF7L1	2	85400000	85500000	rs11674022	-2.93	rs4832135	4.59	0.63223	0.527238
Adipose_Subcutaneous	AC093838.4	2	132000000	132000000	rs12466662	-1.39	rs12469056	-12.33	-0.63141	0.527775
Adipose_Subcutaneous	VIT	2	36900000	37000000	rs6720433	2.97	rs11124542	4.86	0.61617	0.537779
Adipose_Subcutaneous	COL4A3	2	228000000	228000000	rs17371490	3.3	rs1574248	-6.52	0.61224	0.540378
Adipose_Subcutaneous	FAHD2B	2	97700000	97800000	rs6746896	4.1	rs17842456	-4.8	0.60891	0.542581
Adipose_Subcutaneous	PDE11A	2	178000000	179000000	rs11690740	-2.04	rs1344923	-7.03	0.60805	0.543153
Adipose_Subcutaneous	UBXN2A	2	24200000	24200000	rs17461751	2.47	rs17761971	5.19	0.60097	0.547858
Adipose_Subcutaneous	SNTG2	2	947000	1370000	rs12329329	2.93	rs4971437	-8.29	-0.59717	0.550392
Adipose_Subcutaneous	TRABD2A	2	85000000	85100000	rs11674022	-2.93	rs17760617	6.6	0.59631	0.550969
Adipose_Subcutaneous	RNF181	2	85800000	85800000	rs10460585	-2.54	rs13431245	4	-0.58929	0.555664
Adipose_Subcutaneous	ARHGAP25	2	68900000	69100000	rs1867312	2.78	rs11689198	-4.47	0.58025	0.561747
Adipose_Subcutaneous	SMYD5	2	73400000	73500000	rs6749680	2.04	rs17348666	-4.42	0.57951	0.562243
Adipose_Subcutaneous	RAPGEF4	2	174000000	174000000	rs4972807	-2.96	rs4972525	6.48	0.57798	0.563275
Adipose_Subcutaneous	GLS	2	192000000	192000000	rs7574865	6.26	rs13395505	7.33	0.57572	0.564804
Adipose_Subcutaneous	AC009495.3	2	167000000	167000000	rs1013666	-2.87	rs2304002	8.51	-0.57463	0.56554
Adipose_Subcutaneous	HAAO	2	43000000	43000000	rs10172861	-2.66	rs6719977	-6.37	0.57214	0.567224
Adipose_Subcutaneous	FNBP1P1	2	74300000	74400000	rs13024800	2.56	rs828844	10.03	0.57183	0.56744
Adipose_Subcutaneous	MROH2A	2	235000000	235000000	rs10189426	4.37	rs7604115	-4.18	0.5687	0.569557
Adipose_Subcutaneous	FBXO36	2	231000000	231000000	rs6709625	-3.48	rs475316	-3.94	-0.5683	0.569829
Adipose_Subcutaneous	CCDC104	2	55700000	55800000	rs6713058	2.59	rs12993624	-5.32	-0.56096	0.574826
Adipose_Subcutaneous	ADAM23	2	207000000	207000000	rs16838464	2.75	rs1921663	-4.58	0.55405	0.579542
Adipose_Subcutaneous	TANC1	2	160000000	160000000	rs11693126	3.24	rs2357170	-3.7	-0.55363	0.579829
Adipose_Subcutaneous	RASGRP3	2	33700000	33800000	rs13031142	-3.16	rs12470399	6.93	0.55285	0.580366
Adipose_Subcutaneous	STRN	2	37100000	37200000	rs6720433	2.97	rs2247010	6.55	0.55279	0.580407
Adipose_Subcutaneous	TTC30A	2	178000000	178000000	rs11690740	-2.04	rs1527405	-3.56	-0.55181	0.581081
Adipose_Subcutaneous	RP11-477N3.1	2	54300000	54300000	rs17045014	-2.41	rs10172916	-5.22	0.5476	0.583965
Adipose_Subcutaneous	DNER	2	230000000	231000000	rs1465529	-3.09	rs9784110	-3.84	-0.5476	0.583967
Adipose_Subcutaneous	NMUR1	2	232000000	232000000	rs997400	-2.41	rs4973442	-10.72	0.53721	0.591122
Adipose_Subcutaneous	TMEFF2	2	193000000	193000000	rs13010295	-2.46	rs11685740	-9.36	0.53204	0.594695
Adipose_Subcutaneous	MED28P3	2	187000000	187000000	rs10497672	-2.36	rs12467212	4.17	0.53146	0.5951
Adipose_Subcutaneous	STEAP3-AS1	2	120000000	120000000	rs17608972	2.94	rs729735	3.46	0.53109	0.595357
Adipose_Subcutaneous	SLC38A11	2	166000000	166000000	rs671689	4.13	rs10184126	10.7	-0.52941	0.59652
Adipose_Subcutaneous	FAM228B	2	24300000	24400000	rs7423880	-3.73	rs1134516	-10.6	0.52614	0.598789
Adipose_Subcutaneous	AC108463.2	2	112000000	112000000	rs2165109	1.92	rs6749633	-4.77	-0.52265	0.601221
Adipose_Subcutaneous	RP11-493E12.2	2	61400000	61400000	rs1432295	1.62	rs2592352	-6	0.51993	0.60311
Adipose_Subcutaneous	SPC25	2	170000000	170000000	rs12472912	-3.6	rs581363	11.95	0.51929	0.603555
Adipose_Subcutaneous	PPP1R1C	2	183000000	183000000	rs17648779	3.25	rs6433953	-6.78	-0.51445	0.606941
Adipose_Subcutaneous	TACR1	2	75300000	75400000	rs2306805	2.91	rs976523	-4.16	-0.5127	0.608161
Adipose_Subcutaneous	SMARCAL1	2	217000000	217000000	rs1877104	-2.88	rs4550645	-5.95	-0.50663	0.612418
Adipose_Subcutaneous	GTF2A1L	2	48800000	49000000	rs4465809	-2.82	rs2140551	-9.92	0.50378	0.614413
Adipose_Subcutaneous	KCMF1	2	85200000	85300000	rs11674022	-2.93	rs6719802	3.81	0.50132	0.616147
Adipose_Subcutaneous	NGEF	2	234000000	234000000	rs13009166	3.45	rs2004203	11.31	0.49356	0.621619
Adipose_Subcutaneous	MOB1A	2	74400000	74400000	rs13024800	2.62	rs4083173	-5.07	0.49328	0.621813
Adipose_Subcutaneous	ASNSD1	2	191000000	191000000	rs2289223	2.15	rs12693551	-9.65	0.49274	0.622198
Adipose_Subcutaneous	CHN1	2	176000000	176000000	rs17198255	-3.09	rs2244340	-5.79	-0.4925	0.622368
Adipose_Subcutaneous	GPR39	2	133000000	133000000	rs7422689	-2.43	rs11689323	-4.55	-0.49246	0.622392
Adipose_Subcutaneous	ZDBF2	2	207000000	207000000	rs16838464	2.75	rs1839201	4.79	0.49222	0.622562
Adipose_Subcutaneous	ADI1	2	3500000	3520000	rs4133261	-2.81	rs9750132	5.11	0.48928	0.624644
Adipose_Subcutaneous	AC021188.4	2	97000000	97000000	rs6746896	4.1	rs7562544	-4.57	0.48492	0.627734
Adipose_Subcutaneous	ZNF514	2	95800000	95800000	rs17746486	1.89	rs2278067	-7.87	0.48295	0.629135
Adipose_Subcutaneous	AC017076.5	2	6970000	6980000	rs16865067	2.37	rs10495545	8.94	0.47991	0.631291
Adipose_Subcutaneous	GPD2	2	157000000	157000000	rs13425727	-2.94	rs298233	6.17	-0.47294	0.636259
Adipose_Subcutaneous	IWS1	2	128000000	128000000	rs17040070	-3.59	rs6707186	-4.56	-0.46943	0.638765
Adipose_Subcutaneous	GAREML	2	26400000	26400000	rs12623642	-3.22	rs2241739	-7.51	0.4656	0.6415
Adipose_Subcutaneous	AC009404.2	2	119000000	119000000	rs2303330	-2.14	rs17499330	-5.37	-0.45667	0.647907
Adipose_Subcutaneous	MSH2	2	47600000	47800000	rs6716984	3.06	rs1421	14.16	0.45253	0.650885
Adipose_Subcutaneous	AC062029.1	2	88900000	88900000	rs4355112	2.1	rs1805165	6.86	-0.4497	0.652929
Adipose_Subcutaneous	D2HGDH	2	243000000	243000000	rs6605267	3.16	rs10755057	10.08	0.44457	0.656628
Adipose_Subcutaneous	HDLBP	2	242000000	242000000	rs1062748	2.5	rs1064767	-9.35	-0.44163	0.658759
Adipose_Subcutaneous	SPAST	2	32300000	32400000	rs385760	1.72	rs3754835	3.58	0.4409	0.659282
Adipose_Subcutaneous	AC108463.1	2	112000000	112000000	rs2165109	1.92	rs6747657	-5.31	-0.44	0.659937
Adipose_Subcutaneous	KCNIP3	2	96000000	96100000	rs1813381	2.09	rs2320431	-6.43	-0.43447	0.663946
Adipose_Subcutaneous	UBE2F	2	239000000	239000000	rs510902	2.59	rs921095	5.51	-0.43399	0.664292
Adipose_Subcutaneous	RBM45	2	179000000	179000000	rs11690740	-2.04	rs959157	-3.65	0.43166	0.66599
Adipose_Subcutaneous	GCFC2	2	75900000	75900000	rs10865411	2.34	rs2051942	4.67	0.42399	0.671574
Adipose_Subcutaneous	OSBPL6	2	179000000	179000000	rs11690740	-2.04	rs2304340	4.42	-0.42395	0.671605
Adipose_Subcutaneous	LYG1	2	99900000	99900000	rs10496342	2.18	rs1955393	7.09	-0.4235	0.671933
Adipose_Subcutaneous	MOGS	2	74700000	74700000	rs2306805	2.91	rs6546898	-7.7	0.41518	0.678009
Adipose_Subcutaneous	PTH2R	2	209000000	210000000	rs10932212	2.97	rs4673402	-8.88	-0.41468	0.678375
Adipose_Subcutaneous	ORMDL1	2	191000000	191000000	rs2690751	3.65	rs2289226	9.52	-0.41409	0.678808
Adipose_Subcutaneous	AC009336.24	2	177000000	177000000	rs2922346	2.83	rs7606110	7.15	-0.41082	0.681205
Adipose_Subcutaneous	IL18RAP	2	103000000	103000000	rs10173702	-2.39	rs12998521	4.16	-0.40724	0.683833
Adipose_Subcutaneous	AC007390.5	2	37400000	37400000	rs2252032	2.73	rs2098386	4.22	-0.40298	0.686962
Adipose_Subcutaneous	RP11-342K6.1	2	75900000	75900000	rs10865411	2.34	rs17741889	10.37	0.40113	0.688328
Adipose_Subcutaneous	ITSN2	2	24400000	24600000	rs17046399	-3.79	rs2543670	-4.15	0.3999	0.689227
Adipose_Subcutaneous	ITGB6	2	161000000	161000000	rs10929989	-2.44	rs7572970	11.6	0.39665	0.691627
Adipose_Subcutaneous	DUSP19	2	184000000	184000000	rs16823787	4.11	rs7562034	3.73	0.394	0.693581
Adipose_Subcutaneous	AC008073.9	2	24400000	24400000	rs17046399	-3.79	rs1134516	5.38	-0.38518	0.700103
Adipose_Subcutaneous	ACKR3	2	237000000	237000000	rs2163688	-2.9	rs4074882	3.96	-0.38394	0.701021
Adipose_Subcutaneous	MRPL19	2	75900000	75900000	rs10865411	2.34	rs17690224	-11.42	-0.38294	0.701768
Adipose_Subcutaneous	FRZB	2	184000000	184000000	rs16823787	4.11	rs288247	6.16	0.38065	0.703464
Adipose_Subcutaneous	AC114730.2	2	243000000	243000000	rs6605267	3.16	rs760133	5.3	-0.37555	0.707253
Adipose_Subcutaneous	RFX8	2	102000000	102000000	rs11687533	2.62	rs974374	-8.21	-0.37453	0.708013
Adipose_Subcutaneous	TFCP2L1	2	122000000	122000000	rs11122867	-2.55	rs6717937	-5.49	0.3726	0.709444
Adipose_Subcutaneous	SLC35F5	2	114000000	115000000	rs11123175	-3.43	rs3748905	-8.24	0.36832	0.712633
Adipose_Subcutaneous	POLE4	2	75200000	75200000	rs2306805	2.91	rs17010582	4.83	-0.36702	0.713607
Adipose_Subcutaneous	ANKRD36BP2	2	89100000	89100000	rs4355112	2.1	rs1484864	5.33	0.36342	0.716288
Adipose_Subcutaneous	AC009228.1	2	24400000	24400000	rs17046399	-3.79	rs1134516	5.33	-0.36178	0.717513
Adipose_Subcutaneous	WDSUB1	2	160000000	160000000	rs11693126	3.24	rs714156	-10.65	-0.36125	0.717911
Adipose_Subcutaneous	ITGA6	2	173000000	173000000	rs4972807	-2.96	rs17286255	-4.77	0.35486	0.722695
Adipose_Subcutaneous	RP11-548P2.2	2	86100000	86100000	rs17026335	-2.44	rs7593080	-3.79	-0.35399	0.723348
Adipose_Subcutaneous	TMEM18	2	667000	677000	rs7355580	-2.69	rs17729501	9.62	0.34716	0.728471
Adipose_Subcutaneous	SERPINE2	2	225000000	225000000	rs16865881	-3.1	rs4673111	-4.2	-0.34479	0.730252
Adipose_Subcutaneous	GAD1	2	172000000	172000000	rs7559456	2.9	rs3749034	-7.51	-0.34212	0.732259
Adipose_Subcutaneous	RP11-342K6.2	2	75900000	75900000	rs10865411	2.34	rs17741889	6.6	0.336	0.736871
Adipose_Subcutaneous	AC112229.4	2	111000000	111000000	rs17463266	3.32	rs11903773	-5.56	-0.33462	0.737909
Adipose_Subcutaneous	RP11-647K16.1	2	191000000	191000000	rs11892526	4.44	rs13410179	6.19	-0.33281	0.739274
Adipose_Subcutaneous	PPP1CB	2	29000000	29000000	rs10865503	-3.81	rs7601720	6.34	0.33135	0.740382
Adipose_Subcutaneous	AC092431.3	2	69900000	69900000	rs7577869	2.73	rs4852928	-4.58	0.3311	0.740568
Adipose_Subcutaneous	RP11-355B11.2	2	61700000	61700000	rs10177730	-2.58	rs6735330	4.84	0.32808	0.742852
Adipose_Subcutaneous	ERCC3	2	128000000	128000000	rs17040070	-3.59	rs1011019	-10.85	0.32724	0.743485
Adipose_Subcutaneous	MTIF2	2	55500000	55500000	rs13030462	-3.26	rs7349405	-4.42	-0.32689	0.743754
Adipose_Subcutaneous	MDH1B	2	208000000	208000000	rs16838464	2.75	rs4488642	5.48	0.32523	0.74501
Adipose_Subcutaneous	SH3YL1	2	218000	266000	rs10190919	-2.03	rs2290911	6.53	0.32438	0.745651
Adipose_Subcutaneous	SPTBN1	2	54700000	54900000	rs13030462	-3.26	rs12713274	6.22	0.32315	0.746584
Adipose_Subcutaneous	PNO1	2	68400000	68400000	rs6730348	-3.15	rs1822469	5.24	0.32245	0.747111
Adipose_Subcutaneous	RP11-299H21.1	2	102000000	102000000	rs11687533	2.62	rs733830	6.54	-0.3221	0.747375
Adipose_Subcutaneous	INPP4A	2	99100000	99200000	rs7574579	3.33	rs3754886	-8.6	-0.32119	0.748065
Adipose_Subcutaneous	SP140L	2	231000000	231000000	rs6709625	-3.48	rs6748445	-5.83	-0.31982	0.749105
Adipose_Subcutaneous	KLHL30	2	239000000	239000000	rs510902	2.59	rs13421970	-6.11	0.31967	0.74922
Adipose_Subcutaneous	NDUFB3	2	202000000	202000000	rs13030323	3.5	rs10205971	-4.73	-0.31824	0.750302
Adipose_Subcutaneous	GPR113	2	26500000	26600000	rs12623642	-3.22	rs17527979	5.11	-0.31612	0.751908
Adipose_Subcutaneous	POMC	2	25400000	25400000	rs6545687	-3.72	rs752208	-3.67	-0.31502	0.752749
Adipose_Subcutaneous	TBC1D8	2	102000000	102000000	rs11687533	2.62	rs2289951	3.95	-0.30405	0.761088
Adipose_Subcutaneous	GRHL1	2	10100000	10100000	rs16855939	3.38	rs12611894	3.96	-0.30276	0.762076
Adipose_Subcutaneous	CAPG	2	85600000	85600000	rs35041498	-2.82	rs3770102	7.38	-0.30232	0.762409
Adipose_Subcutaneous	LBH	2	30500000	30500000	rs12998454	2.85	rs13386455	-7.12	0.30134	0.763159
Adipose_Subcutaneous	DIRC1	2	190000000	190000000	rs1914033	2.62	rs12693514	4.04	-0.30064	0.763686
Adipose_Subcutaneous	KCNS3	2	18100000	18500000	rs1013260	2.7	rs6531065	11.65	0.30026	0.763979
Adipose_Subcutaneous	RIF1	2	152000000	152000000	rs7585884	-2.81	rs2288195	10.53	0.29543	0.767663
Adipose_Subcutaneous	LYPD6	2	150000000	150000000	rs1724878	-2.36	rs4667440	-4.78	-0.29384	0.768877
Adipose_Subcutaneous	AC009950.2	2	231000000	231000000	rs6709625	-3.48	rs720041	4.69	-0.28846	0.772993
Adipose_Subcutaneous	GYPC	2	127000000	127000000	rs17040070	-3.59	rs6706862	-5.3	-0.28845	0.772999
Adipose_Subcutaneous	AC125232.1	2	87300000	87300000	rs1370452	-2.57	rs17041053	-11.81	0.2878	0.773502
Adipose_Subcutaneous	MERTK	2	113000000	113000000	rs11885036	2.36	rs13419523	6.76	0.28456	0.775982
Adipose_Subcutaneous	RPL21P32	2	187000000	187000000	rs17815052	-2.46	rs10432501	-3.64	0.28292	0.777234
Adipose_Subcutaneous	AGPS	2	178000000	178000000	rs17683574	-2.4	rs7559521	3.86	0.28131	0.778472
Adipose_Subcutaneous	AC067959.1	2	21400000	22200000	rs992952	2.68	rs427021	7.97	-0.28003	0.779457
Adipose_Subcutaneous	UBE2E3	2	182000000	182000000	rs4533442	3.5	rs7583129	3.86	0.27966	0.77974
Adipose_Subcutaneous	NCOA1	2	24700000	25000000	rs17046399	-3.79	rs11125629	4.12	-0.27814	0.780908
Adipose_Subcutaneous	DDX11L2	2	114000000	114000000	rs11123175	-3.43	rs4849261	11.61	0.27615	0.782432
Adipose_Subcutaneous	AC005104.3	2	242000000	242000000	rs1062748	2.5	rs757978	6.54	0.27392	0.784143
Adipose_Subcutaneous	TTC32	2	20100000	20100000	rs13010075	-2.88	rs7563410	12.61	-0.27223	0.785444
Adipose_Subcutaneous	CCDC74A	2	132000000	132000000	rs7565352	-1.54	rs7589111	-4.82	0.27159	0.785939
Adipose_Subcutaneous	TRAPPC12	2	3380000	3490000	rs4133261	-2.81	rs2324567	-8.13	-0.26851	0.788304
Adipose_Subcutaneous	SCTR	2	120000000	120000000	rs17669093	3.48	rs6748349	-6.32	0.2672	0.789317
Adipose_Subcutaneous	GAL3ST2	2	243000000	243000000	rs6605267	3.16	rs35964352	4.98	-0.26414	0.791669
Adipose_Subcutaneous	ADD2	2	70800000	71000000	rs1871238	-3.41	rs6735921	-4.85	-0.26347	0.792185
Adipose_Subcutaneous	VAMP5	2	85800000	85800000	rs10460585	-2.54	rs11891495	-4.68	-0.26113	0.793996
Adipose_Subcutaneous	ATRAID	2	27400000	27400000	rs2384629	2.92	rs1975384	8.91	0.26085	0.794206
Adipose_Subcutaneous	ALMS1P	2	73900000	73900000	rs6749680	2.04	rs13384952	7.82	0.25968	0.795108
Adipose_Subcutaneous	AC007879.2	2	208000000	208000000	rs9646834	3.9	rs717973	-4.84	-0.25936	0.795356
Adipose_Subcutaneous	SH3RF3-AS1	2	110000000	110000000	rs260613	-2.78	rs4536612	-3.5	0.25878	0.795802
Adipose_Subcutaneous	TRMT61B	2	29100000	29100000	rs10865503	-3.81	rs10166861	10.57	-0.25555	0.798301
Adipose_Subcutaneous	EPCAM	2	47600000	47600000	rs6716984	3.06	rs17036537	8.3	0.25516	0.798599
Adipose_Subcutaneous	PUS10	2	61200000	61200000	rs1510478	2.13	rs12988616	6.77	0.25398	0.799512
Adipose_Subcutaneous	PRKD3	2	37500000	37600000	rs2252032	2.73	rs1137437	-5.54	0.25269	0.800511
Adipose_Subcutaneous	AC092159.2	2	677000	697000	rs7355580	-2.69	rs2867137	7.29	0.25218	0.800901
Adipose_Subcutaneous	CHCHD5	2	113000000	113000000	rs1545133	-3.03	rs13010814	4.16	0.25191	0.801107
Adipose_Subcutaneous	CPS1	2	211000000	212000000	rs12468557	-2.36	rs10932334	10.26	0.25007	0.80253
Adipose_Subcutaneous	LY75	2	161000000	161000000	rs4505474	-2.97	rs7601374	-11.81	-0.25005	0.802551
Adipose_Subcutaneous	AC093375.1	2	157000000	157000000	rs11692441	-2.33	rs6725811	7.92	0.24741	0.804593
Adipose_Subcutaneous	APOB	2	21200000	21300000	rs992952	2.68	rs754523	8.04	-0.24309	0.807937
Adipose_Subcutaneous	RAB6C	2	131000000	131000000	rs13391423	3.04	rs1922633	-6.66	-0.2382	0.811726
Adipose_Subcutaneous	ZNF142	2	220000000	220000000	rs11899020	-2.53	rs3731872	5.1	0.23547	0.813846
Adipose_Subcutaneous	LYPD1	2	133000000	133000000	rs6430384	-2.7	rs4953998	-3.76	0.23147	0.816953
Adipose_Subcutaneous	MFF	2	228000000	228000000	rs17371490	3.3	rs10933181	-7.63	-0.22589	0.821289
Adipose_Subcutaneous	HOXD3	2	177000000	177000000	rs2922346	2.83	rs2301301	-4.82	-0.22279	0.823696
Adipose_Subcutaneous	GALM	2	38900000	39000000	rs12622497	-3.24	rs1529625	-3.77	-0.22249	0.823933
Adipose_Subcutaneous	MATN3	2	20200000	20200000	rs13010075	-2.88	rs11694716	7.55	-0.21745	0.827861
Adipose_Subcutaneous	PLGLB1	2	87200000	87200000	rs1370452	-2.57	rs10203656	9.77	-0.21556	0.829331
Adipose_Subcutaneous	ABCG5	2	44000000	44100000	rs4073237	-3.11	rs4148202	-4.22	-0.21485	0.829886
Adipose_Subcutaneous	DYNC1I2	2	173000000	173000000	rs7568175	-2.77	rs12692974	-9.66	0.20872	0.834665
Adipose_Subcutaneous	AC133528.2	2	243000000	243000000	rs6605267	3.16	rs7588212	4.78	-0.20523	0.837389
Adipose_Subcutaneous	AC093690.1	2	28500000	28500000	rs10865503	-3.81	rs1038693	-5.49	0.20405	0.838314
Adipose_Subcutaneous	RP11-254F7.2	2	10200000	10200000	rs16855939	3.38	rs4444493	5.3	-0.20367	0.838612
Adipose_Subcutaneous	RP11-301O19.1	2	86400000	86400000	rs1370452	-2.57	rs10175330	9.1	-0.20319	0.83899
Adipose_Subcutaneous	AC009506.1	2	160000000	160000000	rs4505474	-2.97	rs1425044	-5.4	-0.20074	0.840898
Adipose_Subcutaneous	DHX57	2	39000000	39100000	rs12622497	-3.24	rs373300	-5.26	-0.19982	0.84162
Adipose_Subcutaneous	DNAH7	2	197000000	197000000	rs6725009	2.54	rs6434817	-8.22	-0.19959	0.841805
Adipose_Subcutaneous	AC116614.1	2	945000	946000	rs12329329	2.98	rs4971437	-5.62	-0.19829	0.842822
Adipose_Subcutaneous	FAP	2	163000000	163000000	rs1435009	-2.54	rs3788972	5.17	0.19689	0.843915
Adipose_Subcutaneous	IMMT	2	86400000	86400000	rs1370452	-2.57	rs9653508	9.88	0.19636	0.844325
Adipose_Subcutaneous	CLIP4	2	29300000	29400000	rs2293563	-2.69	rs10200693	-4.45	0.19408	0.846112
Adipose_Subcutaneous	2021-09-02	2	242000000	242000000	rs1062748	2.5	rs757978	12.91	0.19349	0.846575
Adipose_Subcutaneous	ADAM17	2	9630000	9700000	rs3791765	-2.13	rs6745500	-4.63	-0.19341	0.846638
Adipose_Subcutaneous	KYNU	2	144000000	144000000	rs13036134	-2.48	rs4662553	3.59	-0.18977	0.849489
Adipose_Subcutaneous	CYP27C1	2	128000000	128000000	rs17040070	-3.59	rs12477559	-5.89	-0.18929	0.849868
Adipose_Subcutaneous	LIPT1	2	99800000	99800000	rs10496330	2.19	rs11689265	-10.32	0.18819	0.850731
Adipose_Subcutaneous	NONOP2	2	61200000	61200000	rs7579014	3.27	rs10176601	-3.34	0.18683	0.851795
Adipose_Subcutaneous	ARHGEF33	2	39100000	39200000	rs12622497	-3.24	rs3099950	-6	-0.18653	0.852028
Adipose_Subcutaneous	AC093724.2	2	132000000	132000000	rs941325	1.32	rs12052294	7.38	-0.17894	0.857983
Adipose_Subcutaneous	EFEMP1	2	56100000	56200000	rs6545544	-2.82	rs11680015	-3.42	0.17589	0.860384
Adipose_Subcutaneous	AC009961.3	2	161000000	161000000	rs4505474	-2.97	rs17815029	5.21	0.1738	0.862026
Adipose_Subcutaneous	SOWAHC	2	110000000	110000000	rs11265637	3.65	rs6705503	-4.85	-0.17309	0.86258
Adipose_Subcutaneous	CLHC1	2	55400000	55500000	rs13030462	-3.26	rs4435493	13.85	0.17257	0.862988
Adipose_Subcutaneous	NOSTRIN	2	170000000	170000000	rs12472912	-3.6	rs551037	-5.46	-0.17234	0.863174
Adipose_Subcutaneous	AC008073.7	2	24400000	24400000	rs17046399	-3.79	rs2288072	8.09	-0.17124	0.864034
Adipose_Subcutaneous	AC012358.7	2	55400000	55400000	rs13030462	-3.26	rs4435493	9.49	0.16776	0.866774
Adipose_Subcutaneous	AC009299.3	2	162000000	162000000	rs2194728	-3.21	rs10930013	-8.69	0.16728	0.867153
Adipose_Subcutaneous	IGKV3-15	2	89400000	89400000	rs2012201	-1.42	rs13396184	3.55	-0.16371	0.869963
Adipose_Subcutaneous	FBLN7	2	113000000	113000000	rs1545133	-3.03	rs10779884	6.23	0.16169	0.871551
Adipose_Subcutaneous	NUP35	2	184000000	184000000	rs16823787	4.11	rs4465737	-5.59	-0.15928	0.873447
Adipose_Subcutaneous	OSGEPL1-AS1	2	191000000	191000000	rs2690751	3.65	rs5743061	-4.8	0.15838	0.87416
Adipose_Subcutaneous	AC068039.4	2	173000000	173000000	rs10186317	-2.22	rs12692974	11.27	-0.15694	0.875293
Adipose_Subcutaneous	TMEM178A	2	39900000	39900000	rs17024438	-2.33	rs11124686	5.24	0.15587	0.876139
Adipose_Subcutaneous	SF3B1	2	198000000	198000000	rs2376100	2.08	rs1429411	4.92	0.15195	0.879227
Adipose_Subcutaneous	TP53I3	2	24300000	24300000	rs7423880	-3.73	rs2160943	-4.75	0.15188	0.87928
Adipose_Subcutaneous	METTL5	2	171000000	171000000	rs6730459	-2.85	rs2556352	5.52	0.15097	0.879999
Adipose_Subcutaneous	GALNT3	2	167000000	167000000	rs1013666	-2.87	rs2304002	11.14	-0.14936	0.881268
Adipose_Subcutaneous	FTOP1	2	43000000	43000000	rs10172861	-2.66	rs6719977	6.05	0.14468	0.884963
Adipose_Subcutaneous	CCNYL1	2	209000000	209000000	rs9646834	3.9	rs2709386	-4.03	-0.14398	0.885519
Adipose_Subcutaneous	RFTN2	2	198000000	199000000	rs11884188	-2.12	rs4850808	6.2	-0.14274	0.886499
Adipose_Subcutaneous	NLRC4	2	32400000	32500000	rs17012134	2.65	rs6748621	-5.16	0.14078	0.88804
Adipose_Subcutaneous	PLA2R1	2	161000000	161000000	rs10929989	-2.44	rs16844715	6.31	-0.1403	0.888425
Adipose_Subcutaneous	AC018892.9	2	97700000	97700000	rs6746896	4.1	rs1257000	5.58	0.13635	0.891547
Adipose_Subcutaneous	FAM228A	2	24400000	24400000	rs17046399	-3.79	rs11691212	9.88	-0.13619	0.891672
Adipose_Subcutaneous	WIPF1	2	175000000	176000000	rs12470835	-3.38	rs1991601	5.92	0.13568	0.892073
Adipose_Subcutaneous	GCC2	2	109000000	109000000	rs2630505	2.81	rs826691	-14.04	-0.13287	0.894297
Adipose_Subcutaneous	AC074117.13	2	27700000	27700000	rs2384629	2.92	rs1260345	-4.17	0.13222	0.894808
Adipose_Subcutaneous	LANCL1	2	211000000	211000000	rs12468557	-2.36	rs10932339	4.7	0.13181	0.895131
Adipose_Subcutaneous	CAPN10	2	242000000	242000000	rs3755534	3.57	rs3792269	-5.91	-0.12713	0.898838
Adipose_Subcutaneous	HOXD1	2	177000000	177000000	rs2922346	2.83	rs13390932	-6.53	0.12683	0.899074
Adipose_Subcutaneous	NDUFA10	2	241000000	241000000	rs1437731	2.66	rs8369	-10.75	0.12511	0.900436
Adipose_Subcutaneous	MZT2A	2	132000000	132000000	rs12466662	-1.39	rs6731616	-8.92	-0.1224	0.902584
Adipose_Subcutaneous	PASK	2	242000000	242000000	rs3755534	3.57	rs1470413	-8.78	-0.11838	0.905763
Adipose_Subcutaneous	FAM161A	2	62100000	62100000	rs3924500	4.24	rs17513924	-3.63	0.11724	0.906668
Adipose_Subcutaneous	CYP26B1	2	72400000	72400000	rs10194900	-2.33	rs10208443	-4.9	0.11219	0.910675
Adipose_Subcutaneous	SLC39A10	2	196000000	197000000	rs2569913	2.53	rs2118840	-7.33	-0.1114	0.911301
Adipose_Subcutaneous	CEP68	2	65300000	65300000	rs6745848	-2.81	rs1009358	-9.94	0.10686	0.914902
Adipose_Subcutaneous	PIKFYVE	2	209000000	209000000	rs10932212	2.97	rs4675748	4.56	-0.09868	0.921394
Adipose_Subcutaneous	ITGA4	2	182000000	182000000	rs10497583	2.7	rs6740847	3.58	0.09843	0.921589
Adipose_Subcutaneous	B3GNT2	2	62400000	62500000	rs3924500	4.24	rs6719628	-3.4	0.09303	0.925881
Adipose_Subcutaneous	AC010883.5	2	43500000	43500000	rs2374569	2.91	rs13407351	4.89	-0.08865	0.929361
Adipose_Subcutaneous	METTL21A	2	208000000	208000000	rs9646834	3.9	rs6785	-6.16	-0.08691	0.930746
Adipose_Subcutaneous	AC013460.1	2	7560000	7590000	rs10803690	2.6	rs11694815	-6.73	0.08691	0.930746
Adipose_Subcutaneous	RP11-563N4.1	2	32400000	32400000	rs385760	1.72	rs2280968	-4.45	-0.08609	0.931396
Adipose_Subcutaneous	HMGB1P31	2	54300000	54300000	rs17045014	-2.41	rs7569954	-5.22	-0.08581	0.93162
Adipose_Subcutaneous	AC073283.4	2	47400000	47600000	rs6716984	3.06	rs7584256	4.12	-0.0804	0.935918
Adipose_Subcutaneous	VRK2	2	58100000	58400000	rs13420669	2.11	rs10496080	-4.06	0.08012	0.936143
Adipose_Subcutaneous	AC008268.2	2	96500000	96500000	rs7058	-3	rs3214063	-7.14	0.07937	0.936739
Adipose_Subcutaneous	RPL23AP7	2	114000000	114000000	rs11123175	-3.43	rs6748854	-7.68	-0.07891	0.937103
Adipose_Subcutaneous	AC016747.3	2	61400000	61400000	rs1432295	1.62	rs2592494	-8.42	-0.07259	0.942131
Adipose_Subcutaneous	AC112229.7	2	111000000	111000000	rs17463266	3.32	rs6752335	-4.74	0.07195	0.942641
Adipose_Subcutaneous	DNAJC27	2	25200000	25200000	rs17046399	-3.79	rs4665701	4	-0.0701	0.944115
Adipose_Subcutaneous	AC104653.1	2	115000000	115000000	rs3132025	2.77	rs11681425	-4.1	0.06956	0.944541
Adipose_Subcutaneous	COX7A2L	2	42600000	42700000	rs6736913	-3.13	rs17389715	-6.02	-0.06699	0.946591
Adipose_Subcutaneous	EXOC6B	2	72400000	73100000	rs1046139	-1.99	rs4852896	4.72	-0.06583	0.947515
Adipose_Subcutaneous	RP11-791G15.2	2	10900000	10900000	rs17456970	3.61	rs1198849	-7.78	-0.06552	0.94776
Adipose_Subcutaneous	STAM2	2	153000000	153000000	rs6741131	2.45	rs4664078	4.54	-0.06541	0.947852
Adipose_Subcutaneous	C2orf27A	2	132000000	133000000	rs941325	1.32	rs4107594	-9.09	-0.06488	0.948271
Adipose_Subcutaneous	C2orf72	2	232000000	232000000	rs4973352	-3.22	rs7580717	5.2	0.0646	0.948489
Adipose_Subcutaneous	DDX1	2	15700000	15800000	rs10173113	-3.18	rs2098581	7.78	0.06189	0.950647
Adipose_Subcutaneous	ARHGAP15	2	144000000	145000000	rs13010737	2.35	rs4662328	-3.81	0.05951	0.952545
Adipose_Subcutaneous	MITD1	2	99800000	99800000	rs10496330	2.19	rs4851187	7.08	-0.05915	0.952834
Adipose_Subcutaneous	WASH2P	2	114000000	114000000	rs11123175	-3.43	rs2044686	-6.74	-0.05821	0.953583
Adipose_Subcutaneous	INPP1	2	191000000	191000000	rs11892526	4.44	rs2067402	6.02	-0.05794	0.953793
Adipose_Subcutaneous	RP11-395L14.5	2	114000000	114000000	rs11123175	-3.43	rs4849261	7.74	0.05625	0.955139
Adipose_Subcutaneous	ATP6V1E2	2	46700000	46800000	rs10186726	2.87	rs4952833	-8.98	0.05397	0.956961
Adipose_Subcutaneous	C2orf43	2	20900000	21000000	rs992952	2.68	rs13385191	-8.86	0.05286	0.957842
Adipose_Subcutaneous	AC064836.3	2	203000000	203000000	rs6705330	-2.88	rs7572505	4.56	0.05251	0.958126
Adipose_Subcutaneous	HES6	2	239000000	239000000	rs510902	2.59	rs7605254	3.96	-0.05148	0.958945
Adipose_Subcutaneous	POLR1A	2	86200000	86300000	rs6547638	2.14	rs1991106	-9.08	-0.05145	0.958967
Adipose_Subcutaneous	RP11-400L8.2	2	9650000	9650000	rs3791765	-2.13	rs4319913	-4.42	0.04756	0.962063
Adipose_Subcutaneous	LCLAT1	2	30700000	30900000	rs1562417	2.32	rs10495776	6.58	0.04559	0.963639
Adipose_Subcutaneous	AC074289.1	2	64400000	64500000	rs12464279	-2.85	rs17739675	-4.79	0.04142	0.96696
Adipose_Subcutaneous	STK17B	2	197000000	197000000	rs6725009	2.54	rs2290512	4.58	-0.04037	0.967795
Adipose_Subcutaneous	RP11-686O6.2	2	203000000	203000000	rs6705330	-2.88	rs12467409	5.84	-0.0382	0.969528
Adipose_Subcutaneous	DNPEP	2	220000000	220000000	rs35328001	3.05	rs1132736	6.49	0.03782	0.969832
Adipose_Subcutaneous	AC073052.1	2	225000000	225000000	rs16865881	-3.1	rs4673111	7.43	-0.03765	0.969967
Adipose_Subcutaneous	SP100	2	231000000	231000000	rs6709625	-3.48	rs7568128	4.48	-0.0345	0.97248
Adipose_Subcutaneous	ADCY3	2	25000000	25100000	rs17046399	-3.79	rs1541984	8.12	0.03181	0.974624
Adipose_Subcutaneous	AC012066.1	2	153000000	153000000	rs6741131	2.45	rs3811574	-3.4	-0.03003	0.97604
Adipose_Subcutaneous	AC012487.2	2	109000000	109000000	rs260613	-2.78	rs1589912	4.49	-0.0249	0.980132
Adipose_Subcutaneous	ATG16L1	2	234000000	234000000	rs10189426	4.37	rs3792108	4.86	-0.02012	0.983949
Adipose_Subcutaneous	ITGAV	2	187000000	188000000	rs10497672	-2.36	rs13407063	5.87	-0.01902	0.984823
Adipose_Subcutaneous	CXCR4	2	137000000	137000000	rs6735719	-2.1	rs4555395	5.54	0.01863	0.985135
Adipose_Subcutaneous	PPM1G	2	27600000	27600000	rs2384629	2.92	rs2272417	-5.06	0.01604	0.987206
Adipose_Subcutaneous	AC159540.1	2	98100000	98100000	rs13033383	3.52	rs11164114	11.94	0.01365	0.989107
Adipose_Subcutaneous	NCKAP1	2	184000000	184000000	rs16823787	4.11	rs17265880	4.49	0.01158	0.990757
Adipose_Subcutaneous	SFXN5	2	73200000	73300000	rs6749680	2.04	rs2164733	3.75	-0.01075	0.991422
Adipose_Subcutaneous	MGC10955	2	74400000	74400000	rs13024800	2.55	rs4429500	11.88	0.0087	0.993058
Adipose_Subcutaneous	CENPA	2	27000000	27000000	rs12623642	-3.22	rs12992046	-5.83	0.00798	0.993631
Adipose_Subcutaneous	RP11-395L14.4	2	114000000	114000000	rs11123175	-3.43	rs4849261	5.33	0.00668	0.994673
Adipose_Subcutaneous	ZNF197	3	44600000	44700000	rs6778410	4.12	rs11922470	-8.48	3.86417	0.000111
Adipose_Subcutaneous	ZKSCAN7	3	44600000	44600000	rs6778410	4.12	rs1506659	-4.62	3.31571	0.000914
Adipose_Subcutaneous	RP11-24F11.2	3	46400000	46400000	rs6441977	-4.05	rs6441975	5.27	3.09995	0.001936
Adipose_Subcutaneous	ZNF502	3	44800000	44800000	rs6778410	4.12	rs10514710	10.19	2.91926	0.003509
Adipose_Subcutaneous	KIAA1143	3	44800000	44800000	rs6778410	4.12	rs6764293	12.27	-2.77412	0.005535
Adipose_Subcutaneous	SUMF1	3	3740000	4510000	rs2675200	3.78	rs4685744	10.96	-2.60671	0.009142
Adipose_Subcutaneous	EBLN2	3	73100000	73100000	rs1490508	3.08	rs1060584	-5.28	-2.5387	0.011127
Adipose_Subcutaneous	ZNF501	3	44800000	44800000	rs6778410	4.12	rs10514710	8.6	2.51742	0.011822
Adipose_Subcutaneous	FAM208A	3	56700000	56700000	rs13093662	-2.94	rs7637449	-7.6	2.49728	0.012515
Adipose_Subcutaneous	MB21D2	3	193000000	193000000	rs781425	3.03	rs1697330	6.52	2.49598	0.012561
Adipose_Subcutaneous	ACOX2	3	58500000	58500000	rs17360960	-2.84	rs4387990	-6.5	2.472	0.013436
Adipose_Subcutaneous	TMEM44-AS1	3	194000000	194000000	rs12497009	3.84	rs2236593	7.1	2.42752	0.015202
Adipose_Subcutaneous	RP11-222K16.2	3	27800000	27800000	rs8179938	-3.47	rs6805832	5.84	2.34032	0.019267
Adipose_Subcutaneous	SYN2	3	12000000	12200000	rs305489	-3.36	rs217049	7.59	2.33802	0.019386
Adipose_Subcutaneous	GXYLT2	3	72900000	73000000	rs1490508	3.08	rs1052278	-7.62	-2.29434	0.021771
Adipose_Subcutaneous	LEPREL1	3	190000000	190000000	rs3773965	-4.14	rs1540816	3.79	2.28259	0.022455
Adipose_Subcutaneous	PDHB	3	58400000	58400000	rs17360960	-2.84	rs7653734	-5.13	-2.2696	0.023232
Adipose_Subcutaneous	FAM19A1	3	68100000	68600000	rs1583658	-3.49	rs6794625	-4.25	-2.24441	0.024806
Adipose_Subcutaneous	TRIM59	3	160000000	160000000	rs9840016	4.62	rs6768975	-4.56	-2.2356	0.025378
Adipose_Subcutaneous	RP4-555D20.2	3	44200000	44200000	rs13319803	3.75	rs9848662	7.72	2.21549	0.026726
Adipose_Subcutaneous	TMEM42	3	44900000	44900000	rs6778410	4.12	rs2009644	-3.88	2.20844	0.027214
Adipose_Subcutaneous	RP11-319G6.1	3	139000000	139000000	rs295507	2.77	rs2291251	4.05	-2.19972	0.027827
Adipose_Subcutaneous	DNAJC13	3	132000000	132000000	rs7641195	-2.69	rs17348055	-4.73	2.19841	0.02792
Adipose_Subcutaneous	STAC	3	36400000	36600000	rs10510674	3.22	rs11129714	4.12	2.1224	0.033805
Adipose_Subcutaneous	RPL14	3	40500000	40500000	rs6599081	2.58	rs6800650	-3.25	-2.09233	0.036409
Adipose_Subcutaneous	COX17	3	119000000	119000000	rs2629396	3.55	rs6783324	-6.2	-2.05293	0.04008
Adipose_Subcutaneous	ITPR1-AS1	3	4530000	4530000	rs2675200	3.78	rs2307068	5.2	-2.0438	0.040974
Adipose_Subcutaneous	RPN1	3	128000000	128000000	rs4634140	3.17	rs6806687	7.24	2.02145	0.043233
Adipose_Subcutaneous	FGD5-AS1	3	15000000	15000000	rs11716145	-2.39	rs13068576	4.64	-1.99968	0.045535
Adipose_Subcutaneous	RP11-666A20.4	3	126000000	126000000	rs10934752	-2.43	rs9859596	6.92	1.98912	0.046688
Adipose_Subcutaneous	VN1R20P	3	14000000	14000000	rs9861586	-3.63	rs11128668	-6.06	-1.98473	0.047174
Adipose_Subcutaneous	NDUFAF4P3	3	37800000	37800000	rs12019224	-2.23	rs2685080	5.45	1.96882	0.048973
Adipose_Subcutaneous	AC022498.1	3	188000000	188000000	rs558577	-4.29	rs2222103	6.93	-1.94646	0.0516
Adipose_Subcutaneous	RP11-71H17.9	3	124000000	124000000	rs6800980	-3.43	rs13146	8.21	1.92355	0.05441
Adipose_Subcutaneous	AC024560.3	3	197000000	197000000	rs4857595	3.56	rs28703192	8.16	-1.87379	0.06096
Adipose_Subcutaneous	METTL6	3	15400000	15500000	rs17041564	2.47	rs9853193	-6.8	1.8545	0.063668
Adipose_Subcutaneous	COL6A4P2	3	130000000	130000000	rs13080253	2.4	rs9757129	-7.22	1.84031	0.065723
Adipose_Subcutaneous	CCDC66	3	56600000	56700000	rs13093662	-2.94	rs6791987	-7.76	1.82997	0.067254
Adipose_Subcutaneous	OSTN	3	191000000	191000000	rs11921070	2.65	rs6444513	4.42	1.82248	0.068382
Adipose_Subcutaneous	CGGBP1	3	88100000	88200000	rs10865624	2.85	rs12629581	11.27	-1.8222	0.068425
Adipose_Subcutaneous	RP13-685P2.7	3	129000000	129000000	rs34469426	2.25	rs9852014	6.77	1.81526	0.069485
Adipose_Subcutaneous	ARL6IP5	3	69100000	69200000	rs1472464	3.64	rs11128111	5.53	-1.79725	0.072295
Adipose_Subcutaneous	RPP14	3	58300000	58300000	rs4387990	-2.47	rs6767498	-4.79	-1.78862	0.073677
Adipose_Subcutaneous	RPL29	3	52000000	52000000	rs11929028	-2.77	rs323895	-5.36	-1.787	0.073937
Adipose_Subcutaneous	RP11-415F23.2	3	16400000	16400000	rs17042372	-3.44	rs690241	5.81	-1.77198	0.076398
Adipose_Subcutaneous	ALS2CL	3	46700000	46700000	rs6441977	-4.05	rs4683310	4.96	-1.77111	0.076543
Adipose_Subcutaneous	RAD54L2	3	51600000	51700000	rs11929028	-2.77	rs12637997	6.1	-1.75778	0.078785
Adipose_Subcutaneous	SLMAP	3	57700000	57900000	rs6445863	2.54	rs6445934	-4.25	1.73255	0.083175
Adipose_Subcutaneous	LINC00883	3	107000000	107000000	rs1402304	-3.23	rs9819838	-3.28	1.72391	0.084724
Adipose_Subcutaneous	EFCAB12	3	129000000	129000000	rs34469426	2.25	rs10342	5.28	-1.71597	0.086168
Adipose_Subcutaneous	TAMM41	3	11800000	11900000	rs305489	-3.36	rs9876026	-11.03	1.70411	0.08836
Adipose_Subcutaneous	GRM2	3	51700000	51800000	rs11929028	-2.77	rs4611808	7.05	1.6971	0.089678
Adipose_Subcutaneous	MAATS1	3	119000000	119000000	rs2629396	3.55	rs7617287	5.84	-1.6801	0.092937
Adipose_Subcutaneous	ATP13A4	3	193000000	193000000	rs6763501	2.68	rs9845217	-5.27	-1.67077	0.094767
Adipose_Subcutaneous	SLC15A2	3	122000000	122000000	rs9824120	-2.51	rs2049330	4.19	-1.67041	0.094839
Adipose_Subcutaneous	CDV3	3	133000000	133000000	rs1521088	4.75	rs9858660	-3.1	1.64313	0.100356
Adipose_Subcutaneous	CHDH	3	53800000	53900000	rs807193	2.52	rs9864389	5.92	-1.6315	0.102785
Adipose_Subcutaneous	C3orf38	3	88200000	88200000	rs10865624	2.85	rs2116149	-4.57	-1.6196	0.105317
Adipose_Subcutaneous	PRSS45	3	46800000	46900000	rs6441977	-4.05	rs6810260	6.69	-1.59959	0.109689
Adipose_Subcutaneous	RP11-114I8.4	3	100000000	100000000	rs3736534	2.71	rs11714045	5.53	-1.58643	0.112643
Adipose_Subcutaneous	SLC6A1	3	11000000	11100000	rs6796050	-3.63	rs2675156	-8.69	1.58485	0.113
Adipose_Subcutaneous	STX19	3	93700000	93700000	rs9872499	2.43	rs10934674	4.6	-1.57572	0.115089
Adipose_Subcutaneous	RP11-129K12.1	3	37000000	37000000	rs1507870	-2.83	rs2241031	-4.78	-1.5747	0.115326
Adipose_Subcutaneous	RP11-1020A11.1	3	9980000	9980000	rs2075315	-2.62	rs6792811	4.54	-1.55186	0.120695
Adipose_Subcutaneous	WDR52	3	113000000	113000000	rs9865782	3.08	rs6438144	-6.6	-1.5373	0.12422
Adipose_Subcutaneous	PFKFB4	3	48600000	48600000	rs1264194	-2.46	rs6781283	3.44	1.53527	0.124717
Adipose_Subcutaneous	CEP19	3	196000000	196000000	rs6809613	2.96	rs7628991	-4.99	-1.5329	0.125299
Adipose_Subcutaneous	ACTR8	3	53900000	53900000	rs807193	2.52	rs6445612	-7.41	1.52345	0.127647
Adipose_Subcutaneous	KY	3	134000000	134000000	rs11713704	-3.33	rs7637889	-3.78	1.52344	0.127648
Adipose_Subcutaneous	NCBP2	3	197000000	197000000	rs4857595	3.56	rs7612194	-4.62	1.52323	0.127702
Adipose_Subcutaneous	SCN11A	3	38900000	39000000	rs4676483	3.34	rs4553926	-8.23	-1.51479	0.129825
Adipose_Subcutaneous	LRRC34	3	170000000	170000000	rs7647589	-2.73	rs6793160	-6.8	1.51052	0.130911
Adipose_Subcutaneous	TM4SF4	3	149000000	149000000	rs1053709	-3.08	rs11920457	4.2	-1.50939	0.1312
Adipose_Subcutaneous	SELK	3	53900000	53900000	rs807193	2.52	rs9864389	6.64	-1.50637	0.131971
Adipose_Subcutaneous	CADM2	3	85000000	86100000	rs7622240	-2.85	rs7609594	6.03	-1.50048	0.13349
Adipose_Subcutaneous	HYAL3	3	50300000	50300000	rs41499647	-2.97	rs13100173	-8.84	-1.48895	0.136502
Adipose_Subcutaneous	PSMD6-AS2	3	64000000	64000000	rs2637983	-2.34	rs3774718	-5.75	-1.48845	0.136632
Adipose_Subcutaneous	RNF123	3	49700000	49800000	rs12489386	-2.04	rs6802890	9.33	1.48771	0.136827
Adipose_Subcutaneous	AGTR1	3	148000000	148000000	rs1053709	-3.08	rs275678	4.92	1.48091	0.138631
Adipose_Subcutaneous	METTL15P1	3	156000000	156000000	rs13092225	-3.16	rs9818684	6.12	-1.45814	0.144802
Adipose_Subcutaneous	DVL3	3	184000000	184000000	rs7647281	2.91	rs1969253	6.56	-1.45293	0.146242
Adipose_Subcutaneous	RP11-71E19.1	3	126000000	126000000	rs12631841	-2.54	rs11923997	8.64	1.45259	0.146337
Adipose_Subcutaneous	ZNF385D	3	21500000	22400000	rs4528971	3.51	rs596197	-3.98	-1.45229	0.146421
Adipose_Subcutaneous	GATA2	3	128000000	128000000	rs4634140	3.17	rs2335052	4.26	1.44408	0.148716
Adipose_Subcutaneous	NT5DC2	3	52600000	52600000	rs1231194	-1.88	rs7614981	4.18	1.44179	0.149363
Adipose_Subcutaneous	WDR48	3	39100000	39100000	rs4676483	3.34	rs13093915	5.44	1.4402	0.149811
Adipose_Subcutaneous	RP11-480A16.1	3	196000000	196000000	rs9866504	2.78	rs1806440	-5.11	-1.41085	0.158288
Adipose_Subcutaneous	RP11-298O21.5	3	168000000	168000000	rs7628302	2.71	rs11928048	4.92	1.41065	0.158347
Adipose_Subcutaneous	CRTAP	3	33200000	33200000	rs11129542	4.47	rs4678686	-9.82	1.40063	0.161325
Adipose_Subcutaneous	MCF2L2	3	183000000	183000000	rs7647281	2.91	rs4859188	-6.08	1.39234	0.163818
Adipose_Subcutaneous	PLCH1	3	155000000	155000000	rs10936021	2.61	rs6774542	4.61	-1.38917	0.164781
Adipose_Subcutaneous	MFI2	3	197000000	197000000	rs4857595	3.56	rs338184	-4.26	-1.38697	0.165452
Adipose_Subcutaneous	MCCC1-AS1	3	183000000	183000000	rs4859188	-2.33	rs506385	5.15	1.38537	0.165938
Adipose_Subcutaneous	EPHA3	3	89200000	89500000	rs2132579	-2.78	rs9815025	3.84	1.38424	0.166283
Adipose_Subcutaneous	TTC21A	3	39200000	39200000	rs4676483	3.34	rs7615849	6.36	1.37863	0.168009
Adipose_Subcutaneous	TTC14	3	180000000	180000000	rs4854992	-2.03	rs9858483	8.06	1.37837	0.168091
Adipose_Subcutaneous	DPH3	3	16300000	16300000	rs17042372	-3.44	rs842255	6.28	1.37554	0.168963
Adipose_Subcutaneous	RP11-651P23.4	3	150000000	150000000	rs41411047	-2.14	rs6768054	-7.07	1.36552	0.172089
Adipose_Subcutaneous	NPHP3	3	132000000	132000000	rs1521088	4.75	rs11718115	-12.06	-1.36483	0.172305
Adipose_Subcutaneous	COL8A1	3	99400000	99500000	rs2700605	2.54	rs1610265	5.63	1.36392	0.172593
Adipose_Subcutaneous	TIPARP-AS1	3	156000000	156000000	rs13092225	-3.16	rs9289971	-8.19	-1.35742	0.174647
Adipose_Subcutaneous	AC098614.2	3	27700000	27700000	rs8179938	-3.47	rs7617094	2.99	1.35522	0.175349
Adipose_Subcutaneous	GSK3B	3	120000000	120000000	rs10934527	3.65	rs1903765	5.52	1.35125	0.176615
Adipose_Subcutaneous	ATXN7	3	63900000	64000000	rs2637983	-2.34	rs17401592	-4.27	1.34103	0.179909
Adipose_Subcutaneous	ARHGAP31	3	119000000	119000000	rs2629396	3.55	rs7637171	-3.97	1.33834	0.180785
Adipose_Subcutaneous	RP11-305K5.1	3	156000000	156000000	rs13092225	-3.16	rs6441075	-5.41	1.33579	0.181618
Adipose_Subcutaneous	AC024937.6	3	196000000	196000000	rs9866504	2.78	rs12490036	4.05	-1.33334	0.18242
Adipose_Subcutaneous	TFP1	3	133000000	133000000	rs1358024	3.63	rs12634591	-5.36	1.3262	0.184773
Adipose_Subcutaneous	RPS24P8	3	45200000	45200000	rs6778410	4.12	rs2062131	3.93	1.32134	0.186388
Adipose_Subcutaneous	AP2M1	3	184000000	184000000	rs7647281	2.91	rs843370	6.2	-1.3162	0.188106
Adipose_Subcutaneous	RP11-884K10.7	3	53900000	53900000	rs807193	2.52	rs3821869	4.78	-1.308	0.190873
Adipose_Subcutaneous	GLYCTK	3	52300000	52300000	rs4416372	2.37	rs10460962	-4.36	1.30762	0.191001
Adipose_Subcutaneous	PCOLCE2	3	143000000	143000000	rs6440165	-3.35	rs2707982	-4.84	1.30545	0.19174
Adipose_Subcutaneous	TCTEX1D2	3	196000000	196000000	rs6809613	2.96	rs6762272	7.72	1.29233	0.196244
Adipose_Subcutaneous	DZIP3	3	108000000	108000000	rs746546	2.88	rs3902849	4.35	-1.29141	0.19656
Adipose_Subcutaneous	TEX264	3	51700000	51700000	rs11929028	-2.77	rs11919197	8.89	1.2788	0.200966
Adipose_Subcutaneous	ST3GAL6	3	98500000	98500000	rs3772097	2.9	rs2290067	-4.39	-1.27493	0.202334
Adipose_Subcutaneous	PPM1M	3	52300000	52300000	rs4416372	2.37	rs353547	-4.84	-1.26794	0.204818
Adipose_Subcutaneous	ABCF3	3	184000000	184000000	rs7647281	2.91	rs2668193	-5.77	-1.26601	0.205511
Adipose_Subcutaneous	IL17RB	3	53900000	53900000	rs807193	2.52	rs9840079	-5.45	1.26369	0.206342
Adipose_Subcutaneous	TOMM70A	3	100000000	100000000	rs3736534	2.71	rs1520648	4.85	-1.25957	0.207824
Adipose_Subcutaneous	FAM86DP	3	75500000	75500000	rs13073868	2.52	rs4677005	3.65	-1.24827	0.211934
Adipose_Subcutaneous	PFN2	3	150000000	150000000	rs41411047	-2.14	rs9865402	-5.2	-1.24812	0.211986
Adipose_Subcutaneous	ULK4	3	41300000	42000000	rs4613429	2.45	rs2128834	9.29	-1.24794	0.212053
Adipose_Subcutaneous	BDH1	3	197000000	197000000	rs4857595	3.56	rs2686107	9.99	1.24491	0.213166
Adipose_Subcutaneous	RP11-379F4.7	3	158000000	158000000	rs6807246	-2.38	rs8455	-3.92	1.23979	0.215053
Adipose_Subcutaneous	A4GNT	3	138000000	138000000	rs4678365	-2.39	rs2622744	-11.23	1.238	0.215717
Adipose_Subcutaneous	RP11-77P16.4	3	130000000	130000000	rs13080253	2.4	rs9757129	-9	1.23196	0.217963
Adipose_Subcutaneous	RAF1	3	12600000	12700000	rs2471469	2.83	rs4234512	-5.38	-1.2307	0.218437
Adipose_Subcutaneous	TREX1	3	48500000	48500000	rs1264194	-2.46	rs11797	-6.49	-1.209	0.226663
Adipose_Subcutaneous	RYK	3	134000000	134000000	rs1358024	3.63	rs9859680	-4.28	-1.20167	0.22949
Adipose_Subcutaneous	PXK	3	58300000	58400000	rs4387990	-2.47	rs11714389	-6.21	1.20148	0.229565
Adipose_Subcutaneous	MAGI1	3	65300000	66000000	rs6786891	-2.47	rs9849546	3.3	1.19715	0.231249
Adipose_Subcutaneous	IL17RC	3	9960000	9980000	rs2075315	-2.62	rs708567	-4.57	1.176	0.239595
Adipose_Subcutaneous	MST1	3	49700000	49700000	rs12489386	-2.04	rs13100791	4.65	-1.17557	0.239766
Adipose_Subcutaneous	PTH1R	3	46900000	46900000	rs6441977	-4.05	rs9834713	3.26	1.16919	0.242326
Adipose_Subcutaneous	KCNAB1	3	156000000	156000000	rs10936021	2.61	rs12054056	4.25	-1.16878	0.24249
Adipose_Subcutaneous	SETD2	3	47100000	47200000	rs11711100	-3.32	rs11130126	-5.26	-1.16655	0.243391
Adipose_Subcutaneous	B4GALT4	3	119000000	119000000	rs2629396	3.55	rs12690556	6.7	1.16354	0.244611
Adipose_Subcutaneous	TIMP4	3	12200000	12200000	rs305489	-3.36	rs13089415	-4.54	1.15051	0.249934
Adipose_Subcutaneous	HRASLS	3	193000000	193000000	rs709139	2.74	rs1021660	5.55	-1.14137	0.253718
Adipose_Subcutaneous	LINC00960	3	75700000	75700000	rs13073868	2.52	rs9834641	8.4	1.13138	0.257896
Adipose_Subcutaneous	MLF1	3	158000000	158000000	rs6807246	-2.38	rs4680460	-4.97	1.12885	0.258961
Adipose_Subcutaneous	SH3BP5-AS1	3	15300000	15300000	rs11716145	-2.39	rs3773469	8.34	-1.1203	0.262587
Adipose_Subcutaneous	SLC4A7	3	27400000	27500000	rs8179938	-3.47	rs2724524	-5.91	1.1181	0.263523
Adipose_Subcutaneous	KCNMB3	3	179000000	179000000	rs6443589	-2.66	rs6810246	6.24	-1.11465	0.265003
Adipose_Subcutaneous	RP11-496H1.2	3	197000000	197000000	rs4857595	3.56	rs6583256	2.92	1.11174	0.266251
Adipose_Subcutaneous	TIMMDC1	3	119000000	119000000	rs2629396	3.55	rs6780684	-3.69	-1.10886	0.267492
Adipose_Subcutaneous	AC132008.1	3	197000000	197000000	rs4857595	3.56	rs28703192	-7.22	1.09374	0.274069
Adipose_Subcutaneous	CCDC58	3	122000000	122000000	rs4678207	3.11	rs9812646	-3.38	-1.08791	0.276636
Adipose_Subcutaneous	ZXDC	3	126000000	126000000	rs12631841	-2.54	rs1043803	-7.79	1.08762	0.276763
Adipose_Subcutaneous	TCAIM	3	44400000	44500000	rs6778410	4.12	rs7631790	-6.07	1.08752	0.276806
Adipose_Subcutaneous	RSRC1	3	158000000	158000000	rs1714521	2.28	rs11708784	-8.25	-1.08727	0.276918
Adipose_Subcutaneous	DHX36	3	154000000	154000000	rs13080804	2.53	rs171390	-5.36	-1.07562	0.282098
Adipose_Subcutaneous	RP11-379F4.9	3	159000000	159000000	rs6807246	-2.38	rs1870829	5.43	1.07111	0.284121
Adipose_Subcutaneous	RP11-168J18.6	3	52400000	52400000	rs4416372	2.37	rs353547	3.35	1.07074	0.284286
Adipose_Subcutaneous	TRNT1	3	3170000	3190000	rs10510241	2.98	rs3762760	6.24	-1.0707	0.284304
Adipose_Subcutaneous	PLCD1	3	38000000	38100000	rs2685080	2.2	rs4552305	-5.89	-1.06987	0.284675
Adipose_Subcutaneous	RP11-529F4.1	3	129000000	129000000	rs34469426	2.25	rs6764765	3.8	-1.0672	0.285882
Adipose_Subcutaneous	COLQ	3	15500000	15600000	rs1454778	-2.77	rs1504099	5.6	-1.04307	0.296918
Adipose_Subcutaneous	GPR160	3	170000000	170000000	rs7647589	-2.73	rs7621777	4.4	-1.04246	0.297196
Adipose_Subcutaneous	SCAP	3	47500000	47500000	rs7638388	-3.82	rs2306628	6.29	1.0376	0.299457
Adipose_Subcutaneous	KLHDC8B	3	49200000	49200000	rs12496747	-1.92	rs9586	4.08	1.02967	0.303165
Adipose_Subcutaneous	WWTR1	3	149000000	149000000	rs17195589	-2.78	rs13325622	4.64	1.0286	0.30367
Adipose_Subcutaneous	SPTSSB	3	161000000	161000000	rs16833306	-2.51	rs6780536	10.35	-1.02857	0.30368
Adipose_Subcutaneous	ESRG	3	54700000	54700000	rs17054407	-2.44	rs10510769	4.69	-1.02816	0.303874
Adipose_Subcutaneous	CYB561D2	3	50400000	50400000	rs41499647	-2.97	rs739431	-4.69	-1.02246	0.306563
Adipose_Subcutaneous	GRK7	3	141000000	142000000	rs1055690	2.18	rs1533501	6.25	1.01301	0.311055
Adipose_Subcutaneous	PRSS50	3	46800000	46900000	rs6441977	-4.05	rs6801459	-3.95	-1.0091	0.312928
Adipose_Subcutaneous	P2RY12	3	151000000	151000000	rs6771904	2.24	rs17283010	-9.86	-1.00026	0.317182
Adipose_Subcutaneous	CIDECP	3	10100000	10100000	rs2075315	-2.62	rs17535749	3.8	0.99345	0.320491
Adipose_Subcutaneous	FAM86HP	3	130000000	130000000	rs13080253	2.4	rs2587988	4.95	0.98975	0.322296
Adipose_Subcutaneous	SLC51A	3	196000000	196000000	rs6809613	2.96	rs1044988	-8.84	0.975836	0.329146
Adipose_Subcutaneous	FYCO1	3	46000000	46000000	rs6441977	-4.05	rs6800954	-7.11	-0.974068	0.330023
Adipose_Subcutaneous	EFHB	3	19900000	20000000	rs2929385	3.42	rs1133328	15.92	-0.968429	0.33283
Adipose_Subcutaneous	DCBLD2	3	98500000	98600000	rs3772097	2.9	rs278379	-5.48	0.959104	0.337507
Adipose_Subcutaneous	PDZRN3-AS1	3	73700000	73700000	rs6779570	2.56	rs13087058	-3.55	0.959033	0.337542
Adipose_Subcutaneous	RP11-292E2.1	3	153000000	153000000	rs6781197	2.78	rs2174748	6.94	0.946014	0.344141
Adipose_Subcutaneous	MUC20	3	195000000	195000000	rs9866504	2.78	rs2140357	10.61	0.945079	0.344619
Adipose_Subcutaneous	PROS1	3	93600000	93700000	rs9872499	2.43	rs7650230	-5.58	-0.938524	0.347975
Adipose_Subcutaneous	MANF	3	51400000	51400000	rs11929028	-2.77	rs7633708	4.62	0.937701	0.348398
Adipose_Subcutaneous	TSEN2	3	12500000	12600000	rs305506	3.15	rs4135275	4.54	0.931916	0.35138
Adipose_Subcutaneous	RP11-259P15.4	3	180000000	180000000	rs4854992	-2.03	rs6799873	3.98	-0.92574	0.354581
Adipose_Subcutaneous	GHRL	3	10300000	10300000	rs6796050	-3.63	rs11707074	4.15	-0.921041	0.357029
Adipose_Subcutaneous	C3orf14	3	62300000	62300000	rs9682986	-2.39	rs9863216	-6.98	-0.918273	0.358476
Adipose_Subcutaneous	PLSCR1	3	146000000	146000000	rs1511559	2.53	rs2609860	-7.54	0.908818	0.363446
Adipose_Subcutaneous	TPRA1	3	127000000	127000000	rs2304551	2.78	rs920230	-6	0.901044	0.367565
Adipose_Subcutaneous	RP11-190C22.1	3	119000000	119000000	rs2629396	3.55	rs6783324	-5.88	0.889772	0.373588
Adipose_Subcutaneous	RFT1	3	53100000	53200000	rs807193	2.52	rs2581799	9.79	0.883658	0.376881
Adipose_Subcutaneous	EIF2B5-IT1	3	184000000	184000000	rs13085530	2.83	rs9822959	5.61	0.878443	0.379704
Adipose_Subcutaneous	RP11-64D22.2	3	151000000	152000000	rs6771904	2.24	rs7636589	8.47	-0.87034	0.384115
Adipose_Subcutaneous	SERPINI1	3	167000000	168000000	rs997453	2.71	rs7627289	4.8	0.868417	0.385166
Adipose_Subcutaneous	NAT6	3	50300000	50300000	rs41499647	-2.97	rs34136796	4.71	0.86596	0.386512
Adipose_Subcutaneous	ABTB1	3	127000000	127000000	rs2304551	2.78	rs4679351	3.86	-0.865078	0.386996
Adipose_Subcutaneous	DTX3L	3	122000000	122000000	rs4678207	3.11	rs9830236	-4.44	0.859619	0.389999
Adipose_Subcutaneous	RP11-285J16.1	3	37200000	37200000	rs1507870	-2.83	rs6809297	-4.11	-0.856996	0.391447
Adipose_Subcutaneous	SERBP1P3	3	53100000	53100000	rs13088281	1.96	rs2581799	-8.82	-0.855259	0.392408
Adipose_Subcutaneous	IFT57	3	108000000	108000000	rs162066	-2.27	rs4855619	-3.73	-0.854267	0.392957
Adipose_Subcutaneous	SENP2	3	185000000	185000000	rs13063210	2.66	rs13100034	4	0.84383	0.398764
Adipose_Subcutaneous	MBNL1-AS1	3	152000000	152000000	rs7637857	-3.49	rs1426383	3.78	-0.842555	0.399477
Adipose_Subcutaneous	RP11-804H8.6	3	50700000	50700000	rs41499647	-2.97	rs417592	-3.85	-0.839729	0.40106
Adipose_Subcutaneous	NMNAT3	3	139000000	139000000	rs6791621	2.79	rs7636269	6.71	-0.832584	0.405079
Adipose_Subcutaneous	CCDC50	3	191000000	191000000	rs11921070	2.68	rs9841435	-8.17	0.818341	0.413162
Adipose_Subcutaneous	NEK4	3	52700000	52800000	rs13088281	1.96	rs2230535	-5.41	-0.81588	0.414568
Adipose_Subcutaneous	MFSD1	3	158000000	159000000	rs6807246	-2.38	rs4679834	-6.23	0.81492	0.415118
Adipose_Subcutaneous	SEC22A	3	123000000	123000000	rs9840967	3.01	rs7643790	8.42	0.814079	0.4156
Adipose_Subcutaneous	NRROS	3	196000000	196000000	rs6809613	2.96	rs7636495	5.94	-0.813849	0.415731
Adipose_Subcutaneous	RP11-362K14.5	3	169000000	169000000	rs7647589	-2.73	rs16853559	3.63	0.812395	0.416565
Adipose_Subcutaneous	SLC41A3	3	126000000	126000000	rs12631841	-2.54	rs1112001	9.87	0.807013	0.419659
Adipose_Subcutaneous	CYP8B1	3	42900000	42900000	rs17470440	-1.71	rs11129981	-6.13	0.804885	0.420886
Adipose_Subcutaneous	PLXNA1	3	127000000	127000000	rs6792207	2.28	rs7614847	-8.22	-0.80144	0.422877
Adipose_Subcutaneous	SENP7	3	101000000	101000000	rs7610265	-4.24	rs7616677	-7.03	0.798738	0.424442
Adipose_Subcutaneous	RP11-102M11.1	3	136000000	136000000	rs11720309	-2.87	rs835649	3.21	-0.79495	0.426642
Adipose_Subcutaneous	C3orf18	3	50600000	50600000	rs41499647	-2.97	rs12492113	3.65	0.794424	0.426949
Adipose_Subcutaneous	VPS8	3	185000000	185000000	rs13085530	2.83	rs16859583	10	0.792405	0.428124
Adipose_Subcutaneous	GPR156	3	120000000	120000000	rs10934527	3.65	rs1716838	5.12	-0.786259	0.431716
Adipose_Subcutaneous	NCKIPSD	3	48700000	48700000	rs34360255	2.64	rs12493578	-9.32	0.77991	0.435444
Adipose_Subcutaneous	MFN1	3	179000000	179000000	rs6443589	-2.66	rs11720405	-7.08	0.777121	0.437087
Adipose_Subcutaneous	TMEM110	3	52900000	52900000	rs13088281	1.96	rs2535627	-5.24	0.772527	0.439803
Adipose_Subcutaneous	RARRES1	3	158000000	158000000	rs6807246	-2.38	rs4680458	4.17	0.771557	0.440377
Adipose_Subcutaneous	RP11-755B10.4	3	57600000	57600000	rs6445863	2.54	rs6779410	4.13	0.771169	0.440607
Adipose_Subcutaneous	LNP1	3	100000000	100000000	rs3736534	2.71	rs2316701	6.32	0.763061	0.445427
Adipose_Subcutaneous	AC034193.5	3	10000000	10000000	rs2075315	-2.62	rs3755783	6.87	0.762819	0.445572
Adipose_Subcutaneous	ABCC5	3	184000000	184000000	rs7647281	2.91	rs1402001	4.57	-0.76043	0.446997
Adipose_Subcutaneous	ATG7	3	11300000	11600000	rs3856803	2.51	rs6442241	-5.94	0.753863	0.450931
Adipose_Subcutaneous	HLTF	3	149000000	149000000	rs1053709	-3.08	rs7646166	4.79	-0.751129	0.452575
Adipose_Subcutaneous	DALRD3	3	49100000	49100000	rs1264194	-2.46	rs9840050	-6.3	0.750656	0.45286
Adipose_Subcutaneous	KBTBD12	3	128000000	128000000	rs2977564	-2.88	rs9865083	6.96	-0.748697	0.45404
Adipose_Subcutaneous	BCHE	3	165000000	166000000	rs9841067	2.91	rs1511982	6.34	-0.746359	0.455451
Adipose_Subcutaneous	CYCSP10	3	10000000	10000000	rs2075315	-2.62	rs13089863	5.11	0.746	0.455667
Adipose_Subcutaneous	RP11-723O4.6	3	129000000	129000000	rs4634140	3.17	rs9880375	-3.43	-0.731907	0.464225
Adipose_Subcutaneous	PDCD6IP	3	33800000	33900000	rs6781106	-2.94	rs11926545	-6.34	0.727987	0.466621
Adipose_Subcutaneous	RP11-222K16.1	3	27700000	27700000	rs8179938	-3.47	rs2642911	6.32	0.727934	0.466654
Adipose_Subcutaneous	UMPS	3	124000000	124000000	rs6800980	-3.43	rs3736388	4.92	-0.727317	0.467032
Adipose_Subcutaneous	GMPPB	3	49800000	49800000	rs12489386	-2.04	rs9824435	5.02	0.719261	0.47198
Adipose_Subcutaneous	CCDC174	3	14700000	14700000	rs9861586	-3.63	rs11717438	4.21	0.718253	0.472602
Adipose_Subcutaneous	SEMA3F	3	50200000	50200000	rs41499647	-2.97	rs3774745	4.08	-0.715427	0.474345
Adipose_Subcutaneous	ST3GAL6-AS1	3	98400000	98500000	rs3772097	2.9	rs4857414	-9.54	-0.714802	0.474731
Adipose_Subcutaneous	AC024937.4	3	196000000	196000000	rs9866504	2.78	rs4927850	-4.73	-0.712025	0.476449
Adipose_Subcutaneous	FLNB-AS1	3	58100000	58200000	rs11706044	2.5	rs10470697	6.52	-0.708386	0.478706
Adipose_Subcutaneous	GHRLOS	3	10300000	10300000	rs6796050	-3.63	rs35683	-10.21	-0.708249	0.478791
Adipose_Subcutaneous	AC094019.4	3	32200000	32200000	rs7640978	3.04	rs7648515	-5.69	-0.701791	0.482809
Adipose_Subcutaneous	WDR6	3	49000000	49100000	rs1264194	-2.46	rs6446205	15.32	-0.699472	0.484257
Adipose_Subcutaneous	COMMD2	3	149000000	149000000	rs17195589	-2.78	rs9882629	7.81	0.695239	0.486905
Adipose_Subcutaneous	ANO10	3	43400000	43700000	rs7625849	3.25	rs4325902	-4	0.690349	0.489975
Adipose_Subcutaneous	RP11-124N2.1	3	126000000	126000000	rs12631841	-2.54	rs4502539	-4.54	-0.688198	0.491328
Adipose_Subcutaneous	ZNF619	3	40500000	40500000	rs6599081	2.58	rs2276870	5.45	-0.677711	0.497955
Adipose_Subcutaneous	P4HTM	3	49000000	49000000	rs1264194	-2.46	rs9882443	-4.92	0.674698	0.499868
Adipose_Subcutaneous	RP11-803B1.8	3	75500000	75500000	rs13073868	2.52	rs4536851	-3.37	0.670325	0.502651
Adipose_Subcutaneous	ENTPD3-AS1	3	40400000	40500000	rs6599081	2.58	rs6801859	8.76	-0.666631	0.505008
Adipose_Subcutaneous	CLDN11	3	170000000	171000000	rs13068600	-2.21	rs1023599	-6.67	0.66637	0.505175
Adipose_Subcutaneous	ATR	3	142000000	142000000	rs9849265	-3.28	rs9869842	5.24	0.665042	0.506023
Adipose_Subcutaneous	GTPBP8	3	113000000	113000000	rs4682435	-2.6	rs1352425	-6.03	0.664508	0.506366
Adipose_Subcutaneous	ITIH4	3	52800000	52900000	rs13088281	1.96	rs2276817	10.55	0.663968	0.506711
Adipose_Subcutaneous	UTS2B	3	191000000	191000000	rs11921070	2.68	rs9868965	-5.03	-0.663052	0.507297
Adipose_Subcutaneous	RP11-708J19.1	3	47400000	47400000	rs7638388	-3.82	rs11710322	-4.58	-0.661059	0.508574
Adipose_Subcutaneous	DNASE1L3	3	58200000	58200000	rs4387990	-2.47	rs3732630	7.04	-0.660922	0.508662
Adipose_Subcutaneous	TRANK1	3	36900000	37000000	rs1507870	-2.83	rs4476463	-5.48	0.65757	0.510815
Adipose_Subcutaneous	CCDC13-AS1	3	42800000	42800000	rs26353	1.86	rs2240859	8.69	0.653243	0.5136
Adipose_Subcutaneous	LINC00886	3	156000000	157000000	rs13092225	-3.16	rs1430410	13.16	-0.651083	0.514993
Adipose_Subcutaneous	POGLUT1	3	119000000	119000000	rs2629396	3.55	rs17203132	10.22	0.644009	0.51957
Adipose_Subcutaneous	EFCC1	3	129000000	129000000	rs4634140	3.17	rs6771450	-4.39	0.638744	0.52299
Adipose_Subcutaneous	ARHGEF26	3	154000000	154000000	rs6781197	2.78	rs1713845	-7.27	0.637635	0.523711
Adipose_Subcutaneous	XYLB	3	38400000	38500000	rs4640498	-2.32	rs1002675	-3.8	0.636612	0.524377
Adipose_Subcutaneous	FANCD2	3	10100000	10100000	rs2075315	-2.62	rs2241308	3.6	-0.632617	0.526984
Adipose_Subcutaneous	RBP1	3	139000000	139000000	rs6791621	2.79	rs4683502	-5.17	-0.629097	0.529286
Adipose_Subcutaneous	CADPS	3	62400000	62900000	rs6796067	2.43	rs487321	4.4	-0.623547	0.532925
Adipose_Subcutaneous	HPS3	3	149000000	149000000	rs1053709	-3.08	rs34228141	4.5	-0.62229	0.533751
Adipose_Subcutaneous	TMF1	3	69100000	69100000	rs1472464	3.64	rs6782474	-4.5	-0.614428	0.538933
Adipose_Subcutaneous	MASP1	3	187000000	187000000	rs1001073	-2.99	rs698084	8.6	-0.613036	0.539853
Adipose_Subcutaneous	SLC25A26	3	66100000	66400000	rs332373	-2.29	rs1680401	-4.25	-0.608525	0.54284
Adipose_Subcutaneous	RP11-81N13.1	3	67700000	68000000	rs7650033	-4	rs2198015	-8.51	-0.606031	0.544494
Adipose_Subcutaneous	RP11-44D5.1	3	15800000	15800000	rs1454778	-2.77	rs7645290	4.33	0.603879	0.545924
Adipose_Subcutaneous	TBC1D23	3	100000000	100000000	rs560803	-2.58	rs2028494	3.95	0.603029	0.54649
Adipose_Subcutaneous	NMD3	3	161000000	161000000	rs6797357	4.13	rs6763838	-3.31	0.60137	0.547594
Adipose_Subcutaneous	PLSCR4	3	146000000	146000000	rs1511559	2.53	rs1061409	9.73	-0.598335	0.549616
Adipose_Subcutaneous	RN7SL145P	3	45800000	45800000	rs4683189	2.59	rs4683095	3.67	-0.597002	0.550506
Adipose_Subcutaneous	PLS1	3	142000000	142000000	rs9849265	-3.28	rs2229032	-4.57	-0.595476	0.551525
Adipose_Subcutaneous	SLC26A6	3	48700000	48700000	rs1264194	-2.46	rs2286652	4.25	0.593402	0.552912
Adipose_Subcutaneous	RP11-379B18.5	3	126000000	126000000	rs10934752	-2.43	rs2971253	-7.77	0.590387	0.554931
Adipose_Subcutaneous	EEFSEC	3	128000000	128000000	rs4634140	3.17	rs7641133	-4.96	0.586977	0.557219
Adipose_Subcutaneous	EXOG	3	38500000	38600000	rs4640498	-2.32	rs4371464	5.17	0.581733	0.560747
Adipose_Subcutaneous	TRMT10C	3	101000000	101000000	rs7610265	-4.24	rs2625282	3.63	0.581068	0.561194
Adipose_Subcutaneous	ASB14	3	57300000	57300000	rs7433156	2.6	rs11544593	5.79	-0.574273	0.565783
Adipose_Subcutaneous	MST1R	3	49900000	49900000	rs1076872	-2.7	rs2271961	4.7	0.566067	0.571348
Adipose_Subcutaneous	EAF2	3	122000000	122000000	rs9824120	-2.51	rs2331964	-5.12	-0.565918	0.57145
Adipose_Subcutaneous	RP11-475N22.4	3	128000000	128000000	rs4634140	3.17	rs2713576	4.47	0.565259	0.571898
Adipose_Subcutaneous	SDHAP1	3	196000000	196000000	rs9866504	2.78	rs2291652	7.72	-0.564606	0.572342
Adipose_Subcutaneous	ZBTB11-AS1	3	101000000	101000000	rs771787	2.82	rs2081577	-7.06	-0.56287	0.573523
Adipose_Subcutaneous	MBNL1	3	152000000	152000000	rs7637857	-3.49	rs16864268	4.11	-0.560252	0.575307
Adipose_Subcutaneous	NEK11	3	131000000	131000000	rs885076	-2.16	rs9811392	8.34	-0.55146	0.581318
Adipose_Subcutaneous	PARP15	3	122000000	122000000	rs4678207	3.11	rs2332240	5.8	0.55099	0.58164
Adipose_Subcutaneous	WDR5B	3	122000000	122000000	rs4678207	3.11	rs4678190	-9.32	0.550382	0.582057
Adipose_Subcutaneous	MUC4	3	195000000	196000000	rs9866504	2.78	rs6797622	10.62	0.550105	0.582247
Adipose_Subcutaneous	TIPARP	3	156000000	156000000	rs13092225	-3.16	rs10049090	4.8	-0.547089	0.584317
Adipose_Subcutaneous	RN7SL767P	3	113000000	113000000	rs1386478	-3.2	rs35089588	-4.22	0.546065	0.585022
Adipose_Subcutaneous	CCDC13	3	42700000	42800000	rs26353	1.86	rs12492886	8.35	0.544766	0.585914
Adipose_Subcutaneous	ARIH2	3	49000000	49000000	rs1264194	-2.46	rs4974082	-6.34	0.541642	0.588065
Adipose_Subcutaneous	RP11-141C7.3	3	195000000	195000000	rs570	2.63	rs842225	8.29	-0.526668	0.598424
Adipose_Subcutaneous	CHMP2B	3	87300000	87300000	rs17024118	2.45	rs12492392	6.16	0.518481	0.604123
Adipose_Subcutaneous	CX3CR1	3	39300000	39300000	rs4676483	3.34	rs4016652	4.71	-0.516384	0.605586
Adipose_Subcutaneous	ARHGEF26-AS1	3	154000000	154000000	rs6781197	2.78	rs1521330	-4.71	-0.515615	0.606124
Adipose_Subcutaneous	MAP6D1	3	184000000	184000000	rs7647281	2.91	rs897604	4.15	-0.511743	0.608831
Adipose_Subcutaneous	IL20RB	3	137000000	137000000	rs6439699	2.98	rs1048145	-7.41	-0.511252	0.609175
Adipose_Subcutaneous	GNL3	3	52700000	52700000	rs13088281	1.96	rs12487445	-3.79	-0.505793	0.613002
Adipose_Subcutaneous	NR1D2	3	24000000	24000000	rs1563414	-3.38	rs1011754	3.62	-0.505144	0.613458
Adipose_Subcutaneous	SATB1	3	18400000	18500000	rs11926588	2.4	rs6550461	5	-0.503583	0.614554
Adipose_Subcutaneous	THUMPD3	3	9400000	9430000	rs802792	3.3	rs2728945	8.13	-0.492839	0.622126
Adipose_Subcutaneous	LMCD1-AS1	3	7990000	8650000	rs6766036	2.69	rs9831647	6.78	-0.492291	0.622514
Adipose_Subcutaneous	RP11-219D15.3	3	139000000	139000000	rs295507	2.77	rs7372124	7.63	0.48592	0.627024
Adipose_Subcutaneous	LXN	3	158000000	158000000	rs6807246	-2.38	rs17642107	4.74	0.482785	0.629248
Adipose_Subcutaneous	XXYLT1-AS2	3	195000000	195000000	rs2676902	-2.48	rs6784890	-4.56	-0.482175	0.629682
Adipose_Subcutaneous	LEKR1	3	157000000	157000000	rs13092225	-3.16	rs491423	-5.88	-0.475541	0.634402
Adipose_Subcutaneous	CELSR3	3	48700000	48700000	rs34360255	2.6	rs6779394	-4.03	0.474542	0.635113
Adipose_Subcutaneous	ANAPC13	3	134000000	134000000	rs7625035	-2.25	rs1874883	-14.6	0.472171	0.636804
Adipose_Subcutaneous	CPOX	3	98200000	98300000	rs3772097	2.9	rs1675526	-4.58	-0.471796	0.637072
Adipose_Subcutaneous	ZNF148	3	125000000	125000000	rs4679362	3.01	rs2039718	-3.49	-0.470767	0.637807
Adipose_Subcutaneous	TXNRD3	3	126000000	126000000	rs12631841	-2.54	rs3103564	-4.18	0.470039	0.638327
Adipose_Subcutaneous	FAM198A	3	43000000	43100000	rs11709131	2.21	rs6782601	3.99	0.467616	0.640059
Adipose_Subcutaneous	GYG1	3	149000000	149000000	rs1053709	-3.08	rs9819699	4.64	-0.465405	0.641641
Adipose_Subcutaneous	PTPN23	3	47400000	47500000	rs7638388	-3.82	rs11705957	3.82	0.462251	0.643901
Adipose_Subcutaneous	TNFSF10	3	172000000	172000000	rs11922603	-2.03	rs6445065	4.88	-0.460475	0.645176
Adipose_Subcutaneous	NIT2	3	100000000	100000000	rs3736534	2.71	rs277621	6.24	0.453507	0.650183
Adipose_Subcutaneous	RBM6	3	50000000	50100000	rs1076872	-2.7	rs4688755	14.19	-0.451741	0.651456
Adipose_Subcutaneous	GFM1	3	158000000	158000000	rs6807246	-2.38	rs9842500	-8.7	0.450141	0.652608
Adipose_Subcutaneous	AC069213.1	3	195000000	195000000	rs570	2.63	rs4677617	8.83	-0.449005	0.653428
Adipose_Subcutaneous	CHST2	3	143000000	143000000	rs4839632	-3.42	rs4683449	-6.76	-0.447312	0.654649
Adipose_Subcutaneous	RFC4	3	187000000	187000000	rs1001073	-2.99	rs2066500	-6.85	0.440626	0.659484
Adipose_Subcutaneous	RP11-572M11.3	3	113000000	113000000	rs4682435	-2.6	rs1797626	5.2	-0.439742	0.660124
Adipose_Subcutaneous	SEC62	3	170000000	170000000	rs7647589	-2.73	rs9868869	4.13	-0.429817	0.667329
Adipose_Subcutaneous	KRT18P34	3	157000000	157000000	rs9289977	2.85	rs10936066	-7.21	0.429769	0.667363
Adipose_Subcutaneous	QRICH1	3	49100000	49100000	rs12496747	-1.92	rs3087866	7.85	-0.428811	0.668061
Adipose_Subcutaneous	RP11-85F14.5	3	137000000	137000000	rs6439699	2.98	rs3772388	-5.35	-0.428029	0.66863
Adipose_Subcutaneous	RP11-379F4.4	3	158000000	159000000	rs6807246	-2.38	rs6788069	-4.46	-0.423378	0.67202
Adipose_Subcutaneous	NICN1	3	49500000	49500000	rs12489386	-2.04	rs7644148	-7.75	-0.423075	0.672241
Adipose_Subcutaneous	RASSF1	3	50400000	50400000	rs41499647	-2.97	rs2624842	5.33	0.416548	0.677009
Adipose_Subcutaneous	RP11-375I20.6	3	134000000	134000000	rs940899	2.35	rs4974498	12.71	0.416426	0.677099
Adipose_Subcutaneous	IL17RD	3	57100000	57200000	rs7433156	2.6	rs11710867	-3.52	0.410702	0.681291
Adipose_Subcutaneous	ZNF639	3	179000000	179000000	rs6443589	-2.66	rs1362650	6.39	-0.409127	0.682447
Adipose_Subcutaneous	IGSF10	3	151000000	151000000	rs6771904	2.24	rs10935862	-3.96	-0.405202	0.685329
Adipose_Subcutaneous	SETMAR	3	4340000	4360000	rs2675200	3.78	rs793935	4.11	0.404546	0.685811
Adipose_Subcutaneous	ACAD9	3	129000000	129000000	rs4634140	3.17	rs16851889	10.17	0.403647	0.686472
Adipose_Subcutaneous	VEPH1	3	157000000	157000000	rs9289977	2.85	rs16827688	5.83	0.395921	0.692163
Adipose_Subcutaneous	PPM1L	3	160000000	161000000	rs6797357	4.13	rs778653	4.28	0.394033	0.693557
Adipose_Subcutaneous	CD200R1	3	113000000	113000000	rs4682435	-2.6	rs1387024	5.89	0.388978	0.697292
Adipose_Subcutaneous	FCF1P2	3	48300000	48300000	rs7638388	-3.82	rs6787500	-5.96	-0.387201	0.698607
Adipose_Subcutaneous	CCDC36	3	49200000	49300000	rs12496747	-1.92	rs12637576	-5.81	-0.381562	0.702786
Adipose_Subcutaneous	SACM1L	3	45700000	45800000	rs9857669	-2.57	rs2742417	4.38	-0.379	0.704688
Adipose_Subcutaneous	AMT	3	49500000	49500000	rs12489386	-2.04	rs2140270	-12.27	-0.373422	0.708834
Adipose_Subcutaneous	POPDC2	3	119000000	119000000	rs2629396	3.55	rs13062540	4.72	0.370266	0.711185
Adipose_Subcutaneous	KALRN	3	124000000	124000000	rs13325784	-2.93	rs9827237	3.78	0.366115	0.71428
Adipose_Subcutaneous	CHL1-AS2	3	237000	239000	rs11714648	-2.33	rs11714407	4.23	-0.365756	0.714547
Adipose_Subcutaneous	LRRC2	3	46600000	46600000	rs6441977	-4.05	rs12637699	5.58	0.365695	0.714593
Adipose_Subcutaneous	PIGX	3	196000000	196000000	rs6809613	2.96	rs2049232	-5.59	-0.364037	0.715831
Adipose_Subcutaneous	RP11-10C24.2	3	33800000	33800000	rs6781106	-2.94	rs17201529	3.16	-0.363397	0.716309
Adipose_Subcutaneous	AC069513.4	3	195000000	195000000	rs570	2.63	rs1806440	-6.82	-0.36322	0.716441
Adipose_Subcutaneous	HSPBAP1	3	122000000	123000000	rs4678207	3.11	rs3806643	6.52	0.356311	0.721607
Adipose_Subcutaneous	ZNF660	3	44600000	44600000	rs6778410	4.12	rs9853483	11.81	0.352028	0.724817
Adipose_Subcutaneous	RAB43	3	129000000	129000000	rs4634140	3.17	rs4927905	6.53	-0.351088	0.725523
Adipose_Subcutaneous	IFT122	3	129000000	129000000	rs34469426	2.25	rs16859047	-3.67	0.349824	0.726471
Adipose_Subcutaneous	RPSA	3	39400000	39500000	rs4676483	3.34	rs3772143	-12.86	0.347537	0.728188
Adipose_Subcutaneous	FAM86JP	3	126000000	126000000	rs10934752	-2.43	rs9821905	10.07	0.342206	0.732196
Adipose_Subcutaneous	EPHB1	3	134000000	135000000	rs959562	-2.98	rs17695812	5.2	-0.337501	0.73574
Adipose_Subcutaneous	EGFEM1P	3	168000000	169000000	rs997453	2.68	rs1522982	-4.01	0.336512	0.736485
Adipose_Subcutaneous	MCCC1	3	183000000	183000000	rs4859188	-2.33	rs4859156	-6.14	0.334628	0.737905
Adipose_Subcutaneous	CXCR6	3	46000000	46000000	rs6441977	-4.05	rs6774742	-4.83	0.33045	0.74106
Adipose_Subcutaneous	RBM15B	3	51400000	51400000	rs11929028	-2.77	rs7634991	4.79	-0.3242	0.745786
Adipose_Subcutaneous	RP11-299J3.8	3	122000000	122000000	rs4678207	3.11	rs17201246	7.63	-0.31763	0.750766
Adipose_Subcutaneous	PLD1	3	171000000	172000000	rs11914354	3.05	rs7631361	8.17	0.307874	0.758178
Adipose_Subcutaneous	TMEM39A	3	119000000	119000000	rs2629396	3.55	rs1000198	-4.07	-0.306632	0.759124
Adipose_Subcutaneous	EIF2A	3	150000000	150000000	rs574445	-2.35	rs7631671	-12.88	0.303157	0.76177
Adipose_Subcutaneous	SEC22C	3	42600000	42600000	rs4613429	2.45	rs637852	-6.68	-0.300585	0.763731
Adipose_Subcutaneous	PP13439	3	172000000	172000000	rs11914354	3.05	rs6786564	9	0.29261	0.76982
Adipose_Subcutaneous	TRAK1	3	42100000	42300000	rs4613429	2.45	rs4682953	3.8	0.290651	0.771318
Adipose_Subcutaneous	LINC00694	3	44500000	44500000	rs6778410	4.12	rs1920013	-4.39	0.289756	0.772003
Adipose_Subcutaneous	CDC25A	3	48200000	48200000	rs7638388	-3.82	rs745116	10.41	-0.286895	0.774193
Adipose_Subcutaneous	MKRN2	3	12600000	12600000	rs2471469	2.83	rs11706408	5.6	0.285834	0.775005
Adipose_Subcutaneous	H1FX-AS1	3	129000000	129000000	rs34469426	2.25	rs7623849	3.73	-0.283777	0.776581
Adipose_Subcutaneous	DOCK3	3	50700000	51400000	rs41499647	-2.97	rs388483	-5.45	-0.278228	0.780837
Adipose_Subcutaneous	CHST13	3	126000000	126000000	rs12631841	-2.54	rs11718493	-10.18	-0.276712	0.782001
Adipose_Subcutaneous	PCCB	3	136000000	136000000	rs13075467	1.76	rs696081	4.61	-0.271829	0.785754
Adipose_Subcutaneous	ZBTB20	3	114000000	115000000	rs17627725	-3.11	rs2177039	4.63	0.268484	0.788326
Adipose_Subcutaneous	IQCB1	3	121000000	122000000	rs9824120	-2.51	rs2331964	-10.48	0.263902	0.791856
Adipose_Subcutaneous	RPL39P5	3	134000000	134000000	rs940899	2.35	rs2400279	5.48	0.261979	0.793338
Adipose_Subcutaneous	TBL1XR1	3	177000000	177000000	rs6803186	3.64	rs1201288	-5.36	0.25916	0.795512
Adipose_Subcutaneous	XXYLT1	3	195000000	195000000	rs2676902	-2.48	rs6794037	4.34	0.256673	0.797431
Adipose_Subcutaneous	PRKAR2A	3	48800000	48900000	rs34360255	2.47	rs3087866	4.47	0.256258	0.797752
Adipose_Subcutaneous	SRGAP3	3	9020000	9370000	rs802792	3.3	rs2200233	6.04	0.256138	0.797844
Adipose_Subcutaneous	SUCLG2	3	67400000	67700000	rs7650033	-4	rs1552631	5.31	0.255054	0.798681
Adipose_Subcutaneous	CLCN2	3	184000000	184000000	rs7647281	2.91	rs2293603	3.64	0.254978	0.79874
Adipose_Subcutaneous	ASTE1	3	131000000	131000000	rs885076	-2.16	rs2057444	-8.32	0.252889	0.800354
Adipose_Subcutaneous	LARS2	3	45400000	45600000	rs4683068	-2.84	rs12638088	-9.79	0.250041	0.802555
Adipose_Subcutaneous	RP11-359I18.5	3	58500000	58500000	rs17360960	-2.84	rs4681686	-7.94	-0.248	0.804134
Adipose_Subcutaneous	RP11-723O4.9	3	129000000	129000000	rs4634140	3.17	rs1680790	8.15	-0.244837	0.806582
Adipose_Subcutaneous	RP11-723O4.2	3	129000000	129000000	rs4634140	3.17	rs7648327	8.37	-0.240354	0.810056
Adipose_Subcutaneous	GRAMD1C	3	114000000	114000000	rs1386478	-3.2	rs7646203	-7.87	-0.233061	0.815714
Adipose_Subcutaneous	BHLHE40-AS1	3	4940000	5020000	rs3930716	-3.06	rs1514453	5.16	-0.2273	0.820191
Adipose_Subcutaneous	PARP14	3	122000000	122000000	rs4678207	3.11	rs6770902	11.61	-0.226033	0.821176
Adipose_Subcutaneous	PIGZ	3	197000000	197000000	rs4857595	3.56	rs12636891	10.25	-0.220151	0.825754
Adipose_Subcutaneous	LZTFL1	3	45900000	46000000	rs6441977	-4.05	rs17215981	3.69	-0.21966	0.826136
Adipose_Subcutaneous	POMGNT2	3	43100000	43100000	rs6763411	-2.32	rs9878975	4.83	0.218105	0.827348
Adipose_Subcutaneous	CAMP	3	48300000	48300000	rs7638388	-3.82	rs6800730	4.2	0.214098	0.830471
Adipose_Subcutaneous	RPL32P3	3	129000000	129000000	rs34469426	2.25	rs16859047	7.47	0.209797	0.833826
Adipose_Subcutaneous	TF	3	133000000	133000000	rs1358024	3.63	rs6796795	6.71	0.208635	0.834733
Adipose_Subcutaneous	LINC00994	3	64100000	64100000	rs2637983	-2.34	rs26936	4.03	-0.197105	0.843746
Adipose_Subcutaneous	SETD5-AS1	3	9430000	9440000	rs802792	3.3	rs2728928	-9.24	0.196031	0.844586
Adipose_Subcutaneous	CTDSPL	3	37900000	38000000	rs12019224	-2.23	rs11713329	-5.68	-0.193274	0.846744
Adipose_Subcutaneous	AC107021.1	3	146000000	146000000	rs2687854	2.09	rs7651139	-5.58	0.192562	0.847302
Adipose_Subcutaneous	RAD18	3	8820000	9010000	rs802792	3.3	rs341779	5.16	-0.192325	0.847488
Adipose_Subcutaneous	SLC25A38	3	39400000	39400000	rs4676483	3.34	rs9835143	4.71	0.191112	0.848438
Adipose_Subcutaneous	MRAS	3	138000000	138000000	rs1679168	1.81	rs2293251	-4.77	0.18949	0.849709
Adipose_Subcutaneous	CEP63	3	134000000	134000000	rs7625035	-2.25	rs6800862	-10.91	0.181375	0.856074
Adipose_Subcutaneous	RP11-141C7.4	3	195000000	195000000	rs570	2.63	rs4677617	7.13	-0.180501	0.856759
Adipose_Subcutaneous	RP11-274H2.5	3	146000000	146000000	rs2687854	2.09	rs6799720	-8.94	0.18	0.857153
Adipose_Subcutaneous	RP11-80H8.4	3	143000000	143000000	rs4839632	-3.42	rs7611217	6.34	-0.179934	0.857205
Adipose_Subcutaneous	PIK3CB	3	138000000	139000000	rs16848785	2.46	rs11706016	-4.96	-0.178268	0.858513
Adipose_Subcutaneous	TDGF1	3	46600000	46700000	rs6441977	-4.05	rs3806702	13.65	0.172206	0.863276
Adipose_Subcutaneous	RP11-103G8.2	3	150000000	150000000	rs574445	-2.35	rs13074670	-6.28	0.171548	0.863793
Adipose_Subcutaneous	CNTN6	3	1130000	1450000	rs11717482	2.85	rs1504077	4.98	0.171166	0.864093
Adipose_Subcutaneous	ZNF717	3	75800000	75800000	rs13073868	2.52	rs7624584	14.27	-0.170312	0.864765
Adipose_Subcutaneous	PPP2R3A	3	136000000	136000000	rs10512967	2.94	rs9832813	3.87	-0.170215	0.864841
Adipose_Subcutaneous	GORASP1	3	39100000	39100000	rs4676483	3.34	rs17790251	-4.87	0.165292	0.868714
Adipose_Subcutaneous	TMED10P2	3	128000000	128000000	rs4634140	3.17	rs7629791	-5.19	-0.162812	0.870667
Adipose_Subcutaneous	RBMS3-AS3	3	29300000	29300000	rs2581885	-3.11	rs2888099	-8.55	-0.160223	0.872705
Adipose_Subcutaneous	LINC00969	3	195000000	195000000	rs570	2.63	rs9820939	9.44	-0.157886	0.874546
Adipose_Subcutaneous	YEATS2-AS1	3	184000000	184000000	rs7647281	2.91	rs7619431	-5.4	0.154281	0.877388
Adipose_Subcutaneous	PDZRN3	3	73400000	73700000	rs6779570	2.56	rs11926413	-4.24	-0.152884	0.87849
Adipose_Subcutaneous	CRELD1	3	9980000	9990000	rs2075315	-2.62	rs6792811	9.37	0.152221	0.879012
Adipose_Subcutaneous	TCTA	3	49400000	49500000	rs12489386	-2.04	rs6809851	-4.69	-0.150493	0.880376
Adipose_Subcutaneous	MAP3K13	3	185000000	185000000	rs17293846	2.51	rs7431357	-4.56	-0.15	0.880765
Adipose_Subcutaneous	RNF7	3	141000000	141000000	rs1055690	2.18	rs3184648	-6.03	-0.148852	0.881671
Adipose_Subcutaneous	MAGEF1	3	184000000	184000000	rs13085530	2.83	rs10212515	5.11	0.148636	0.881841
Adipose_Subcutaneous	PIK3R4	3	130000000	130000000	rs13080253	2.4	rs10934954	9.52	-0.137554	0.890593
Adipose_Subcutaneous	LINC00852	3	10300000	10300000	rs6796050	-3.63	rs2075355	6.82	-0.133451	0.893837
Adipose_Subcutaneous	HEMK1	3	50600000	50600000	rs41499647	-2.97	rs399484	-3.86	0.130665	0.89604
Adipose_Subcutaneous	SENP5	3	197000000	197000000	rs6809613	2.96	rs555582	6.05	-0.129005	0.897354
Adipose_Subcutaneous	NME6	3	48300000	48300000	rs7638388	-3.82	rs11716371	-7.07	0.124452	0.900958
Adipose_Subcutaneous	RTP4	3	187000000	187000000	rs517116	3.16	rs1003995	6.14	0.118957	0.905309
Adipose_Subcutaneous	SS18L2	3	42600000	42600000	rs4613429	2.45	rs2271186	-4.22	-0.117146	0.906745
Adipose_Subcutaneous	LRRC58	3	120000000	120000000	rs10934527	3.65	rs2272515	-5.31	-0.112796	0.910192
Adipose_Subcutaneous	C3orf70	3	185000000	185000000	rs1509501	-2.13	rs6444035	6.92	0.109649	0.912688
Adipose_Subcutaneous	HYAL1	3	50300000	50300000	rs41499647	-2.97	rs3806708	6.04	0.106236	0.915395
Adipose_Subcutaneous	APEH	3	49700000	49700000	rs12489386	-2.04	rs9858280	6.14	0.103257	0.917759
Adipose_Subcutaneous	CNTN3	3	74300000	74600000	rs1918102	2.51	rs17012697	-3.68	0.101365	0.91926
Adipose_Subcutaneous	RP11-274H2.3	3	146000000	146000000	rs2687854	2.09	rs7651139	-6.35	0.096082	0.923455
Adipose_Subcutaneous	IQCG	3	198000000	198000000	rs4021907	2.93	rs9829450	5.17	0.095646	0.923802
Adipose_Subcutaneous	MLH1	3	37000000	37100000	rs1507870	-2.83	rs1800734	6.68	-0.084197	0.9329
Adipose_Subcutaneous	SLC35A5	3	112000000	112000000	rs4682435	-2.6	rs2638031	-8.72	0.083759	0.933248
Adipose_Subcutaneous	FAM162A	3	122000000	122000000	rs4678207	3.11	rs6807375	6.48	0.080941	0.935489
Adipose_Subcutaneous	LIMD1	3	45600000	45700000	rs4683068	-2.84	rs1318992	8.78	-0.077142	0.93851
Adipose_Subcutaneous	GMPS	3	156000000	156000000	rs10936021	2.61	rs819835	4.88	-0.072581	0.94214
Adipose_Subcutaneous	QARS	3	49100000	49100000	rs12496747	-1.92	rs4855864	4.02	0.065625	0.947676
Adipose_Subcutaneous	AADAC	3	152000000	152000000	rs6771904	2.24	rs2293004	-13.26	0.062248	0.950365
Adipose_Subcutaneous	MIR570	3	195000000	195000000	rs9866504	2.78	rs11926771	5.49	-0.06224	0.950372
Adipose_Subcutaneous	PSMD2	3	184000000	184000000	rs7647281	2.91	rs6845	-6.47	0.057952	0.953787
Adipose_Subcutaneous	ROPN1B	3	126000000	126000000	rs12631841	-2.54	rs6802920	-3.02	-0.057114	0.954454
Adipose_Subcutaneous	TM4SF19-AS1	3	196000000	196000000	rs6809613	2.96	rs4916484	4.03	-0.055377	0.955838
Adipose_Subcutaneous	SLC33A1	3	156000000	156000000	rs10936021	2.61	rs382534	-5.56	0.05135	0.959046
Adipose_Subcutaneous	ZNF589	3	48300000	48300000	rs7638388	-3.82	rs6787500	13.31	-0.046877	0.962611
Adipose_Subcutaneous	CRYBG3	3	97600000	97700000	rs17787561	-1.62	rs832075	3.94	-0.04667	0.962777
Adipose_Subcutaneous	BOC	3	113000000	113000000	rs4682435	-2.6	rs12631733	4.7	0.04496	0.964139
Adipose_Subcutaneous	MRPS18AP1	3	48300000	48300000	rs7638388	-3.82	rs6787500	13.06	0.043669	0.965168
Adipose_Subcutaneous	FBLN2	3	13600000	13700000	rs2163910	2.96	rs2630452	-4.34	-0.043614	0.965212
Adipose_Subcutaneous	AC108676.1	3	194000000	194000000	rs12497009	3.84	rs1511625	-5.43	-0.042953	0.965739
Adipose_Subcutaneous	RP4-613B23.1	3	42600000	42700000	rs9311311	-1.99	rs9836162	-5.09	0.042178	0.966357
Adipose_Subcutaneous	SFMBT1	3	52900000	53100000	rs13088281	1.96	rs2253675	-6.33	-0.04101	0.967288
Adipose_Subcutaneous	AC099048.1	3	30000000	30000000	rs2581885	-3.11	rs4680865	-7.71	-0.040618	0.967601
Adipose_Subcutaneous	CLSTN2	3	140000000	140000000	rs6791621	2.79	rs982074	-4.94	-0.038457	0.969323
Adipose_Subcutaneous	CLSTN2-AS1	3	140000000	140000000	rs9842994	-3.03	rs7639512	6.32	0.0354	0.971761
Adipose_Subcutaneous	ADPRH	3	119000000	119000000	rs2629396	3.55	rs1485331	-4.62	0.031141	0.975157
Adipose_Subcutaneous	FAM107A	3	58500000	58600000	rs17360960	-2.84	rs10866020	-9.19	0.029694	0.976311
Adipose_Subcutaneous	RP5-1157M23.2	3	52300000	52300000	rs4416372	2.37	rs610060	4.66	0.026829	0.978596
Adipose_Subcutaneous	ZBTB38	3	141000000	141000000	rs1055690	2.18	rs1344674	5.67	-0.023645	0.981136
Adipose_Subcutaneous	LSG1	3	194000000	194000000	rs12497009	3.84	rs3821402	13.26	-0.021405	0.982923
Adipose_Subcutaneous	ALG1L	3	126000000	126000000	rs12631841	-2.54	rs3804587	-10.68	-0.01512	0.987936
Adipose_Subcutaneous	GPR27	3	71800000	71800000	rs1320015	2.87	rs9881946	7.06	0.014991	0.98804
Adipose_Subcutaneous	KLHL24	3	183000000	183000000	rs7647281	2.91	rs9863562	-5.35	-0.013687	0.98908
Adipose_Subcutaneous	PRRT3-AS1	3	9990000	10000000	rs2075315	-2.62	rs421428	3.96	0.013649	0.98911
Adipose_Subcutaneous	RP11-70C1.1	3	42800000	42800000	rs26353	1.86	rs13061576	4.84	-0.01286	0.989739
Adipose_Subcutaneous	ADAMTS9-AS2	3	64700000	65000000	rs2583729	-3.22	rs9311929	5.03	0.007274	0.994197
Adipose_Subcutaneous	NKTR	3	42600000	42700000	rs4613429	2.45	rs339727	-12.85	0.006287	0.994983
Adipose_Subcutaneous	GRIP2	3	14500000	14600000	rs9861586	-3.63	rs17317288	5.3	0.005847	0.995334
Adipose_Subcutaneous	STAG1	3	136000000	136000000	rs11720309	-2.87	rs894004	-3.28	-0.003967	0.996835
Adipose_Subcutaneous	C3orf58	3	144000000	144000000	rs7645841	-2.87	rs6778627	-3.21	-0.000548	0.999563
Adipose_Subcutaneous	RAB7A	3	128000000	129000000	rs4634140	3.17	rs2969249	3.2	0.000177	0.999859
Adipose_Subcutaneous	DDX60	4	169000000	169000000	rs4692926	3.47	rs3762853	-4.92	-3.33075	0.000866
Adipose_Subcutaneous	DDX60L	4	169000000	169000000	rs4692926	3.47	rs3762853	-8.09	-3.02689	0.002471
Adipose_Subcutaneous	RP11-6L6.2	4	147000000	147000000	rs9790518	-3.24	rs6815527	14.18	2.7088	0.006753
Adipose_Subcutaneous	RP11-572O17.1	4	1710000	1720000	rs2854918	3.1	rs2282763	-5.38	2.66086	0.007794
Adipose_Subcutaneous	PACRGL	4	20700000	20800000	rs11942897	2.81	rs1365580	-6.51	2.56969	0.010179
Adipose_Subcutaneous	BBS12	4	124000000	124000000	rs35914000	3.5	rs1048201	-3.61	2.54707	0.010863
Adipose_Subcutaneous	GRK4	4	2970000	3040000	rs1203111	3.13	rs2471351	-12.3	2.52702	0.011504
Adipose_Subcutaneous	RP11-397E7.4	4	87800000	87800000	rs17012512	-4.03	rs1010902	-5.17	2.47368	0.013373
Adipose_Subcutaneous	CPZ	4	8590000	8620000	rs7672448	-2.95	rs2631749	-5.36	-2.4695	0.01353
Adipose_Subcutaneous	KIAA1109	4	123000000	123000000	rs10021288	4.36	rs1127348	-4.38	-2.46265	0.013791
Adipose_Subcutaneous	PI4K2B	4	25200000	25300000	rs9992129	2.87	rs2302565	4.4	2.41878	0.015573
Adipose_Subcutaneous	PRIMPOL	4	186000000	186000000	rs7691972	-3.33	rs1405940	7.07	2.41389	0.015783
Adipose_Subcutaneous	MLF1IP	4	186000000	186000000	rs7691972	-3.33	rs3806796	-10.22	-2.39867	0.016455
Adipose_Subcutaneous	PLA2G12A	4	111000000	111000000	rs2107047	2.93	rs11728699	-9.46	2.17523	0.029613
Adipose_Subcutaneous	TRMT44	4	8440000	8500000	rs2891926	3.7	rs940136	10.14	2.10445	0.035339
Adipose_Subcutaneous	RP11-1365D11.1	4	195000	199000	rs7699689	-2.09	rs9996597	5.87	-2.07249	0.038219
Adipose_Subcutaneous	RP11-89B16.1	4	54800000	54800000	rs6842780	2.88	rs1357133	6.26	-1.97153	0.048663
Adipose_Subcutaneous	GPRIN3	4	90200000	90200000	rs17832211	-3.21	rs636446	-3	1.88937	0.058842
Adipose_Subcutaneous	MAP9	4	156000000	156000000	rs4690860	-2.69	rs6842102	-7.79	1.84599	0.064894
Adipose_Subcutaneous	N4BP2	4	40100000	40200000	rs7677758	3.2	rs793999	-4.68	1.82442	0.068088
Adipose_Subcutaneous	FAM53A	4	1620000	1690000	rs2854918	3.1	rs798726	7.08	1.80924	0.070413
Adipose_Subcutaneous	RP11-33B1.4	4	120000000	120000000	rs17005547	-3.37	rs10518298	4.48	-1.80242	0.071479
Adipose_Subcutaneous	ZNF718	4	125000	158000	rs7699689	-2.09	rs7699689	12.41	-1.78216	0.074723
Adipose_Subcutaneous	SLC2A9	4	9770000	10100000	rs4697902	-3.52	rs16868313	7.58	1.75477	0.079299
Adipose_Subcutaneous	MED28	4	17600000	17600000	rs1380294	3.34	rs1860596	-10.39	-1.71933	0.085553
Adipose_Subcutaneous	ADH1B	4	100000000	100000000	rs3811802	2.78	rs4699748	-5.63	-1.70517	0.088163
Adipose_Subcutaneous	DCLK2	4	151000000	151000000	rs17502597	-3.33	rs4260524	4.49	-1.68256	0.092461
Adipose_Subcutaneous	PRDM5	4	122000000	122000000	rs17050727	-2.47	rs1868715	5.53	-1.66756	0.095403
Adipose_Subcutaneous	RP11-234K19.1	4	80500000	80500000	rs17494938	-2.51	rs12507160	-5.11	1.65426	0.098074
Adipose_Subcutaneous	C4orf33	4	130000000	130000000	rs10016685	3.33	rs389376	7.7	1.6232	0.104548
Adipose_Subcutaneous	CRMP1	4	5750000	5890000	rs3901458	-2.97	rs3755851	7	-1.59889	0.109846
Adipose_Subcutaneous	FGFBP2	4	16000000	16000000	rs6825026	-2.67	rs4698431	-6.4	-1.59678	0.110315
Adipose_Subcutaneous	ART3	4	76900000	77000000	rs7696758	2.63	rs7693606	5.28	1.57434	0.115409
Adipose_Subcutaneous	DAPP1	4	101000000	101000000	rs3811802	2.78	rs6532835	-4.59	1.55747	0.119358
Adipose_Subcutaneous	CNGA1	4	47900000	48000000	rs4695338	-3.21	rs321630	12.79	1.53627	0.124472
Adipose_Subcutaneous	CASP3	4	186000000	186000000	rs7691972	-3.33	rs7683512	-5.76	1.51254	0.130396
Adipose_Subcutaneous	SPP1	4	88900000	88900000	rs2045839	-2.63	rs1471403	5.11	-1.50723	0.131752
Adipose_Subcutaneous	FAM198B	4	159000000	159000000	rs11726216	2.4	rs4574459	4.25	-1.50336	0.132745
Adipose_Subcutaneous	TMEM144	4	159000000	159000000	rs11726216	2.4	rs2881373	-8.36	1.4788	0.139194
Adipose_Subcutaneous	ZFYVE28	4	2270000	2420000	rs762856	-2.67	rs2269493	6.68	1.47751	0.13954
Adipose_Subcutaneous	RP11-597D13.7	4	159000000	159000000	rs11726216	2.4	rs2881373	-5.93	1.47745	0.139556
Adipose_Subcutaneous	AC006160.5	4	17600000	17600000	rs1380294	3.34	rs10489036	3.92	1.47242	0.140907
Adipose_Subcutaneous	ANKRD50	4	126000000	126000000	rs13116115	-3.63	rs2036203	-7.6	1.46775	0.142173
Adipose_Subcutaneous	GABRA2	4	46300000	46500000	rs11721335	-2.81	rs11737857	-3.58	-1.46773	0.142177
Adipose_Subcutaneous	DCTD	4	184000000	184000000	rs10004399	-2.42	rs11730323	7.36	1.46628	0.142573
Adipose_Subcutaneous	KCTD8	4	44200000	44500000	rs716890	-2.62	rs1439382	-7.49	1.45971	0.144369
Adipose_Subcutaneous	OR7E94P	4	80500000	80500000	rs1154761	2.6	rs2196978	8.89	-1.42492	0.15418
Adipose_Subcutaneous	NUP54	4	77000000	77100000	rs7696758	2.63	rs11724260	7.62	1.40383	0.16037
Adipose_Subcutaneous	RP13-1016M1.2	4	1550000	1550000	rs2854918	3.1	rs6833307	-6.48	-1.39998	0.16152
Adipose_Subcutaneous	ADH1A	4	100000000	100000000	rs10011147	3.03	rs904092	-11.74	-1.37814	0.16816
Adipose_Subcutaneous	LINC00989	4	80400000	80500000	rs1154761	2.6	rs2165387	11.18	-1.36896	0.171011
Adipose_Subcutaneous	HTT	4	3080000	3250000	rs1203111	3.13	rs2798285	3.5	1.35423	0.175664
Adipose_Subcutaneous	RRH	4	111000000	111000000	rs2107047	2.93	rs4422417	-4.6	1.35054	0.176843
Adipose_Subcutaneous	RUFY3	4	71600000	71700000	rs3852105	1.89	rs13116869	-5.28	-1.34746	0.177832
Adipose_Subcutaneous	PDLIM5	4	95400000	95600000	rs2036755	2.99	rs11724023	5.5	-1.33778	0.180967
Adipose_Subcutaneous	GCOM2	4	68900000	68900000	rs4533820	1.96	rs17634475	5.81	-1.33245	0.182711
Adipose_Subcutaneous	GNRHR	4	68600000	68600000	rs4533820	1.96	rs3796715	5.51	-1.33137	0.183066
Adipose_Subcutaneous	FAM13A	4	89600000	90000000	rs17832211	-3.21	rs9991328	5.41	1.32705	0.184491
Adipose_Subcutaneous	ATP8A1	4	42400000	42700000	rs6850532	-2.37	rs2575472	-8.77	-1.3028	0.192644
Adipose_Subcutaneous	RP11-317M11.1	4	54500000	54600000	rs6842780	2.88	rs1965112	3.95	-1.30001	0.193599
Adipose_Subcutaneous	ADH5	4	100000000	100000000	rs10011147	3.03	rs7683704	5.74	-1.27215	0.20332
Adipose_Subcutaneous	ZBTB49	4	4290000	4320000	rs17707114	2.2	rs2980091	5.51	1.2678	0.204869
Adipose_Subcutaneous	ANTXR2	4	80800000	81000000	rs17004853	-3.06	rs4690139	6.25	-1.25704	0.208738
Adipose_Subcutaneous	HPGDS	4	95200000	95300000	rs2036755	2.99	rs2510763	3.6	1.2528	0.210277
Adipose_Subcutaneous	CPLX1	4	779000	820000	rs9328757	-2.78	rs6840352	-8.74	-1.239	0.215344
Adipose_Subcutaneous	IL15	4	143000000	143000000	rs4956405	2.93	rs1493017	4.37	-1.23594	0.216479
Adipose_Subcutaneous	NKX6-1	4	85400000	85400000	rs11932985	2.96	rs6531775	-3.86	-1.21239	0.225364
Adipose_Subcutaneous	RP11-774O3.3	4	8360000	8360000	rs2891926	3.7	rs12507368	8.82	1.20657	0.227597
Adipose_Subcutaneous	TMEM129	4	1720000	1720000	rs2854918	3.1	rs1374468	-7.23	-1.20599	0.22782
Adipose_Subcutaneous	RP11-710E1.2	4	88400000	88400000	rs17012512	-4.03	rs6847175	4.65	1.19738	0.231157
Adipose_Subcutaneous	AASDH	4	57200000	57300000	rs13148796	-3	rs13124696	6.4	-1.18166	0.237339
Adipose_Subcutaneous	RBMXP4	4	110000000	110000000	rs2107047	2.93	rs10031399	-4.19	1.16023	0.245955
Adipose_Subcutaneous	CTBP1	4	1210000	1240000	rs2854918	3.1	rs1680057	-3.84	1.15492	0.248123
Adipose_Subcutaneous	STIM2	4	26900000	27000000	rs13150500	-3.04	rs12505133	5.98	-1.14832	0.250836
Adipose_Subcutaneous	TACC3	4	1720000	1750000	rs2854918	3.1	rs798727	6.47	1.13551	0.256164
Adipose_Subcutaneous	LIAS	4	39500000	39500000	rs2066789	-2.43	rs2608836	4.37	1.13306	0.25719
Adipose_Subcutaneous	NPNT	4	107000000	107000000	rs17509136	3.65	rs7683106	-4.4	-1.1315	0.257845
Adipose_Subcutaneous	IGFBP7	4	57900000	58000000	rs7663355	2.98	rs1714004	3.55	-1.13041	0.258304
Adipose_Subcutaneous	ARHGAP24	4	86400000	86900000	rs6823441	2.42	rs17011024	4.99	-1.12289	0.261483
Adipose_Subcutaneous	CYP2U1	4	109000000	109000000	rs2221145	-2.44	rs6835503	-5.04	-1.10384	0.269662
Adipose_Subcutaneous	ZCCHC4	4	25300000	25400000	rs9992129	2.87	rs6834255	4.65	1.08601	0.277476
Adipose_Subcutaneous	NDUFC1	4	140000000	140000000	rs706334	3.17	rs6810960	6	1.07874	0.280704
Adipose_Subcutaneous	UCHL1	4	41300000	41300000	rs1020138	-3.04	rs1597891	6.23	-1.07866	0.28074
Adipose_Subcutaneous	KLHL2P1	4	120000000	120000000	rs17005547	-3.37	rs3733524	5.56	1.07003	0.284605
Adipose_Subcutaneous	TNIP2	4	2740000	2760000	rs1024323	-2.7	rs7461	-6.31	-1.0678	0.28561
Adipose_Subcutaneous	RP11-362F19.1	4	142000000	142000000	rs4956405	2.93	rs9993663	-4.14	1.06693	0.286003
Adipose_Subcutaneous	SPARCL1	4	88400000	88500000	rs17012512	-4.03	rs7681694	7.29	1.06409	0.287287
Adipose_Subcutaneous	LPHN3	4	62100000	62900000	rs11729528	-2.39	rs13105031	-5.3	1.06308	0.287745
Adipose_Subcutaneous	KIAA1211	4	57000000	57200000	rs13148796	-3	rs6839870	-7.29	1.05687	0.290571
Adipose_Subcutaneous	STX18-AS1	4	4540000	4710000	rs17707114	2.2	rs17656479	-5.66	1.05443	0.291684
Adipose_Subcutaneous	AC016773.1	4	1740000	1740000	rs2854918	3.1	rs2403293	-7.95	1.05205	0.292776
Adipose_Subcutaneous	RP11-548H18.2	4	120000000	120000000	rs17005547	-3.37	rs7672594	6.01	1.03497	0.300682
Adipose_Subcutaneous	G3BP2	4	76600000	76600000	rs7696758	2.63	rs884871	-7.02	-1.02983	0.303089
Adipose_Subcutaneous	FBXL5	4	15600000	15700000	rs6825026	-2.67	rs4583752	4.11	1.02307	0.306275
Adipose_Subcutaneous	RP11-799M12.2	4	15600000	15600000	rs6825026	-2.67	rs4235379	9.36	-1.02075	0.307374
Adipose_Subcutaneous	CCDC158	4	77200000	77300000	rs17002201	-3.29	rs7660542	6.45	-1.004	0.315379
Adipose_Subcutaneous	FGFR3	4	1800000	1810000	rs2854918	3.1	rs3135848	9.57	1.00179	0.316447
Adipose_Subcutaneous	LINC01085	4	14100000	14100000	rs11723411	2.47	rs3857159	-6.66	-0.9998	0.317405
Adipose_Subcutaneous	PPA2	4	106000000	106000000	rs17509136	3.65	rs17035270	5.28	0.99789	0.318332
Adipose_Subcutaneous	SLAIN2	4	48300000	48400000	rs4695338	-3.21	rs309890	4.78	0.99115	0.321613
Adipose_Subcutaneous	RP11-91J3.3	4	188000000	188000000	rs11723730	-2.9	rs998344	11.64	0.98605	0.324109
Adipose_Subcutaneous	RP11-597D13.9	4	159000000	159000000	rs11726216	2.4	rs2881373	-10.86	0.98225	0.325976
Adipose_Subcutaneous	RP11-452C8.1	4	80600000	80600000	rs17494938	-2.51	rs4975062	5.09	-0.97569	0.329218
Adipose_Subcutaneous	SRP72	4	57300000	57400000	rs13148796	-3	rs6849183	-8.87	-0.97286	0.330624
Adipose_Subcutaneous	RP11-673E1.1	4	145000000	145000000	rs4513513	3.28	rs12512202	-8.85	-0.9657	0.334196
Adipose_Subcutaneous	MYL5	4	668000	675000	rs9328757	-2.78	rs3864130	-6.59	-0.96016	0.336973
Adipose_Subcutaneous	BMP2K	4	79700000	79800000	rs1154761	2.6	rs4472163	-4.59	0.9561	0.339021
Adipose_Subcutaneous	WFS1	4	6270000	6300000	rs3901458	-2.97	rs10010131	-5.81	0.95284	0.340669
Adipose_Subcutaneous	RCHY1	4	76400000	76400000	rs7696758	2.63	rs10518140	8.48	0.95012	0.342053
Adipose_Subcutaneous	ZNF141	4	332000	379000	rs9328757	-2.78	rs7682616	3.76	-0.93944	0.347505
Adipose_Subcutaneous	RP11-384K6.2	4	120000000	120000000	rs6858546	2.06	rs7689541	-9.19	-0.93488	0.349849
Adipose_Subcutaneous	CICP16	4	120000000	120000000	rs6858546	2.06	rs10022024	-5.47	-0.9338	0.350409
Adipose_Subcutaneous	RP11-384K6.6	4	120000000	120000000	rs6858546	2.06	rs7689541	-11.37	-0.93366	0.350482
Adipose_Subcutaneous	CRIPAK	4	1390000	1390000	rs2854918	3.1	rs28429103	9.15	-0.9305	0.352114
Adipose_Subcutaneous	SMARCA5	4	144000000	144000000	rs17017662	2.61	rs7693902	3.17	0.91884	0.358178
Adipose_Subcutaneous	GUCY1A3	4	157000000	157000000	rs9307938	2.59	rs12643599	4.9	-0.91739	0.35894
Adipose_Subcutaneous	CEP44	4	175000000	175000000	rs4695894	3.01	rs17357120	-5.01	-0.91272	0.361392
Adipose_Subcutaneous	RP11-448G15.3	4	10100000	10100000	rs4697902	-3.52	rs9926	6.66	0.91271	0.361395
Adipose_Subcutaneous	AP1AR	4	113000000	113000000	rs2882661	2.67	rs9994166	7.5	-0.9106	0.362507
Adipose_Subcutaneous	OCIAD1	4	48800000	48900000	rs11723080	2.42	rs9291326	-5.3	-0.90268	0.366696
Adipose_Subcutaneous	THAP9-AS1	4	83800000	83800000	rs2868760	3.05	rs6830422	-6.41	0.90256	0.36676
Adipose_Subcutaneous	RP11-10L7.1	4	89200000	89300000	rs2732167	-2.6	rs7658312	10.92	0.90228	0.36691
Adipose_Subcutaneous	RP11-360F5.3	4	39100000	39100000	rs2066789	-2.43	rs7685468	-10.04	-0.89737	0.369519
Adipose_Subcutaneous	RP11-11N5.1	4	188000000	188000000	rs11723730	-2.9	rs4861726	7.7	-0.8864	0.375401
Adipose_Subcutaneous	UNC5C	4	96100000	96500000	rs17490687	2.92	rs2865717	3.45	-0.88232	0.377606
Adipose_Subcutaneous	RNF150	4	142000000	142000000	rs4956405	2.93	rs1863307	-8.52	-0.87612	0.380967
Adipose_Subcutaneous	RP11-360F5.1	4	39100000	39100000	rs2066789	-2.43	rs9996285	7.27	0.87307	0.382624
Adipose_Subcutaneous	BEND4	4	42100000	42200000	rs1043343	-3.06	rs6447133	6.88	-0.86817	0.385303
Adipose_Subcutaneous	EXOC1	4	56700000	56800000	rs13148796	-3	rs2899046	4.92	-0.86141	0.389013
Adipose_Subcutaneous	NFXL1	4	47800000	47900000	rs4695338	-3.21	rs4695317	-6.89	-0.8489	0.395938
Adipose_Subcutaneous	RP11-646I6.5	4	57300000	57300000	rs13148796	-3	rs6584	-4.82	-0.81944	0.412537
Adipose_Subcutaneous	MAEA	4	1280000	1330000	rs2854918	3.1	rs1316393	7.71	0.81781	0.413464
Adipose_Subcutaneous	UBA6	4	68500000	68600000	rs11131687	-2.21	rs1548119	-6.68	-0.8132	0.416104
Adipose_Subcutaneous	CYP4V2	4	187000000	187000000	rs9993749	-2.79	rs3736455	10.29	0.79755	0.42513
Adipose_Subcutaneous	C4orf45	4	160000000	160000000	rs17037864	-2.16	rs685744	-4.04	0.79122	0.428815
Adipose_Subcutaneous	RP11-689P11.2	4	8480000	8510000	rs7672448	-2.95	rs2631768	8.24	0.78668	0.431471
Adipose_Subcutaneous	FAM114A1	4	38900000	38900000	rs2066789	-2.43	rs11730661	10.43	-0.78441	0.432799
Adipose_Subcutaneous	RP11-584P21.2	4	68300000	68300000	rs1346077	-2.87	rs2319231	7	-0.76564	0.443891
Adipose_Subcutaneous	SCARB2	4	77100000	77100000	rs7696758	2.63	rs2869851	4.89	0.76558	0.443924
Adipose_Subcutaneous	ZNF827	4	147000000	147000000	rs9790518	-3.24	rs12641158	4.53	-0.75708	0.449
Adipose_Subcutaneous	IDUA	4	981000	998000	rs9328757	-2.78	rs11724804	6.91	0.75672	0.449218
Adipose_Subcutaneous	RELL1	4	37600000	37700000	rs2928311	-3.53	rs7690570	4.06	-0.75493	0.450289
Adipose_Subcutaneous	RP11-20I20.1	4	1090000	1100000	rs9328757	-2.78	rs6817989	6.15	-0.75388	0.450921
Adipose_Subcutaneous	WDR17	4	177000000	177000000	rs2581771	-3.07	rs2333391	6.62	-0.74281	0.457598
Adipose_Subcutaneous	RP11-673E1.3	4	145000000	145000000	rs4513513	3.28	rs10030428	4.52	0.74101	0.458685
[truncated: 64,198 more rows]

## Sheet: Table S3
Table S3. The list of 35 significant TWAS associations for JIA (PTWAS < 7.55 × 10−07).
Gene	Panel	Genomic Region	Position	Lead GWAS ID	eQTL ID	TWAS Z	TWAS P	PERM P
NFATC2IP	GTEx: Muscle - Skeletal	16p11.2	16:28962128-28978418	rs480400	rs480400	6.0678	1.3e-09	0.000411
CCDC101	GTEx: Artery - Aorta	16p11.2	16:28565247-28603111	rs480400	rs1074631	-5.7612	8.35e-09	0.00255
	GTEx: Artery - Tibial				rs4788076	-5.7581	8.51e-09	0.00231
	GTEx: Muscle - Skeletal				rs480400	-5.444	5.21e-08	-
	YFS: Blood				rs151228	-5.424	5.83e-08	0.00975
	GTEx: Whole Blood				rs480400	-4.9837	6.24e-07	0.02632
ANKRD55	METSIM: Adipose	5q11.2	5:55400000-55400000	rs10065637	rs6859219	5.7323	9.91e-09	0.000985
NUPR1	GTEx: Artery - Tibial	16p11.2	16:28548606-28550495	rs480400	rs4787457	-5.6323	1.78e-08	0.00358
	GTEx: Artery - Aorta				rs4788076	-5.3628	8.19e-08	0.00722
EIF3CL	GTEx: Artery - Tibial	16p11.2	16:28390900-28415200	rs480400	rs7359397	5.6139	1.98e-08	0.00174
RP11-973H7.1	GTEx: Artery - Coronary	-	18:12774650-12775922	rs9960807	rs2542151	5.5694	2.56e-08	0.012
	GTEx: Artery - Aorta					5.2701	1.36e-07	0.0102
	GTEx: Artery - Tibial					4.969	6.73e-07	0.0265
ATP2A1	GTEx: Muscle - Skeletal	16p11.2	16:28889726-28915741	rs480400	rs151181	5.4816	4.22e-08	0.008734
EIF3C	GTEx: Muscle - Skeletal	16p11.2	16:28699879-28747051	rs480400	rs10499	5.4104	6.29e-08	0.015075
	GTEx: Artery - Tibial				rs7359397	5.3224	1.02e-07	0.0092
	GTEx: Cells - EBV-transformed lymphocytes				rs12443881	4.96	7.05e-07	0.0351
NPIPB7	GTEx: Whole Blood	16p12.1	16:28467693-28481868	rs480400	rs40831	-5.3862	7.2e-08	0.00601
	GTEx: Artery - Tibial				rs27741	-5.1219	3.03e-07	0.02312
PHTF1	GTEx: Artery - Tibial	1p13.2	1:114000000-114000000	rs6679677	rs1217389	-5.3859	7.21e-08	0.00739
SULT1A1	GTEx: Muscle - Skeletal	16p12.1	16:28616903-28634946	rs480400	rs151228	-5.3571	8.46e-08	0.009324
	GTEx: Artery - Aorta				rs11074907	-5.1813	2.2e-07	0.02913
RP11-22P6.2	GTEx: Muscle - Skeletal	-	16:28873487-28873851	rs480400	rs4788069	-5.3475	8.92e-08	0.011823
SULT1A2	GTEx: Cells - Transformed fibroblasts	16p12.1	16:28603264-28608430	rs480400	rs34835	5.3264	1e-07	0.00857
	GTEx: Whole Blood				rs11074907	5.0257	5.02e-07	0.02516
	GTEx: Muscle - Skeletal				rs28698667	4.9985	5.78e-07	0.024096
SH2B1	GTEx: Cells - Transformed fibroblasts	16p12.1	16:28857921-28885526	rs480400	rs7187776	-5.268	1.38e-07	0.0137
	GTEx: Adipose - Visceral Omentum				rs3785354	-5.1617	2.45e-07	0.0306
MAGI3	GTEx: Adipose - Subcutaneous	1p13.2	1:114000000-114000000	rs6679677	rs12566340	-5.1786	2.24e-07	0.0303
DCLRE1B	GTEx: Cells - EBV-transformed lymphocytes	1p13.2	1:114000000-114000000	rs6679677	rs1217192	-5.1583	2.49e-07	0.00834
NPIPB9	GTEx: Artery - Aorta	16p12.1	16:28763108-28784128	rs480400	rs2008514	-5.1538	2.55e-07	0.00498
	GTEx: Artery - Coronary				rs2726034	-5.0075	5.51e-07	0.0522
RP11-1348G14.4	GTEx: Artery - Coronary	-	16:28814097-28829149	rs480400	rs12443881	-5.0386	4.69e-07	0.0205
	GTEx: Cells - Transformed fibroblasts				rs149299	-4.9814	6.31e-07	0.02927
IL6R	GTEx: Cells - EBV-transformed lymphocytes	1q21.3	1:154000000-154000000	rs2481065	rs11265608	4.9586	7.1e-07	0.002

## Sheet: Table S4
Table S4. The list of the total PWAS associations for JIA. Asterisks represent significant PWAS associations after Bonferroni correction (PPWAS < 2.16 × 10−05).
PANEL	ID	Chr	P0	P1	Lead GWAS ID	Lead GWAS Z	eQTL ID	eQTL Z	PWAS Z	PWAS P	PERM P
INTERVAL	IL27.EBI3.2829.19.2-IL27*	16	28510683	28523372	rs480400	5.44	rs181209	-8.57	-5.19	2.1e-07	0.0199
INTERVAL	ERAP2.8960.3.3-ERAP2*	5	96211643	96255420	rs9127	4.78	rs2762	43.06	4.569	4.9e-06	0.0574
Plasma_Protein	ERAP2	5	96211690	96255407	rs4869313	-4.754	rs2910686	58.7	4.1692	3.06e-05	0.0632
Plasma_Protein	ICAM5	19	10400628	10407454	rs144309607	-5.622	rs281440	39.75	4.1614	3.16e-05	0.034
Plasma_Protein	LMAN2L	2	97371666	97405801	rs56361249	4.09	rs58361269	14.04	4.154	3.27e-05	0.7059
Plasma_Protein	ICAM5	19	10400628	10407454	rs144309607	-5.622	rs281440	40.6	4.09793	4.17e-05	0.0344
INTERVAL	LMAN2L.8013.9.3-LMAN2L	2	97371666	97405801	rs6746896	4.1	rs2271893	10.98	3.8709	0.000108	0.00688
Plasma_Protein	MX1	21	42791947	42841998	rs469270	-3.77	rs464783	-24.27	-3.7864	0.000153	0.0435
Plasma_Protein	UXS1	2	107000000	107000000	rs2004836	-3.823	rs7591409	-14.12	3.7677	0.000165	0.0149
INTERVAL	ICAM5.8245.27.3-ICAM5	19	10400657	10407454	rs2304256	-4.84	rs281440	-31.79	3.63852	0.000274	0.0148
Plasma_Protein	GP1BA	17	4835572	4838318	rs6065	3.53	rs1060431	11.92	3.49	0.000483	0.0272
INTERVAL	ICAM5.5124.62.3-ICAM5	19	10400657	10407454	rs2304256	-4.84	rs281440	-31.32	3.40088	0.000672	-
Plasma_Protein	SLAMF6	1	160000000	160000000	rs1041068	3.527	rs1041067	-18.66	3.40028	0.000673	-
INTERVAL	SLAMF6.5128.53.3-SLAMF6	1	160000000	160000000	rs1041068	-3.53	rs12119876	-6.7	3.338	0.000844	-
INTERVAL	UXS1.8258.22.3-UXS1	2	107000000	107000000	rs10209406	3.81	rs894392	5.46	3.269	0.001079	-
INTERVAL	GP1BA.4990.87.1-GP1BA	17	4835592	4838325	rs6065	3.53	rs6065	6.97	3.265	0.00109	-
Plasma_Protein	IL2RB	22	37521883	37571094	rs228953	-3.26	rs228953	9.26	-3.257	0.00113	-
Plasma_Protein	IL6R	1	154000000	154000000	rs61812598	-3.264	rs4129267	61.74	-3.22726	0.00125	-
INTERVAL	IL6R.4139.71.2-IL6R	1	154000000	154000000	rs2481065	4.99	rs4129267	47.84	-3.208	0.001337	-
INTERVAL	IL6R.8092.29.3-IL6R	1	154000000	154000000	rs2481065	4.99	rs4129267	48.24	-3.208	0.001337	-
Plasma_Protein	HIBCH	2	191000000	191000000	rs291431	-3.144	rs291466	49.07	-3.17	0.00152	-
Plasma_Protein	CASP3	4	186000000	186000000	rs34416324	-3.102	rs72689255	-28.79	-3.1662	0.00154	-
Plasma_Protein	CLEC1B	12	10138241	10166023	rs560906	3.347	rs521040	22.43	3.098	0.00195	-
Plasma_Protein	APOA5	11	117000000	117000000	rs10750096	-3.372	rs35120633	39.14	-3.07437	0.00211	-
INTERVAL	TNFRSF6B.5070.76.3-TNFRSF6B	20	62328021	62330037	rs879471	-3.5	rs6011040	7.03	-3.052	0.00227	-
Plasma_Protein	PNP	14	20937113	20945248	rs7148777	3.36	rs1049564	-30.47	-3.0144	0.00258	-
Plasma_Protein	TALDO1	11	747415	765012	rs10902210	-2.998	rs10902210	5.64	-2.998	0.00272	-
Plasma_Protein	ECM1	1	150000000	150000000	rs509345	-3.241	rs3737240	-50.13	-2.99736	0.002723	-
INTERVAL	IL16.2774.10.3-IL16	15	81451916	81605104	rs11857713	3.1	rs4778639	-18.32	-2.969	0.00299	-
Plasma_Protein	MFNG	22	37865101	37882431	rs117362623	3.52	rs8192548	-11.15	-2.9681	0.003	-
INTERVAL	KLRK1.3056.11.1-KLRC4-KLRK1	12	10524952	10544473	rs7313688	-3.64	rs2733852	7.81	-2.959	0.00309	-
Plasma_Protein	IL17RA	22	17565844	17596584	rs5993540	-3.22	rs4819959	47.81	-2.9213	0.00349	-
Plasma_Protein	BCAM	19	45312328	45324678	rs28615360	2.424	rs563366239	16.73	2.90895	0.00363	-
Plasma_Protein	MTHFD1	14	64854749	64930175	rs8013134	-2.9	rs10146204	-11.12	2.8868	0.00389	-
Plasma_Protein	CD97	19	14491313	14519537	rs62124045	2.925	rs3786656	6.68	2.85949	0.00424	-
Plasma_Protein	SECTM1	17	80278900	80291950	rs77394121	-3.601	rs4789684	20.87	2.8323	0.004621	-
Plasma_Protein	TIE1	1	43766653	43788779	rs839758	2.897	rs1556580	15.13	-2.82995	0.004656	-
Plasma_Protein	APOC3	11	117000000	117000000	rs6589566	-3.364	rs5141	-6.93	2.79924	0.00512	-
Plasma_Protein	THBS4	5	79287134	79379110	rs13167730	-2.481	rs13167730	22.77	-2.7529	0.00591	-
Plasma_Protein	HYAL1	3	50337321	50349812	rs9877046	2.68	rs116482870	-10.72	-2.732	0.0063	-
Plasma_Protein	IL16	15	81451916	81606399	rs4778639	3.026	rs4778639	-45.64	-2.72136	0.0065	-
Plasma_Protein	BTD	3	15642848	15763818	rs1447650	2.38	rs71627145	-34.12	-2.7124	0.00668	-
INTERVAL	FUT3.4548.4.2-FUT3	19	5842899	5851485	rs11879365	2.94	rs708686	-30.69	-2.6866	0.007218	-
Plasma_Protein	PDHX	11	34937376	35042138	rs74988574	-3.184	rs2915221	-18.83	-2.68536	0.00725	-
Plasma_Protein	FUT3	19	5842899	5851485	rs79383467	-2.955	rs708686	-37.04	-2.67599	0.00745	-
INTERVAL	DHX38.13645.14.3-DHX38	16	72127461	72146811	rs17668674	-3.05	rs17668674	3.58	-2.6725	0.00753	-
INTERVAL	PPT1.9244.27.3-PPT1	1	40538379	40563375	rs1180280	2.63	rs6600315	13.62	-2.66333	0.007737	-
INTERVAL	APCDD1.6599.5.3-APCDD1	18	10454625	10489945	rs206420	-3.13	rs559308	-6.02	-2.6573	0.00788	-
INTERVAL	GRB2.5464.52.3-GRB2	17	73314157	73401790	rs9944529	-2.91	rs4789182	-3.32	2.6554	0.00792	-
Plasma_Protein	TRIM3	11	6469843	6495689	rs74053396	2.827	rs2344827	-6.69	-2.653	0.00798	-
Plasma_Protein	SERPING1	11	57364860	57386644	rs11229077	2.733	rs10896631	-48.49	-2.64537	0.00816	-
INTERVAL	HAPLN1.3196.6.2-HAPLN1	5	82933624	83017432	rs16898	2.82	rs4466137	-4.46	-2.6447	0.00818	-
Plasma_Protein	NCAN	19	19322767	19363042	rs3794991	2.919	rs2228603	-14.79	-2.578	0.00994	-
INTERVAL	RBP4.5482.61.3-RBP4	10	95351444	95361501	rs2077733	3.1	rs10882272	-5.92	2.541	0.0111	-
INTERVAL	KDELC2.8296.117.3-POGLUT3	11	108000000	108000000	rs1834455	-2.15	rs4988135	-15.19	-2.5263	0.0115	-
Plasma_Protein	EGF	4	111000000	111000000	rs2298977	-2.451	rs10029654	21.75	-2.5097	0.01208	-
INTERVAL	STC1.4930.21.1-STC1	8	23699428	23712320	rs6988827	3.28	rs13262489	4.73	2.5088	0.0121	-
INTERVAL	MTAP.9910.9.3-MTAP	9	21802542	21931646	rs1011970	2.9	rs4364717	-4.08	2.5051	0.0122	-
INTERVAL	PTPN11.3397.7.4-PTPN11	12	113000000	113000000	rs17630235	5.7	rs2339973	3.59	-2.4913	0.01273	-
INTERVAL	LYZ.4920.10.1-LYZ	12	69742121	69748014	rs11177644	3.41	rs2168029	20.8	-2.4901	0.01277	-
INTERVAL	VAPB.7181.17.3-VAPB	20	56964178	57026157	rs10460622	-3.65	rs1810839	3.52	-2.49	0.01279	-
INTERVAL	LMAN2.9468.8.3-LMAN2	5	177000000	177000000	rs12654812	4.95	rs4397143	5.1	2.4774	0.0132	-
INTERVAL	SERPING1.4479.14.2-SERPING1	11	57364860	57382326	rs11229077	2.73	rs11603020	-23.63	-2.4507	0.0143	-
INTERVAL	PEAR1.8275.31.3-PEAR1	1	157000000	157000000	rs16837415	2.84	rs4661012	-11.49	2.44885	0.014331	-
INTERVAL	EFNB2.14131.37.3-EFNB2	13	107000000	107000000	rs9514583	-3.23	rs16969412	4.2	-2.4308	0.0151	-
INTERVAL	SPINK2.13405.61.3-SPINK2	4	57676026	57687908	rs7663355	2.98	rs1708768	9.36	-2.397	0.0165	-
INTERVAL	TIE1.2844.53.2-TIE1	1	43766664	43788779	rs839758	2.9	rs2275180	-10.79	-2.39388	0.016671	-
INTERVAL	GLO1.9883.29.3-GLO1	6	38643701	38670917	rs12194178	-2.59	rs1621788	4.68	-2.3908	0.0168	-
Plasma_Protein	FST	5	52776456	52782964	rs41433449	2.064	rs546067954	4.23	2.3912	0.0168	-
Plasma_Protein	ASAH2	10	51942538	52039480	rs983814	-2.255	rs2842126	31.21	2.3898	0.0169	-
INTERVAL	EGF.5509.7.3-EGF	4	111000000	111000000	rs2107047	2.93	rs2067004	13.19	-2.386	0.017	-
Plasma_Protein	IL1RN	2	114000000	114000000	rs3762497	-3.678	rs55709272	-22.37	-2.3642	0.0181	-
INTERVAL	LIFR.5837.49.3-LIFR	5	38475065	38608456	rs3099121	-3.44	rs10512686	7.17	2.3583	0.0184	-
Plasma_Protein	CRTAM	11	123000000	123000000	rs1879883	-2.676	rs2370794	17.16	-2.35463	0.01854	-
INTERVAL	IL17RA.2992.59.2-IL17RA	22	17565844	17596583	rs5747112	3.55	rs3827278	33.34	-2.3411	0.0192	-
INTERVAL	POMGNT1.8253.2.3-POMGNT1	1	46654354	46685977	rs3766235	-2.94	rs12142240	3.29	2.32949	0.019833	-
INTERVAL	SNX8.6925.26.3-SNX8	7	2291405	2393953	rs11764337	-3.26	rs12699299	-4.17	-2.325	0.0201	-
INTERVAL	CLPSL2.7767.1.3-CLPSL2	6	35744371	35747329	rs9689522	2.45	rs2143404	-3.06	-2.3226	0.0202	-
Plasma_Protein	PMM2	16	8882680	8956391	rs145196386	-2.386	rs34258285	-13.17	-2.3208	0.0203	-
Plasma_Protein	LMAN2	5	177000000	177000000	rs138569858	2.767	rs35582636	6.65	2.3197	0.0204	-
Plasma_Protein	AKR7A2	1	19630459	19638638	rs55794122	2.908	rs11800204	-18.34	-2.31564	0.020578	-
Plasma_Protein	LIFR	5	38474770	38608456	rs3110971	-2.426	rs3729741	14.41	2.3157	0.0206	-
Plasma_Protein	TAX1BP3	17	3566189	3571973	rs111526586	-2.205	rs160589	8.99	-2.3146	0.020636	-
Plasma_Protein	CNRIP1	2	68511303	68547183	rs144870042	2.345	rs7604489	-35.26	-2.3143	0.0207	-
Plasma_Protein	KLK15	19	51328545	51340469	rs59300606	-2.461	rs73048483	11.5	-2.30841	0.021	-
INTERVAL	IDO1.9759.13.3-IDO1	8	39759794	39785963	rs10113392	2.29	rs7820268	10.87	2.3067	0.0211	-
Plasma_Protein	CD8A	2	87011733	87035519	rs3020729	-2.302	rs3020726	22.64	-2.3017	0.0214	-
Plasma_Protein	PLEK	2	68592414	68624585	rs1867312	-2.778	rs1867312	26.22	-2.3013	0.0214	-
Plasma_Protein	LILRA5	19	54818353	54824436	rs79111643	2.06	rs397600	15.69	2.29688	0.0216	-
INTERVAL	IGDCC4.9793.145.3-IGDCC4	15	65673802	65715410	rs17805775	-2.9	rs8026786	-8.12	-2.287	0.02219	-
Plasma_Protein	ENTPD5	14	74424713	74486102	rs117165271	-2.66	rs73301475	-34.85	-2.2872	0.02219	-
Plasma_Protein	CD86	3	122000000	122000000	rs56227115	-2.65	rs77832668	4.21	2.2858	0.02227	-
Plasma_Protein	CLEC12A	12	10103915	10148293	rs479809	3.397	rs1060648	-61.83	-2.275	0.02293	-
INTERVAL	FABP4.9851.9.3-FABP4	8	82390654	82395498	rs4480065	3.61	rs16909225	-4.41	-2.2709	0.0232	-
Plasma_Protein	ICAM1	19	10381769	10397291	rs7343087	-3.306	rs5498	-60.99	-2.26141	0.0237	-
INTERVAL	APP.3171.57.2-APP	21	27252861	27543446	rs366344	3.6	rs2830110	-3.87	-2.257	0.024	-
Plasma_Protein	PEAR1	1	157000000	157000000	rs12041331	-2.146	rs12041331	-18.25	2.25596	0.024073	-
INTERVAL	PAFAH1B2.2642.4.1-PAFAH1B2	11	117000000	117000000	rs2266788	3.37	rs17120251	4.32	-2.2423	0.0249	-
Plasma_Protein	ENTHD2	17	79202077	79212891	rs9900294	3.318	rs61745945	-4.02	-2.2257	0.026034	-
Plasma_Protein	SPINK2	4	57676026	57687908	rs148321523	-1.947	rs7694521	13.06	-2.2246	0.02611	-
INTERVAL	HYAL1.8309.12.3-HYAL1	3	50337320	50349812	rs41499647	-2.97	rs9877046	3.8	-2.2228	0.0262	-
INTERVAL	CTSB.3061.61.2-CTSB	8	11700033	11726957	rs804283	-3.21	rs4839	15.51	-2.2099	0.0271	-
Plasma_Protein	PVRL2	19	45349432	45392480	rs406315	-3.346	rs440277	-7.93	-2.20839	0.0272	-
Plasma_Protein	CST3	20	23607343	23619110	rs911119	-2.15	rs2405367	-29.54	-2.19727	0.028	-
INTERVAL	SECTM1.13093.6.3-SECTM1	17	80278900	80291950	rs3176835	-3.13	rs4789763	12.42	2.1942	0.02822	-
Plasma_Protein	DSCAM	21	41382926	42219084	rs2837740	-2.67	rs78111814	11.89	2.193	0.02831	-
Plasma_Protein	PPT1	1	40538382	40562932	rs41268079	-2.316	rs7533094	-28.64	-2.19013	0.028515	-
INTERVAL	OLFML3.8660.5.3-OLFML3	1	115000000	115000000	rs6679677	7.45	rs4381184	-6.05	2.189	0.028597	-
Plasma_Protein	LILRA5	19	54818353	54824436	rs367070	2.034	rs397600	13.63	2.18329	0.029	-
Plasma_Protein	PMEL	12	56347889	56367101	rs3213122	-2.171	rs3213122	14.4	-2.171	0.02993	-
Plasma_Protein	LRRC4C	11	40135753	41481323	rs10837377	2.236	rs10837377	-16.1	-2.16524	0.03037	-
Plasma_Protein	CCL7	17	32597240	32599261	rs365654	2.65	rs3138037	-29.31	-2.1607	0.030715	-
INTERVAL	TPM3.12372.50.3-TPM3	1	154000000	154000000	rs2481065	4.99	rs4845597	-4.59	2.15763	0.030957	-
Plasma_Protein	BCHE	3	165000000	166000000	rs146249084	2.6	rs73165060	-21.34	-2.1575	0.03096	-
Plasma_Protein	HSPB1	7	75931990	75933612	rs1558441	2.56	rs2908201	-41.81	-2.15457	0.0312	-
INTERVAL	RELT.5115.31.3-RELT	11	73087309	73108519	rs2008734	2.92	rs3741148	17.53	2.1538	0.0313	-
Plasma_Protein	C6	5	41142218	41261540	rs115179279	2.577	rs191791682	-20	-2.1517	0.0314	-
INTERVAL	ICAM1.4342.10.3-ICAM1	19	10381511	10397291	rs2304256	-4.84	rs5498	-49.36	-2.148	0.031714	-
INTERVAL	CST7.3302.58.1-CST7	20	24929866	24940564	rs12624499	2.77	rs7268095	-28.06	-2.145	0.03195	-
INTERVAL	PMEL.6472.40.3-PMEL	12	56347889	56367101	rs773643	-2.82	rs2069391	6.43	-2.143	0.03211	-
Plasma_Protein	PYGL	14	51324609	51411201	rs79476745	2.54	rs12717412	-17.56	2.1412	0.03225	-
Plasma_Protein	ISG15	1	936518	949920	rs2710880	2.291	rs3121574	17.82	2.14073	0.032295	-
INTERVAL	THBS3.8982.65.3-THBS3	1	155000000	155000000	rs4971066	2.71	rs4971066	-4.06	-2.13573	0.032702	-
INTERVAL	RPN1.10490.3.3-RPN1	3	128000000	128000000	rs4634140	3.17	rs2712419	14.5	2.1265	0.0335	-
INTERVAL	SVEP1.11109.56.3-SVEP1	9	113000000	113000000	rs17806439	3.08	rs7021157	12.59	2.1263	0.0335	-
INTERVAL	FGFR3.13669.6.3-FGFR3	4	1795034	1810599	rs2854918	3.1	rs2854918	5.9	2.1248	0.0336	-
Plasma_Protein	IL6ST	5	55230923	55290850	rs71624119	-5.77	rs13183065	25.42	2.1244	0.0336	-
Plasma_Protein	GBP1	1	89517565	89531043	rs78859256	-2.349	rs61798920	-9.66	-2.12375	0.033691	-
INTERVAL	PTPRJ.8250.2.3-PTPRJ	11	48002113	48189670	rs7123576	3.15	rs7124275	-4.51	-2.1233	0.0337	-
INTERVAL	DSCAM.9175.48.3-DSCAM	21	41382926	42219065	rs2837706	-3.26	rs12626972	5.28	2.123	0.0338	-
INTERVAL	ZNF329.12803.9.3-ZNF329	19	58637619	58666477	rs893179	-2.57	rs1544929	-3.23	2.12156	0.033874	-
INTERVAL	ERAP1.4964.67.1-ERAP1	5	96096521	96143803	rs9127	4.78	rs26654	36.51	-2.12	0.034	-
Plasma_Protein	CST7	20	24929905	24940564	rs12624499	2.77	rs4462848	28.33	-2.12046	0.034	-
Plasma_Protein	CTSB	8	11700033	11727042	rs150543474	-3.183	rs1736081	38.57	-2.1182	0.0342	-
Plasma_Protein	FAM20B	1	179000000	179000000	rs145370517	-1.883	rs12568291	9.61	2.11163	0.034719	-
Plasma_Protein	SPARC	5	151000000	151000000	rs77880400	-2.653	rs59311424	-8.05	2.1073	0.0351	-
INTERVAL	CFI.2567.5.6-CFI	4	111000000	111000000	rs2107047	2.93	rs7439493	12.6	-2.0998	0.0357	-
Plasma_Protein	SVEP1	9	113000000	113000000	rs76038906	2.452	rs78742138	19	2.0968	0.036	-
Plasma_Protein	RNASE1	14	21269387	21271014	rs4496023	2.54	rs17254387	23.59	-2.086	0.03698	-
INTERVAL	C1QTNF5.7810.20.3-C1QTNF5	11	119000000	119000000	rs523604	-3.63	rs2248853	10.19	2.0679	0.0386	-
Plasma_Protein	CDHR5	11	616577	626078	rs75142770	-2.726	rs7108757	10.59	-2.064	0.03902	-
INTERVAL	APOF.12370.30.3-APOF	12	56754353	56756607	rs773643	-2.82	rs11171806	-8.63	2.0598	0.03942	-
Plasma_Protein	C4BPA	1	207000000	207000000	rs533565637	-2.504	rs11120218	31.67	2.05952	0.039444	-
Plasma_Protein	CD209	19	7804879	7812450	rs661589	-3.504	rs2335525	-20.9	2.05942	0.0395	-
Plasma_Protein	PIP	7	143000000	143000000	rs3212147	-2.64	rs4726600	16.09	-2.05861	0.0395	-
Plasma_Protein	DPEP2	16	68021297	68034489	rs3785100	3.676	rs9928014	-14.35	2.0568	0.0397	-
INTERVAL	C6.4127.75.1-C6	5	41142336	41261540	rs17239241	2.65	rs896117	2.95	-2.049	0.0405	-
INTERVAL	NQO1.9837.60.3-NQO1	16	69740899	69760854	rs8056707	2.31	rs12232410	-26.21	2.0434	0.041	-
Plasma_Protein	FN1	2	216000000	216000000	rs115580518	2.776	rs1250258	15.11	-2.0366	0.0417	-
Plasma_Protein	MXRA7	17	74668633	74707086	rs9900613	-2.505	rs4789345	28.82	2.0343	0.041925	-
Plasma_Protein	PLA2G2A	1	20301924	20306909	rs1890686	2.989	rs2307246	40.15	-2.03345	0.042007	-
Plasma_Protein	GPR56	16	57644564	57699492	rs11645934	3.062	rs1868681	7.31	-2.0291	0.0425	-
INTERVAL	VCAM1.2967.8.1-VCAM1	1	101000000	101000000	rs955336	2.89	rs3176860	-3.71	-2.028	0.04256	-
Plasma_Protein	ACE	17	61554422	61575741	rs4311	2.388	rs4353	-45.05	-2.027	0.042666	-
Plasma_Protein	MMP7	11	102000000	102000000	rs72977528	2.773	rs11568819	23.22	-2.02576	0.04279	-
INTERVAL	CASP3.3593.72.3-CASP3	4	186000000	186000000	rs7691972	-3.33	rs870825	-7.01	-2.0228	0.0431	-
Plasma_Protein	FAM19A5	22	48885365	49246724	rs6008745	1.67	rs5768649	-6.42	-2.0191	0.04347	-
INTERVAL	LRRC4C.9369.174.3-LRRC4C	11	40135753	41481323	rs996261	3.5	rs1377104	5.69	-2.0139	0.044	-
Plasma_Protein	ANXA1	9	75766781	75785309	rs62541549	2.172	rs2795108	10.29	2.0108	0.0443	-
Plasma_Protein	PACAP	5	139000000	139000000	rs73257323	2.144	rs116498185	5.69	-2.01	0.0444	-
Plasma_Protein	CACYBP	1	175000000	175000000	rs61826956	2.319	rs16847450	-27.06	-2.01	0.044431	-
INTERVAL	WFDC2.11388.75.3-WFDC2	20	44098346	44110172	rs6032537	-2.85	rs17431461	-5.57	-2.009	0.04451	-
INTERVAL	CRTAM.7968.15.3-CRTAM	11	123000000	123000000	rs3134425	2.9	rs2370794	7.93	-2.0008	0.0454	-
INTERVAL	RNASE4.5644.60.3-RNASE4	14	21152259	21168761	rs7150924	-3.88	rs12588573	-16.74	-1.9881	0.0468	-
Plasma_Protein	NQO1	16	69740899	69760571	rs79895872	3.059	rs57488237	-37.23	1.9839	0.0473	-
Plasma_Protein	NCF1	7	74188309	74203720	rs112806573	2.39	rs148581667	20.11	-1.98079	0.0476	-
Plasma_Protein	MFAP4	17	19286755	19290503	rs138815617	4.652	rs528684420	-13.33	1.9799	0.047713	-
INTERVAL	TNFSF8.3421.54.2-TNFSF8	9	118000000	118000000	rs4979467	-4.58	rs2181033	-4.74	-1.971	0.0487	-
Plasma_Protein	SEMA7A	15	74701630	74726299	rs67882706	-1.76	rs78994380	-6.89	1.9452	0.0518	-
Plasma_Protein	TFF1	21	43782391	43786644	rs2156310	-2.21	rs3761376	-18.44	1.9443	0.051859	-
INTERVAL	RNASE1.7211.2.3-RNASE1	14	21269387	21271437	rs7150924	-3.88	rs12587122	-8.28	-1.9439	0.0519	-
INTERVAL	VSIG2.8018.43.3-VSIG2	11	125000000	125000000	rs10893275	-3.63	rs507118	3.77	-1.931	0.0535	-
INTERVAL	GFRA1.3314.74.2-GFRA1	10	118000000	118000000	rs180708	2.6	rs4356140	9.74	1.922	0.0546	-
INTERVAL	SERPINE1.2925.9.1-SERPINE1	7	101000000	101000000	rs564449	-3.88	rs2227631	-6.02	-1.9199	0.0549	-
Plasma_Protein	SERPINA5	14	95027779	95059455	rs34645940	2.9	rs10133793	8.82	-1.9174	0.05518	-
Plasma_Protein	RSPO2	8	109000000	109000000	rs12679469	-2.392	rs640068	-4.47	1.914	0.0556	-
INTERVAL	CCL17.3519.3.2-CCL17	16	57438679	57449974	rs12447924	3.19	rs16956811	11.48	-1.911	0.056	-
INTERVAL	FSTL3.3438.10.2-FSTL3	19	676392	683385	rs2930884	2.71	rs10411991	-5.17	-1.9102	0.056108	-
INTERVAL	MXRA7.8005.1.3-MXRA7	17	74668633	74707098	rs11870033	2.89	rs8067445	-14.86	1.9092	0.05623	-
INTERVAL	TREML2.5736.1.3-TREML2	6	41158015	41168932	rs6938916	2.82	rs9381017	25.5	1.9089	0.0563	-
INTERVAL	ENTHD2.7947.19.3-TEPSIN	17	79202077	79212891	rs8070792	2.56	rs7225354	-6.38	-1.9086	0.05632	-
Plasma_Protein	GLRX	5	95087023	95158430	rs79468456	2.82	rs6556884	-6.33	-1.9067	0.0566	-
Plasma_Protein	SELL	1	170000000	170000000	rs34994755	2.802	rs4987353	-32.38	1.90276	0.057072	-
Plasma_Protein	GFRA1	10	118000000	118000000	rs4356140	2.325	rs11197582	18.49	1.90101	0.0573	-
INTERVAL	ISG15.14148.2.3-ISG15	1	948803	949920	rs2477782	2.63	rs3128117	7.88	1.88961	0.058811	-
Plasma_Protein	RNASE4	14	21152719	21169375	rs12588573	2.62	rs1888560	-28.53	-1.8894	0.05884	-
Plasma_Protein	TXNL4B	16	72078188	72128330	rs1006437	-2.814	rs116891509	17.51	1.8886	0.0589	-
Plasma_Protein	FGFR3	4	1795020	1810599	rs4533828	-3.012	rs79825628	17.01	1.8886	0.05895	-
Plasma_Protein	ASPH	8	62413115	62627199	rs76772375	-2.275	rs11775077	-15.08	1.8813	0.0599	-
Plasma_Protein	APCS	1	160000000	160000000	rs28383573	-2.469	rs77672383	-16.88	-1.88013	0.06009	-
Plasma_Protein	CHAD	17	48541857	48546267	rs184613584	-2.574	rs184613584	-7.65	1.8796	0.060168	-
INTERVAL	IST1.12434.25.3-IST1	16	71879899	71962913	rs11861513	3.09	rs4788450	4.54	-1.8772	0.0605	-
Plasma_Protein	CLEC11A	19	51226621	51228975	rs12984286	-3.18	rs116924815	25.42	1.87661	0.0606	-
INTERVAL	PCOLCE.11237.49.3-PCOLCE	7	100000000	100000000	rs564449	-3.88	rs2075672	-8.81	1.8753	0.0607	-
Plasma_Protein	DUT	15	48623208	48635570	rs8039702	1.876	rs8039702	-6.32	-1.876	0.0607	-
Plasma_Protein	IL23R	1	67604590	67725662	rs200574435	3.301	rs12569203	-6.15	1.86689	0.061917	-
Plasma_Protein	CLEC11A	19	51226621	51228975	rs12984286	-3.18	rs193222348	24.69	1.86464	0.0622	-
Plasma_Protein	SH3BGRL3	1	26606577	26608013	rs77216962	-2.445	rs4659423	-36.3	-1.85946	0.062961	-
Plasma_Protein	AHCYL1	1	111000000	111000000	rs2274568	3.239	rs7517624	5.07	-1.85578	0.063485	-
Plasma_Protein	FUT8	14	65877310	66210839	rs4899156	3.01	rs8020305	-20.95	1.8556	0.0635	-
INTERVAL	ALCAM.5451.1.3-ALCAM	3	105000000	105000000	rs9870075	2.9	rs9843750	-9.17	1.8543	0.0637	-
Plasma_Protein	PXDN	2	1635659	1748624	rs13398474	2.553	rs10185594	12.78	1.8541	0.0637	-
INTERVAL	FAS.5392.73.2-FAS	10	90750414	90775542	rs7910825	4.76	rs982764	-12.82	-1.85322	0.0639	-
Plasma_Protein	CTSZ	20	57560741	57583293	rs13042676	3.15	rs75940688	-12.14	1.84876	0.0645	-
Plasma_Protein	CCDC126	7	23637001	23684327	rs11980035	2.32	rs35121828	26.08	1.84726	0.0647	-
INTERVAL	CXCL9.9188.119.3-CXCL9	4	76922428	76928641	rs7696758	2.63	rs2276886	-5.25	1.8455	0.065	-
Plasma_Protein	SVEP1	9	113000000	113000000	rs4135202	2.641	rs78742138	20.4	1.8447	0.0651	-
INTERVAL	S100A2.11969.5.3-S100A2	1	154000000	154000000	rs4309017	3.77	rs6702891	-4.12	1.84303	0.065324	-
Plasma_Protein	KREMEN1	22	29469023	29564321	rs2205771	-2.43	rs2205771	18.26	-1.8412	0.06559	-
INTERVAL	SLITRK5.4568.17.2-SLITRK5	13	88324870	88331871	rs2152249	2.19	rs12865387	-6.68	-1.8414	0.0656	-
INTERVAL	ST3GAL6.6947.4.3-ST3GAL6	3	98451080	98540045	rs3772097	2.9	rs28489284	-35.22	1.835	0.0665	-
Plasma_Protein	TPSAB1	16	1290380	1292555	rs13333511	2.716	rs35116045	20.87	1.8353	0.0665	-
Plasma_Protein	NTN4	12	96051583	96184967	rs2367556	-2.887	rs17288108	-17.11	1.834	0.06664	-
INTERVAL	DUSP13.6525.17.3-DUSP13	10	76854192	76868979	rs1777414	-2.49	rs6480771	-12.03	1.834	0.0667	-
Plasma_Protein	CLEC3B	3	45043040	45077563	rs2056320	-2.48	rs10865936	-17.75	-1.8268	0.06774	-
INTERVAL	CLEC12A.11187.11.3-CLEC12A	12	10103915	10148293	rs7313688	-3.64	rs479499	50.03	-1.826	0.06785	-
INTERVAL	IL5RA.13686.2.3-IL5RA	3	3111233	3168297	rs10510241	2.98	rs2290610	9.08	-1.8257	0.0679	-
INTERVAL	TIRAP.9839.148.3-TIRAP	11	126000000	126000000	rs12797894	-2.8	rs8177399	-14.82	1.8243	0.0681	-
Plasma_Protein	EIF4B	12	53400066	53435999	rs61730596	-2.655	rs115019703	-4.7	-1.82	0.06876	-
INTERVAL	DCBLD2.9338.2.3-DCBLD2	3	98514785	98620533	rs3772097	2.9	rs10084679	-12.74	1.8187	0.069	-
Plasma_Protein	CHKB	22	51017388	51039884	rs117800807	3.02	rs5770922	-12.97	-1.8172	0.06918	-
INTERVAL	CHIT1.3600.2.3-CHIT1	1	203000000	203000000	rs4951272	-2.63	rs2244783	-35.03	-1.817	0.069217	-
Plasma_Protein	GNRH2	20	3024268	3026393	rs36081782	2.89	rs6138990	-6.98	-1.815	0.0695	-
Plasma_Protein	MTHFSD	16	86563784	86588841	rs3950702	2.019	rs9937599	25.64	1.8143	0.0696	-
Plasma_Protein	MATN4	20	43922085	43937169	rs148788003	2.9	rs11906694	-18.55	-1.81238	0.0699	-
Plasma_Protein	GSTO1	10	106000000	106000000	rs11191998	3.066	rs641071	-54.02	1.81179	0.07	-
INTERVAL	CGA.LHB.2953.31.2-LHB	19	49519237	49520338	rs4801799	3.23	rs3764622	-14.13	-1.81126	0.0701	-
INTERVAL	ENTPD5.4437.56.3-ENTPD5	14	74424713	74486102	rs887592	2.25	rs8020310	-23.6	-1.8108	0.0702	-
Plasma_Protein	SPINT3	20	44141101	44144262	rs2143225	2.31	rs6032259	24.43	1.8106	0.0702	-
INTERVAL	CLEC11A.2966.65.2-CLEC11A	19	51226586	51228974	rs266868	-3.46	rs6509496	7.53	1.81054	0.070212	-
Plasma_Protein	TPP1	11	6633999	6640679	rs2048092	-2.468	rs11040938	13.52	-1.80454	0.07115	-
Plasma_Protein	LDLRAP1	1	25870097	25895377	rs138729639	2.428	rs4523506	-21.29	1.80152	0.071621	-
Plasma_Protein	FAM3B	21	42676139	42729654	rs468699	-3.33	rs57529409	-29.39	-1.7942	0.072776	-
INTERVAL	CACYBP.12432.23.3-CACYBP	1	175000000	175000000	rs2236885	-3.78	rs12065854	-5.48	-1.793	0.072973	-
INTERVAL	MXRA8.10521.10.3-MXRA8	1	1288069	1297157	rs2477782	2.63	rs2765021	-4.9	-1.79274	0.073014	-
Plasma_Protein	IGFBP6	12	53491220	53496129	rs1048565	2.153	rs822688	-9.3	-1.792	0.07312	-
Plasma_Protein	IGF1R	15	99191768	99507759	rs2311313	3.079	rs7162314	-11.67	-1.79141	0.0732	-
Plasma_Protein	PRDX6	1	173000000	173000000	rs137900082	2.608	rs33951697	24.06	1.79098	0.073297	-
Plasma_Protein	SERPINA4	14	95027779	95036250	rs11160183	-3.37	rs10139745	38.37	1.7901	0.07343	-
Plasma_Protein	NSFL1C	20	1422807	1454487	rs2024799	-3.29	rs4814391	7.54	1.78886	0.0736	-
INTERVAL	POSTN.6645.53.3-POSTN	13	38136720	38172981	rs9547888	2.61	rs17255466	7.03	-1.786	0.0741	-
Plasma_Protein	NAPA	19	47990894	48018348	rs56162770	-2.409	rs71363738	12.71	-1.78247	0.0747	-
Plasma_Protein	SAR1A	10	71907045	71930279	rs1227756	-2.508	rs4746970	23.73	-1.78134	0.0749	-
INTERVAL	ISG15.14151.4.3-ISG15	1	948803	949920	rs2477782	2.63	rs1891906	12.22	1.77814	0.07538	-
Plasma_Protein	ROR1	1	64239688	64647181	rs78449298	-2.844	rs2224876	-29.64	-1.7729	0.076246	-
Plasma_Protein	DCLK1	13	36342789	36705519	rs9545647	1.71	rs7339267	15.24	-1.773	0.0763	-
INTERVAL	CCL7.4886.3.1-CCL7	17	32597240	32599261	rs1003916	3.16	rs3138037	-21.86	-1.7717	0.07644	-
Plasma_Protein	CA3	8	86285665	86361269	rs20571	-2.266	rs1543852	16.76	-1.7716	0.0765	-
INTERVAL	GNRH2.10708.3.3-GNRH2	20	3024268	3026393	rs4141589	-3.25	rs6084240	-7.24	-1.771	0.07656	-
INTERVAL	CPZ.6493.9.3-CPZ	4	8594387	8621488	rs7672448	-2.95	rs871363	-9.07	-1.7697	0.0768	-
INTERVAL	UNC5C.5139.32.3-UNC5C	4	96083655	96470357	rs2036755	2.99	rs13148787	12.22	1.7614	0.0782	-
INTERVAL	ARHGAP1.11955.1.3-ARHGAP1	11	46698630	46722165	rs4587689	2.45	rs10838599	3.79	-1.7613	0.0782	-
INTERVAL	NAGPA.11208.15.3-NAGPA	16	5074845	5084142	rs4038782	-2.78	rs7188856	11.52	1.7567	0.079	-
Plasma_Protein	NAAA	4	76834813	76862166	rs138418695	-2.621	rs28451731	-41.99	1.7503	0.08006	-
Plasma_Protein	RAB2A	8	61429495	61536203	rs2625446	2.786	rs11995335	3.86	1.748	0.0805	-
INTERVAL	IL11RA.3814.63.1-IL11RA	9	34650699	34661889	rs12001305	-2.6	rs2277202	13.79	1.7466	0.0807	-
INTERVAL	LRCH4.8984.28.3-LRCH4	7	100000000	100000000	rs564449	-3.88	rs1617640	-3.12	1.7437	0.0812	-
Plasma_Protein	FH	1	242000000	242000000	rs1414493	1.897	rs10926507	10.1	1.7433	0.081281	-
INTERVAL	CD4.3143.3.1-CD4	12	6896024	6929974	rs870849	2.54	rs2707210	3.51	-1.742	0.08151	-
Plasma_Protein	NTM	11	131000000	132000000	rs4937618	4.003	rs2511781	36.83	1.74067	0.08174	-
Plasma_Protein	EDDM3A	14	21214046	21216539	rs34552133	-1.74	rs34552133	-8.25	1.739	0.08203	-
INTERVAL	GOSR1.7805.52.3-GOSR1	17	28804380	28854610	rs8073965	2.15	rs6505166	-3.08	1.7369	0.08241	-
INTERVAL	MATN4.7083.74.3-MATN4	20	43922085	43937169	rs6032537	-2.85	rs2076023	-8.99	-1.735	0.08274	-
Plasma_Protein	TIMP4	3	12194568	12200412	rs1304522	-2.65	rs184262	25.12	-1.735	0.08274	-
INTERVAL	PLA2G2A.2692.74.2-PLA2G2A	1	20301925	20306932	rs6672057	-2.83	rs2307246	34.56	-1.7324	0.083203	-
INTERVAL	CTSH.8465.52.3-CTSH	15	79213400	79241916	rs6495383	-2.44	rs12148472	-32.31	-1.731	0.08339	-
Plasma_Protein	REG3G	2	79252812	79255631	rs404748	2.993	rs430298	29.07	1.7306	0.0835	-
INTERVAL	CXCL12.3516.60.2-CXCL12	10	44793038	44881941	rs4948643	3.59	rs728142	5.25	-1.73	0.0836	-
INTERVAL	NAAA.3173.49.2-NAAA	4	76831809	76862204	rs7696758	2.63	rs12374321	-21.51	1.7293	0.0838	-
Plasma_Protein	PLAU	10	75668935	75677254	rs117794594	-2.371	rs2633322	-21.91	-1.72701	0.0842	-
INTERVAL	TNFRSF18.5526.53.3-TNFRSF18	1	1138888	1142071	rs2477782	2.63	rs35424002	-3.49	-1.72658	0.084243	-
INTERVAL	TINAGL1.11192.168.3-TINAGL1	1	32042116	32053288	rs640991	-3.66	rs945213	4.15	-1.72114	0.085226	-
Plasma_Protein	WFDC2	20	44098393	44110172	rs73114746	2.4	rs6032226	-6.07	-1.72023	0.0854	-
Plasma_Protein	ASF1A	6	119000000	119000000	rs4946366	-1.72	rs4946366	6.03	-1.717	0.086	-
Plasma_Protein	TMED2	12	124000000	124000000	rs10744163	-2.008	rs9919	-4.78	-1.711	0.08708	-
Plasma_Protein	PAM	5	102000000	102000000	rs75432112	-2.641	rs3733939	-32.5	1.7111	0.0871	-
Plasma_Protein	MUC16	19	8959520	9092018	rs12052094	2.897	rs193266507	-8.69	1.71042	0.0872	-
INTERVAL	HHLA2.14132.21.3-HHLA2	3	108000000	108000000	rs746546	2.88	rs9820932	3.51	1.7091	0.0874	-
Plasma_Protein	LILRB2	19	54777666	54785039	rs1830887	2.051	rs383925	51.87	1.70948	0.0874	-
INTERVAL	GCG.4891.50.1-GCG	2	163000000	163000000	rs11885877	-2.34	rs7573979	-3.4	1.702	0.088755	-
INTERVAL	XCL1.14078.69.3-XCL1	1	169000000	169000000	rs16860526	-2.88	rs12049040	15.53	-1.70018	0.089096	-
INTERVAL	COL6A1.11150.3.3-COL6A1	21	47401651	47424964	rs13050871	-2.58	rs2150458	12.76	-1.695	0.0902	-
Plasma_Protein	PCDH10	4	134000000	134000000	rs151226199	2.551	rs4864200	-13.89	-1.6939	0.09028	-
INTERVAL	ABO.9253.52.3-ABO	9	136000000	136000000	rs608604	3.26	rs505922	49.32	1.694	0.0903	-
INTERVAL	CD209.3029.52.2-CD209	19	7804879	7812464	rs661241	2.79	rs2335525	-12.54	1.69222	0.090603	-
INTERVAL	MRC2.3041.55.2-MRC2	17	60704762	60770958	rs958334	3.73	rs11657101	6.59	1.6919	0.09066	-
INTERVAL	LHB.8376.25.4-LHB	19	49519237	49520338	rs4801799	3.23	rs2287754	-9.08	-1.68712	0.091579	-
Plasma_Protein	PCK1	20	56136136	56143177	rs143186100	-2.43	rs2070756	13.59	1.68526	0.0919	-
INTERVAL	ARSB.3172.28.2-ARSB	5	78073032	78281910	rs340085	2.45	rs11741352	-8.41	1.6846	0.0921	-
Plasma_Protein	PPIC	5	122000000	122000000	rs72790643	2.598	rs17388251	-44.22	-1.6742	0.0941	-
Plasma_Protein	DOK2	8	21766384	21771201	rs900779	2.394	rs17615788	12.07	1.6744	0.0941	-
Plasma_Protein	ACYP2	2	54197975	54532437	rs76567817	-2.333	rs11125524	23.12	-1.6707	0.0948	-
INTERVAL	BPIFB1.11246.3.3-BPIFB1	20	31861286	31897684	rs242534	2.29	rs11696307	17.65	1.664	0.09616	-
INTERVAL	APCS.2474.54.5-APCS	1	160000000	160000000	rs863013	-2.8	rs7354905	-9.87	-1.66324	0.096265	-
Plasma_Protein	DKK1	10	54074041	54077802	rs11002936	1.981	rs11003047	20.94	1.66285	0.0963	-
Plasma_Protein	MAN2B2	4	6576916	6625089	rs28550656	-1.951	rs2301790	54.8	-1.659	0.09712	-
INTERVAL	GRAMD1C.8336.267.3-GRAMD1C	3	114000000	114000000	rs1386478	-3.2	rs4422272	14.25	-1.6585	0.0972	-
Plasma_Protein	NTF3	12	5541274	5630702	rs117653207	-1.972	rs67394720	-6.73	-1.657	0.09743	-
Plasma_Protein	FAM3B	21	42676139	42729654	rs3737401	3.13	rs57529409	-17.87	-1.6561	0.0977	-
INTERVAL	ALDOC.9876.20.3-ALDOC	17	26900133	26904282	rs8076949	-2.73	rs577451	4.34	-1.655	0.09792	-
INTERVAL	IL5RA.4491.4.2-IL5RA	3	3111233	3168297	rs10510241	2.98	rs2290610	13.58	-1.6546	0.098	-
INTERVAL	FCGR2A.3309.2.2-FCGR2A	1	161000000	161000000	rs11576830	2.76	rs1801274	-51.05	-1.654	0.098128	-
Plasma_Protein	NEGR1	1	71861626	72748222	rs76765288	2.314	rs12029938	-6.86	1.65083	0.098774	-
INTERVAL	OSMR.10892.8.3-OSMR	5	38845960	38945698	rs3099121	-3.44	rs3805569	7.84	1.6477	0.0994	-
INTERVAL	FKBP2.9339.204.3-FKBP2	11	64008475	64011604	rs663743	-3.47	rs7103915	4.06	-1.648	0.0994	-
Plasma_Protein	FCGR2A	1	161000000	161000000	rs12568100	2.315	rs1801274	59.25	-1.64206	0.100577	-
Plasma_Protein	AP2A2	11	924894	1012245	rs12801568	-2.161	rs4963151	-10.08	1.63865	0.10129	-
Plasma_Protein	MXRA8	1	1288069	1297157	rs1240743	2.675	rs1240713	-7.46	-1.63624	0.101788	-
INTERVAL	FGF7.4487.1.1-FGF7	15	49715293	49780972	rs12442475	3.74	rs7175764	-4.73	1.633	0.10247	-
Plasma_Protein	NOV	8	120000000	120000000	rs2450073	-3.258	rs17793097	9.81	-1.6327	0.1025	-
Plasma_Protein	CAT	11	34460481	34493607	rs4755372	2.34	rs4756148	-17.58	-1.62594	0.10396	-
Plasma_Protein	DPT	1	169000000	169000000	rs112282982	-2.897	rs1018454	25.7	-1.62386	0.104406	-
INTERVAL	RELT.14112.40.3-RELT	11	73087309	73108519	rs2008734	2.92	rs3741148	10.3	1.621	0.105	-
INTERVAL	CCM2.12347.29.3-CCM2	7	45039074	45116068	rs34237457	-2.44	rs2331224	-3.82	1.6208	0.1051	-
Plasma_Protein	DAPP1	4	101000000	101000000	rs4426785	3.093	rs3822103	-20.68	1.6203	0.10518	-
Plasma_Protein	PTPRU	1	29563028	29653325	rs1045453	3.651	rs2179795	-13.69	1.61388	0.106554	-
INTERVAL	ESR1.2945.25.1-ESR1	6	152000000	152000000	rs3757317	-3.51	rs214977	3.5	-1.6135	0.1066	-
INTERVAL	ADAMTS5.3168.8.2-ADAMTS5	21	28290231	28338832	rs366344	3.6	rs2830585	-20.07	-1.613	0.1067	-
INTERVAL	KYNU.4559.64.2-KYNU	2	144000000	144000000	rs13036134	-2.48	rs3816193	-17.16	1.6125	0.106849	-
Plasma_Protein	OLFM2	19	9964394	10047191	rs62104304	-2.034	rs62104305	47.61	-1.61397	0.107	-
Plasma_Protein	HGFAC	4	3443695	3451213	rs112850234	-3.015	rs2498323	-47.42	-1.6098	0.10744	-
INTERVAL	EIF5A.5888.29.3-EIF5A	17	7210318	7215774	rs3803802	-2.58	rs4511593	3.26	-1.6083	0.10777	-
INTERVAL	FAM20B.7198.197.3-FAM20B	1	179000000	179000000	rs997419	2.55	rs7520456	6.07	1.60792	0.107852	-
Plasma_Protein	GUCA2B	1	42619081	42621491	rs12119339	1.614	rs1047047	9.29	1.60644	0.108176	-
Plasma_Protein	AK1	9	131000000	131000000	rs7037993	-2.395	rs78181560	-15.72	-1.606	0.1083	-
INTERVAL	SYT11.7089.42.3-SYT11	1	156000000	156000000	rs547915	-2.92	rs35264597	-6.32	1.60465	0.108571	-
Plasma_Protein	PCOLCE	7	100000000	100000000	rs117905808	2.21	rs7385804	13.02	1.60198	0.1092	-
Plasma_Protein	IL11RA	9	34650699	34661899	rs61276862	-2.646	rs11575578	27.91	1.6	0.1096	-
INTERVAL	LTF.2795.23.3-LTF	3	46477136	46526724	rs6441977	-4.05	rs9862388	6.66	1.5983	0.11	-
Plasma_Protein	ESM1	5	54273695	54318499	rs141736944	2.362	rs4242051	9.41	1.5978	0.11	-
INTERVAL	PIK3CA.PIK3R1.3390.72.2-PIK3CA	3	179000000	179000000	rs6443589	-2.66	rs2284887	-3.21	1.592	0.1114	-
Plasma_Protein	HRG	3	186000000	186000000	rs10770	-2.95	rs60531302	43.88	-1.5901	0.1118	-
INTERVAL	IL6ST.2620.4.2-IL6ST	5	55230923	55290821	rs10065637	-5.71	rs6450357	11.5	1.59	0.112	-
Plasma_Protein	NAPG	18	10525902	10552761	rs518978	1.588	rs518978	-5.09	-1.588	0.112	-
Plasma_Protein	SERPINB8	18	61637263	61687013	rs1944270	1.891	rs3826616	-25.49	1.58989	0.112	-
Plasma_Protein	GCLM	1	94350755	94375012	rs72723200	-2.211	rs7521934	-13.98	1.5885	0.112173	-
INTERVAL	TIMP4.6462.12.3-TIMP4	3	12194551	12200851	rs305489	-3.36	rs454615	-15.06	-1.5851	0.1129	-
Plasma_Protein	CYB5R2	11	7686331	7698453	rs185375375	-2.383	rs11041504	30.75	-1.57873	0.1144	-
INTERVAL	MAN2B2.9251.28.3-MAN2B2	4	6576902	6625089	rs4432749	3	rs2301790	18.03	-1.5778	0.1146	-
Plasma_Protein	EPHA5	4	66185281	66536213	rs13109777	2.108	rs28542715	12.72	1.5774	0.11471	-
Plasma_Protein	PSMB1	6	171000000	171000000	rs12189977	2.21	rs3734763	-31.05	1.5772	0.115	-
INTERVAL	FAM171B.8786.6.3-FAM171B	2	188000000	188000000	rs16828714	-2.44	rs3114942	-4.13	1.5748	0.115292	-
Plasma_Protein	GRAMD1C	3	114000000	114000000	rs4422272	-1.66	rs61634901	19.01	-1.5742	0.11543	-
INTERVAL	NOV.2737.22.2-CCN3	8	120000000	120000000	rs4876876	3.58	rs34112166	6.36	-1.5733	0.1156	-
INTERVAL	FAM3D.13102.1.3-FAM3D	3	58619673	58652575	rs17360960	-2.84	rs3749290	-12.48	-1.572	0.116	-
Plasma_Protein	FKBP7	2	179000000	179000000	rs116224799	2.999	rs1863671	34.55	1.5724	0.116	-
INTERVAL	CCDC126.6388.21.3-CCDC126	7	23636998	23684327	rs7791283	2.67	rs11980035	11.45	1.5699	0.1164	-
Plasma_Protein	NRP1	10	33466420	33625190	rs147358247	-2.533	rs734186	-22.9	-1.57022	0.1164	-
Plasma_Protein	FABP1	2	88422501	88427581	rs1545223	1.628	rs2241883	-16.14	-1.566	0.117	-
Plasma_Protein	HS6ST1	2	129000000	129000000	rs188806480	-3.599	rs4662790	-14.99	-1.5677	0.117	-
INTERVAL	FABP1.11516.7.3-FABP1	2	88422510	88427635	rs11127081	2.17	rs2241883	-7.84	-1.566	0.117349	-
Plasma_Protein	TYMP	22	50964181	50968461	rs131792	-3.18	rs131805	18.15	-1.5654	0.1175	-
INTERVAL	LILRB2.5091.28.3-LILRB2	19	54777675	54785039	rs10403669	2.67	rs798887	-30.74	1.56458	0.117681	-
Plasma_Protein	PPM1A	14	60712470	60765805	rs148399942	-1.72	rs183404450	-6.35	1.5634	0.11796	-
Plasma_Protein	HINT1	5	130000000	131000000	rs1549233	-1.93	rs12332117	16.31	-1.5629	0.118	-
INTERVAL	ATP1B2.7218.87.3-ATP1B2	17	7549945	7561086	rs3803802	-2.58	rs1641523	12.56	1.5623	0.11821	-
Plasma_Protein	DARS2	1	174000000	174000000	rs12563156	2.017	rs12564699	-16.26	-1.56119	0.11848	-
INTERVAL	GUCA2B.6223.5.3-GUCA2B	1	42619092	42621495	rs4660634	-2.53	rs3754283	6.47	1.56026	0.118699	-
Plasma_Protein	DUSP28	2	241000000	242000000	rs60246364	2.973	rs112548426	-18.57	-1.5575	0.119	-
INTERVAL	TCN1.11232.46.3-TCN1	11	59620273	59634048	rs559335	2.33	rs12277676	-10.82	-1.5571	0.1194	-
INTERVAL	DLL4.3305.6.1-DLL4	15	41221538	41231237	rs4924533	2.24	rs17730888	3.66	1.556	0.11971	-
Plasma_Protein	ADH1A	4	100000000	100000000	rs10011147	3.028	rs28364331	-20.3	1.555	0.11994	-
Plasma_Protein	AKR1C4	10	5237425	5260912	rs11253048	1.802	rs75811842	-45.68	-1.55378	0.1202	-
Plasma_Protein	ADAMTS5	21	28290241	28339407	rs12627626	3.34	rs2830585	-40.42	-1.5532	0.12038	-
Plasma_Protein	HADH	4	109000000	109000000	rs80139795	-2.21	rs72890511	8.47	-1.5517	0.12073	-
Plasma_Protein	CHIT1	1	203000000	203000000	rs142462949	-2.381	rs872583	-47.57	-1.55141	0.120803	-
Plasma_Protein	UCMA	10	13263766	13276374	rs141881593	2.475	rs1537771	-18.67	1.54759	0.1217	-
Plasma_Protein	KIAA1549L	11	33397654	33695648	rs145783504	-1.751	rs2753408	-32.68	1.54745	0.12175	-
INTERVAL	RPE.12646.2.3-RPE	2	211000000	211000000	rs1861072	1.94	rs1995834	5.26	1.5466	0.121961	-
Plasma_Protein	PLD3	19	40854363	40886346	rs117090198	-2.939	rs4803321	12.41	1.543	0.123	-
INTERVAL	IL23R.5088.175.3-IL23R	1	67632083	67725662	rs17129478	3.75	rs11209026	-9.92	1.54179	0.123124	-
INTERVAL	AMY1A.7918.114.3-AMY1A	1	104000000	104000000	rs609532	-2.29	rs7538379	-16.47	-1.54114	0.123282	-
Plasma_Protein	NTM	11	131000000	132000000	rs4937618	4.003	rs2511781	34.04	1.54082	0.12336	-
INTERVAL	TXNDC5.11212.7.3-TXNDC5	6	7881483	8026646	rs1885466	-3.14	rs3734589	-5.7	1.5386	0.1239	-
INTERVAL	ROR1.2590.69.4-ROR1	1	64239693	64647181	rs1436753	-3.09	rs6588083	-13.58	-1.53719	0.124248	-
INTERVAL	BCAN.3461.58.1-BCAN	1	157000000	157000000	rs16837415	2.84	rs3795727	-5.71	-1.53661	0.124388	-
Plasma_Protein	ALCAM	3	105000000	105000000	rs62263014	-2.5	rs751554	-13.42	1.5364	0.12444	-
Plasma_Protein	LRP11	6	150000000	150000000	rs112879458	-2.12	rs1889471	60.28	-1.5336	0.125	-
INTERVAL	ARFGAP2.11664.32.3-ARFGAP2	11	47185848	47198676	rs7123576	3.15	rs2029298	4.69	1.532	0.1255	-
INTERVAL	IGFBP6.14088.38.3-IGFBP6	12	53491220	53496129	rs34448539	2.78	rs822688	-4.67	-1.531	0.12577	-
Plasma_Protein	TREML2	6	41157487	41168887	rs116718721	2.87	rs4714431	29.23	1.5307	0.126	-
Plasma_Protein	NOG	17	54671060	54672972	rs78829257	-2.513	rs227715	-8.78	1.5282	0.126471	-
INTERVAL	MATN2.3325.2.2-MATN2	8	98881068	99048944	rs10955157	3.22	rs17831160	6.84	1.5273	0.1267	-
INTERVAL	POSTN.3457.57.1-POSTN	13	38136720	38172981	rs9547888	2.61	rs1322811	-7.51	-1.5267	0.1268	-
Plasma_Protein	CLSTN2	3	140000000	140000000	rs115917331	-3.05	rs9863263	-16.85	-1.5246	0.12736	-
INTERVAL	LAG3.5099.14.3-LAG3	12	6881678	6887621	rs870849	2.54	rs2301333	3.38	1.5231	0.12774	-
INTERVAL	FUT5.4549.78.2-FUT5	19	5865837	5903798	rs11879365	2.94	rs778805	-23.05	-1.52158	0.128115	-
INTERVAL	ISLR2.13124.20.3-ISLR2	15	74392652	74430881	rs12592974	2.76	rs11635047	9.28	1.516	0.12957	-
Plasma_Protein	MRC1	10	17851347	18200093	rs2255266	-2.482	rs111957681	-34.27	1.51541	0.1297	-
Plasma_Protein	CHMP2B	3	87276421	87304706	rs4988462	-2.19	rs300978	32.35	1.5136	0.13013	-
INTERVAL	CHST11.7779.86.3-CHST11	12	105000000	105000000	rs7297466	-3.14	rs1704879	-14.42	-1.5125	0.13042	-
Plasma_Protein	CCL17	16	57438679	57449975	rs4396523	-2.92	rs4396523	17.09	-1.5101	0.131	-
INTERVAL	APOL1.11510.31.3-APOL1	22	36649056	36663576	rs5755960	-3.11	rs5995271	-8.54	1.5099	0.1311	-
Plasma_Protein	PROK2	3	71820806	71834357	rs7634474	1.58	rs7644362	-35.01	-1.5087	0.13138	-
INTERVAL	SELL.4831.4.2-SELL	1	170000000	170000000	rs2298902	2.75	rs4987358	-18.7	1.50804	0.131544	-
Plasma_Protein	CFI	4	111000000	111000000	rs75045209	-2.903	rs7439493	22.03	-1.5064	0.13196	-
INTERVAL	GNPDA1.8909.77.3-GNPDA1	5	141000000	141000000	rs10515513	2.94	rs164080	-3.87	1.507	0.132	-
Plasma_Protein	ARHGAP25	2	68906733	69053965	rs72838337	-2.127	rs13413887	15.59	1.5067	0.132	-
Plasma_Protein	IL12B	5	159000000	159000000	rs62385433	2.635	rs4244437	32.65	-1.507	0.132	-
INTERVAL	IGF2R.3676.15.3-IGF2R	6	160000000	161000000	rs3822846	-3.87	rs629849	-25.89	1.5055	0.1322	-
Plasma_Protein	ARSK	5	94890805	94940806	rs7737930	1.634	rs956274	-7.78	-1.499	0.134	-
Plasma_Protein	ARHGEF25	12	58003963	58011028	rs12825843	2.699	rs10437954	-11.19	1.497	0.13427	-
INTERVAL	PF4V1.5663.18.3-PF4V1	4	74718906	74719872	rs16850078	2.19	rs941758	20.37	1.4954	0.1348	-
INTERVAL	IL17C.9255.5.3-IL17C	16	88704999	88706881	rs8055488	2.58	rs3751674	3.08	-1.4959	0.135	-
Plasma_Protein	AKR7A3	1	19609067	19615264	rs146880018	-2.816	rs2231198	-24.06	1.49402	0.135172	-
Plasma_Protein	ACAP2	3	195000000	195000000	rs77565308	2.05	rs1832666	-4.47	-1.491	0.13596	-
INTERVAL	UCMA.10977.55.3-UCMA	10	13263767	13276334	rs2399915	-2.83	rs2093847	-16.56	1.491	0.136	-
Plasma_Protein	FUT5	19	5865837	5870551	rs17271883	2.601	rs778809	-28.73	-1.49155	0.136	-
Plasma_Protein	CTSH	15	79213400	79241916	rs77509608	-2.831	rs2289702	-46.9	-1.48927	0.1364	-
INTERVAL	BIN1.9574.11.3-BIN1	2	128000000	128000000	rs17040070	-3.59	rs10194375	5.69	-1.4892	0.136447	-
INTERVAL	FBP1.7206.20.3-FBP1	9	97365415	97402531	rs10821300	-2.64	rs1769259	-3.87	-1.489	0.1365	-
INTERVAL	SERPINA4.3449.58.2-SERPINA4	14	95027428	95036250	rs11160183	-3.37	rs10139745	21.27	1.4881	0.1367	-
INTERVAL	TREML1.9329.28.3-TREML1	6	41117080	41122075	rs6938916	2.82	rs6923053	-4.52	-1.487	0.137	-
Plasma_Protein	FAM3D	3	58619673	58652561	rs11929517	-2.63	rs7433100	15.87	-1.484	0.13782	-
INTERVAL	DPT.4979.34.2-DPT	1	169000000	169000000	rs16860526	-2.88	rs628718	-17.44	-1.48342	0.137963	-
Plasma_Protein	STAT3	17	40465342	40540558	rs56364076	-2.351	rs4796791	24.5	-1.483	0.138074	-
Plasma_Protein	AMY2A	1	104000000	104000000	rs1330392	2.482	rs12076610	24.09	1.48274	0.138143	-
INTERVAL	SVEP1.11178.21.3-SVEP1	9	113000000	113000000	rs17806439	3.08	rs7021157	13.26	1.4805	0.1387	-
Plasma_Protein	CCL5	17	34198495	34207797	rs8082336	-1.897	rs2107538	-28.09	-1.4783	0.139331	-
INTERVAL	GCKR.5223.59.3-GCKR	2	27719709	27746554	rs2384629	2.92	rs780094	-4.71	-1.476	0.139944	-
INTERVAL	IL1RN.5353.89.2-IL1RN	2	114000000	114000000	rs11123175	-3.43	rs6761276	9.84	-1.4757	0.140012	-
INTERVAL	ASAH2.3212.30.3-ASAH2	10	51942538	52008370	rs4387305	-2.77	rs2813299	-23.21	1.47442	0.1404	-
Plasma_Protein	PIANP	12	6802957	6809981	rs12320736	-3.045	rs11064306	14.59	-1.471	0.14124	-
INTERVAL	LGALS9.9197.4.3-LGALS9	17	25956824	25976586	rs1009484	-3.4	rs4795843	-9.06	1.466	0.14265	-
INTERVAL	DPY30.13943.38.3-DPY30	2	32092878	32264881	rs10175754	2.22	rs7604035	-4.57	1.4591	0.14455	-
Plasma_Protein	UNC5C	4	96083655	96470357	rs148745961	-2.439	rs1994292	18.01	1.4586	0.14468	-
Plasma_Protein	B4GALT2	1	44444615	44456842	rs76735613	-2.57	rs2231280	-25.77	1.45758	0.144955	-
Plasma_Protein	CD274	9	5450503	5470566	rs57923575	-2.037	rs822342	19.08	-1.4555	0.1455	-
INTERVAL	CCL5.5480.49.3-CCL5	17	34198495	34207797	rs2376179	2.55	rs4796128	-8.08	-1.454	0.14595	-
INTERVAL	PRKCB.5475.10.3-PRKCB	16	23847322	24231932	rs16973528	3.29	rs2188360	-6.3	1.4554	0.146	-
INTERVAL	POSTN.6650.20.3-POSTN	13	38136720	38172981	rs9547888	2.61	rs7329947	7.66	-1.4525	0.1464	-
Plasma_Protein	CST4	20	23666277	23669675	rs76782803	1.82	rs7263473	-16.7	1.44725	0.1478	-
Plasma_Protein	CADM2	3	85008140	86123579	rs112333528	1.76	rs9880919	7.89	-1.4458	0.14824	-
Plasma_Protein	CHST11	12	105000000	105000000	rs1353191	2.606	rs1704878	-31.38	-1.445	0.14855	-
Plasma_Protein	C1QL1	17	43037061	43045671	rs35590381	2.401	rs7225162	-19.9	1.4437	0.148819	-
Plasma_Protein	IL20RA	6	137000000	137000000	rs9494575	-3.14	rs1775296	-6.81	-1.4446	0.149	-
Plasma_Protein	METTL24	6	111000000	111000000	rs78045146	1.94	rs7767851	10.14	-1.4435	0.149	-
Plasma_Protein	CLEC4G	19	7793844	7798792	rs15282	-2.512	rs1010046	17.1	-1.4407	0.15	-
Plasma_Protein	IL17B	5	149000000	149000000	rs34755179	1.866	rs6862301	10.38	1.439	0.15	-
Plasma_Protein	RELT	11	73087444	73108519	rs73542929	2.179	rs56801796	7.73	1.439	0.15015	-
Plasma_Protein	APP	21	27252861	27543446	rs458727	-1.98	rs439826	-9.64	-1.4388	0.150221	-
Plasma_Protein	GDI2	10	5807186	5884095	rs12722563	-4.617	rs55913768	-26.73	-1.43665	0.1508	-
INTERVAL	VPS4A.11476.43.3-VPS4A	16	69345259	69358949	rs3826153	2.1	rs3817030	3.61	1.4349	0.151	-
Plasma_Protein	PLAT	8	42032236	42065227	rs117711940	2.262	rs77346091	-9.23	-1.434	0.1516	-
Plasma_Protein	SARS2	19	39405906	39421403	rs575	1.544	rs1808661	-6.63	-1.434	0.152	-
Plasma_Protein	STAMBP	2	74056043	74100786	rs1653259	-2.233	rs77000353	5.82	-1.433	0.152	-
Plasma_Protein	INPP5B	1	38326369	38412729	rs525757	-1.876	rs112836202	-38.17	1.42979	0.152777	-
INTERVAL	PLD3.10948.14.3-PLD3	19	40854363	40886346	rs268672	2.92	rs8103796	-3.89	1.42956	0.152843	-
INTERVAL	LOXL2.6504.65.3-LOXL2	8	23154702	23282841	rs6988827	3.28	rs11135722	-3.43	-1.4292	0.1529	-
INTERVAL	CDH1.2501.51.3-CDH1	16	68771128	68869451	rs12444188	3.1	rs4076177	-4.46	1.428	0.153	-
Plasma_Protein	TNFRSF1A	12	6437923	6451280	rs7973122	2.791	rs1800693	-11.41	1.429	0.153	-
INTERVAL	SPINT3.7926.13.3-SPINT3	20	44141101	44144264	rs6032537	-2.85	rs6032259	-22.81	1.428	0.15342	-
Plasma_Protein	ISLR2	15	74392652	74430881	rs7179978	2.58	rs11632698	-16.37	1.42662	0.1537	-
INTERVAL	PTGDS.10514.5.3-PTGDS	9	140000000	140000000	rs10521	-2.53	rs7040970	-8.07	-1.423	0.1547	-
INTERVAL	NRG4.14139.16.3-NRG4	15	76228310	76352136	rs12591100	2.33	rs4886755	-3.92	-1.423	0.15474	-
Plasma_Protein	CTSO	4	157000000	157000000	rs190625139	2.848	rs2334114	-10.47	-1.4205	0.15545	-
Plasma_Protein	GAS1	9	89559277	89562421	rs80169230	-2.34	rs4878043	9.32	-1.4175	0.1563	-
INTERVAL	TAC1.9337.43.3-TAC1	7	97361220	97369784	rs4729365	-2.76	rs11977904	6.61	1.4157	0.1569	-
Plasma_Protein	GP6	19	55525073	55549632	rs8102125	2.303	rs1613662	46.87	1.41595	0.157	-
INTERVAL	IL17RB.5084.154.3-IL17RB	3	53880607	53899827	rs807193	2.52	rs2232346	18.37	-1.4148	0.1571	-
Plasma_Protein	KYNU	2	144000000	144000000	rs12477146	-1.468	rs112211045	-39.97	1.41	0.159	-
Plasma_Protein	CD200	3	112000000	112000000	rs77183748	2.1	rs1879514	11.18	-1.4057	0.1598	-
Plasma_Protein	MAN1A2	1	118000000	118000000	rs6702506	-2.691	rs4659047	-21.84	1.40457	0.160148	-
Plasma_Protein	C5	9	124000000	124000000	rs78167671	2.603	rs1035029	13.38	-1.4043	0.1602	-
INTERVAL	CCL8.2785.15.2-CCL8	17	32646055	32648421	rs1003916	3.16	rs3138036	-7.24	-1.4039	0.16036	-
INTERVAL	GRAMD1C.8842.16.3-GRAMD1C	3	114000000	114000000	rs1386478	-3.2	rs4422272	25.25	-1.4037	0.1604	-
Plasma_Protein	CHI3L1	1	203000000	203000000	rs112421991	2.362	rs946259	-49.9	1.40295	0.160633	-
Plasma_Protein	AK2	1	33473541	33546597	rs145796621	-1.949	rs188456604	-4.94	-1.40205	0.1609	-
INTERVAL	GALNT16.8923.94.3-GALNT16	14	69725994	69821183	rs1051533	5.24	rs12100668	-9.3	1.4001	0.1615	-
INTERVAL	EPHB6.9261.14.3-EPHB6	7	143000000	143000000	rs9640378	-3.03	rs4252416	-6.15	-1.3988	0.1619	-
INTERVAL	IL17A.3498.53.2-IL17A	6	52051185	52055436	rs1028427	3.4	rs17651289	-3	-1.3984	0.162	-
INTERVAL	FAM3B.9177.6.3-FAM3B	21	42676139	42729358	rs468440	3.67	rs1859297	-18.17	-1.398	0.1621	-
INTERVAL	VPS24.12508.9.3-RNF103-CHMP3	2	86730554	86948245	rs1370452	-2.57	rs7585722	6.73	-1.3975	0.162256	-
INTERVAL	CD48.3292.75.1-CD48	1	161000000	161000000	rs1041068	-3.53	rs1980606	-7.65	-1.39716	0.162366	-
INTERVAL	GNS.3616.3.5-GNS	12	65107225	65153227	rs11837890	-2.61	rs4402398	4.13	-1.397	0.16241	-
INTERVAL	TFF1.9185.15.3-TFF1	21	43782391	43786703	rs2839511	3.76	rs225358	-7.65	1.395	0.1629	-
INTERVAL	APOE.5312.49.3-APOE	19	45409011	45412650	rs3852861	-3.15	rs7412	-7.92	1.39381	0.163375	-
INTERVAL	PTPRU.8337.65.3-PTPRU	1	29563028	29653325	rs1045453	3.65	rs2179795	-6.25	1.39289	0.163652	-
INTERVAL	ARHGEF25.13519.112.3-ARHGEF25	12	58003963	58013162	rs7974557	-2.99	rs10437954	6.36	1.3897	0.16462	-
INTERVAL	TXNRD1.13967.14.3-TXNRD1	12	105000000	105000000	rs7297466	-3.14	rs4411337	7.16	1.389	0.16483	-
Plasma_Protein	MAX	14	65472892	65569413	rs4902362	-1.89	rs762810	-22.63	-1.3889	0.16485	-
Plasma_Protein	GXYLT1	12	42475647	42538676	rs188173717	2.577	rs139695917	23.59	1.389	0.16489	-
INTERVAL	PLG.3710.49.2-PLG	6	161000000	161000000	rs6925800	-2.85	rs11751605	-9.64	1.387	0.1654	-
Plasma_Protein	PILRA	7	99965153	99997719	rs34919929	1.46	rs1859788	-57.95	-1.38671	0.1655	-
Plasma_Protein	GUK1	1	228000000	228000000	rs148943237	-2.084	rs61825157	32.17	-1.38505	0.166036	-
Plasma_Protein	ATP1B2	17	7549945	7561088	rs72829444	2.394	rs1642762	-25.64	1.3849	0.166091	-
Plasma_Protein	PRCP	11	82533978	82681626	rs12287390	-1.832	rs2229437	15.83	1.38404	0.16635	-
INTERVAL	CGA.FSHB.3032.11.2-FSHB	11	30252563	30256808	rs533448	-2.64	rs11031006	-4.59	1.3832	0.1666	-
INTERVAL	NME2.4249.64.2-NME1-NME2	17	49230920	49249108	rs12945389	-4.25	rs16949649	-12.84	-1.383	0.16666	-
Plasma_Protein	ABO	9	136000000	136000000	rs671537	2.784	rs8176632	45.9	1.3806	0.1674	-
Plasma_Protein	PILRA	7	99965153	99997719	rs34995835	1.48	rs1859788	-61.01	-1.37956	0.1677	-
Plasma_Protein	WFIKKN2	17	48912011	48919714	rs12945389	-4.25	rs11079936	-39.74	1.3796	0.167707	-
Plasma_Protein	COL2A1	12	48366750	48398337	rs7299135	1.737	rs719008	-26.12	-1.379	0.16805	-
INTERVAL	LRP1.9182.3.3-LRP1	12	57522276	57607134	rs12824563	2.67	rs4237805	4.24	1.377	0.16851	-
INTERVAL	TNFRSF11B.8304.50.3-TNFRSF11B	8	120000000	120000000	rs4876876	3.58	rs1905775	-7.86	-1.3765	0.1687	-
INTERVAL	LAG3.9950.229.3-LAG3	12	6881678	6887621	rs870849	2.54	rs3782735	-3.58	1.374	0.16945	-
Plasma_Protein	GRAMD1C	3	114000000	114000000	rs3732786	-2.63	rs61634901	32.48	-1.3735	0.1696	-
Plasma_Protein	TFF2	21	43766466	43771106	rs3814902	-2.78	rs58206891	-5.83	-1.3731	0.169733	-
INTERVAL	KIR2DS2.10428.1.3-KIR2DS2	19	55250100	55264425	rs1865097	-2.89	rs10407012	-8.88	1.36806	0.171293	-
Plasma_Protein	IFNLR1	1	24480658	24514449	rs114383419	2.661	rs12046369	-11.17	1.36761	0.171433	-
Plasma_Protein	EGFR	7	55086710	55279321	rs117938864	2.32	rs75059484	-10.5	1.36737	0.1715	-
INTERVAL	PRTN3.3514.49.2-PRTN3	19	840963	848175	rs2930884	2.71	rs12052108	-19.61	1.36736	0.171513	-
INTERVAL	MSR1.3684.78.3-MSR1	8	15965387	16424999	rs10503586	-3.18	rs2689646	-3.81	-1.366	0.1719	-
Plasma_Protein	UPP1	7	48128225	48148333	rs3752890	-1.38	rs3763505	8.58	-1.366	0.1719	-
Plasma_Protein	C8G	9	140000000	140000000	rs58476028	-1.741	rs7862602	-30.11	-1.365	0.1722	-
Plasma_Protein	BPIFB1	20	31861286	31897677	rs187323971	2.85	rs2424963	-18.88	1.36305	0.1729	-
Plasma_Protein	SEPW1	19	48281842	48287943	rs2914442	2.635	rs11671137	18.53	-1.35821	0.174	-
Plasma_Protein	PGLYRP1	19	46522411	46526311	rs77582550	1.5	rs2072563	-11.89	-1.36	0.174	-
Plasma_Protein	LONP1	19	5691845	5720583	rs112344275	2.044	rs409489	4.23	-1.361	0.174	-
Plasma_Protein	S100A7	1	153000000	153000000	rs111464093	3.092	rs9436093	-39.24	-1.35808	0.174439	-
Plasma_Protein	ENO2	12	7022909	7032861	rs138228451	2.04	rs1639122	3.11	-1.357	0.17472	-
INTERVAL	TNFRSF11A.8256.57.3-TNFRSF11A	18	59992520	60058516	rs12457045	-2.76	rs884205	8.4	1.3567	0.17487	-
INTERVAL	IL7R.5089.11.3-IL7R	5	35852797	35879705	rs7716771	2.95	rs6451229	12.07	1.356	0.175	-
INTERVAL	HINT1.5900.11.2-HINT1	5	130000000	131000000	rs6875363	-2.68	rs3891636	9.11	-1.3559	0.175	-
INTERVAL	CD58.10938.13.3-CD58	1	117000000	117000000	rs10494190	-2.58	rs2246893	3.81	1.356	0.175099	-
INTERVAL	ENPP7.4435.66.2-ENPP7	17	77704681	77716021	rs8068871	-2.91	rs11871061	37.81	1.356	0.1751	-
INTERVAL	EPHB2.8225.86.3-EPHB2	1	23037332	23241818	rs882025	-2.6	rs6687487	-15.73	1.35531	0.175319	-
INTERVAL	FBP2.9867.23.3-FBP2	9	97321002	97356075	rs10821300	-2.64	rs600130	-4.95	-1.3552	0.1754	-
INTERVAL	TNFSF12.5939.42.3-TNFSF12-TNFSF13	17	7452208	7464925	rs3803802	-2.58	rs34790908	19.55	-1.3549	0.17546	-
INTERVAL	NSF.13992.12.3-NSF	17	44668035	44834830	rs8067246	3.45	rs169201	3.45	1.354	0.17574	-
INTERVAL	EIF1AD.13545.97.3-EIF1AD	11	65764016	65769647	rs2009453	-2.76	rs3825068	6.27	-1.3537	0.1758	-
INTERVAL	PNLIPRP1.6627.25.3-PNLIPRP1	10	118000000	118000000	rs7070267	2.5	rs7921168	4.8	-1.35336	0.1759	-
Plasma_Protein	LRRC15	3	194000000	194000000	rs4686670	-1.98	rs923930	31.69	1.353	0.17606	-
Plasma_Protein	TLR3	4	187000000	187000000	rs1519312	-2.536	rs3775291	-42.95	1.3526	0.17618	-
INTERVAL	SCGN.10894.25.3-SCGN	6	25652464	25702011	rs9393647	-4.06	rs199741	-3.27	1.3524	0.1762	-
Plasma_Protein	TLL1	4	167000000	167000000	rs11942301	2.316	rs28569800	-4.98	-1.3521	0.17633	-
Plasma_Protein	GZMK	5	54320084	54330398	rs77783349	-1.753	rs2407827	10.03	-1.3507	0.177	-
Plasma_Protein	NCAM2	21	22370727	22915650	rs117398012	-2.74	rs2826851	29.83	1.3495	0.177182	-
INTERVAL	ERLIN1.8776.10.3-ERLIN1	10	102000000	102000000	rs3750718	2.33	rs2862954	-3.47	1.349	0.1773	-
Plasma_Protein	ESAM	11	125000000	125000000	rs3802902	-1.796	rs12541	-19.89	1.3472	0.17792	-
Plasma_Protein	EPHB4	7	100000000	100000000	rs2571602	-2.65	rs314346	15.34	-1.34706	0.178	-
INTERVAL	SPINK9.8042.88.3-SPINK9	5	148000000	148000000	rs17717956	-2.73	rs7443321	-3.53	1.3439	0.179	-
INTERVAL	FKBP7.9288.7.3-FKBP7	2	179000000	179000000	rs726215	-2.04	rs2288320	17.72	1.3431	0.179255	-
Plasma_Protein	PGP	16	2261594	2264841	rs9928327	-1.614	rs116977380	19.9	-1.3421	0.1796	-
INTERVAL	PGLYRP1.3329.14.2-PGLYRP1	19	46522411	46526323	rs8109186	3.11	rs12980641	-8.29	-1.33979	0.180314	-
INTERVAL	STAT3.10346.5.3-STAT3	17	40465342	40540586	rs963987	2.37	rs3816769	-7.18	-1.336	0.18155	-
INTERVAL	HAVCR2.5134.52.2-HAVCR2	5	157000000	157000000	rs13357051	3.62	rs1036199	28.63	1.3349	0.182	-
Plasma_Protein	IL7R	5	35852797	35879705	rs149006892	2.109	rs10058572	-8.75	1.3358	0.182	-
INTERVAL	TCN2.5584.21.3-TCN2	22	31002825	31023265	rs10483158	-3.06	rs2267163	31.18	1.3334	0.1824	-
Plasma_Protein	THSD1	13	52951302	52990508	rs61958722	2.52	rs41292808	28.4	1.33	0.1834	-
Plasma_Protein	TNFSF15	9	118000000	118000000	rs56339337	-3.359	rs56339337	-6.71	1.3304	0.1834	-
INTERVAL	DNAJB11.7110.2.3-DNAJB11	3	186000000	186000000	rs10770	-2.95	rs12330837	-12.26	1.3284	0.184	-
INTERVAL	PLAU.4158.54.2-PLAU	10	75668935	75677255	rs2131960	-2.45	rs2227551	11.89	-1.32845	0.184	-
Plasma_Protein	TGFBI	5	135000000	135000000	rs2304079	3.154	rs13159365	-39.94	1.3275	0.184	-
Plasma_Protein	GSR	8	30535583	30585363	rs62508293	2.25	rs2551710	-9.99	1.3272	0.1844	-
INTERVAL	WFIKKN2.13408.23.3-WFIKKN2	17	48912011	48919709	rs12945389	-4.25	rs7225465	27.23	1.3264	0.1847	-
INTERVAL	NEGR1.13109.82.3-NEGR1	1	71861623	72748417	rs1418449	-3.28	rs1675356	8.15	1.32572	0.184933	-
Plasma_Protein	LRIG1	3	66429221	66551687	rs115748683	2.26	rs2306272	-40.57	-1.3253	0.18508	-
Plasma_Protein	AGRN	1	955500	991498	rs2799060	2.241	rs4970350	17.29	-1.32508	0.185145	-
INTERVAL	TNFRSF11A.5424.55.3-TNFRSF11A	18	59992520	60058516	rs12457045	-2.76	rs17070012	3.75	-1.325	0.18517	-
Plasma_Protein	PDLIM1	10	96997329	97050769	rs111856689	-2.291	rs1328599	-14.79	1.32316	0.1858	-
INTERVAL	FCN1.3613.62.5-FCN1	9	138000000	138000000	rs2989724	-2.85	rs11103600	20.43	-1.3228	0.1859	-
INTERVAL	C1QC.14100.63.3-C1QC	1	22970123	22974603	rs882025	-2.6	rs209692	13.22	1.32088	0.186542	-
Plasma_Protein	TNFSF8	9	118000000	118000000	rs4979474	2.667	rs3181348	-14.53	-1.3206	0.1867	-
Plasma_Protein	SPINK6	5	148000000	148000000	rs116792185	-2.207	rs11741093	31.82	1.319	0.187	-
Plasma_Protein	RSPO3	6	127000000	128000000	rs117603943	2.56	rs2154167	26.98	-1.32	0.187	-
INTERVAL	ASPH.6998.106.3-ASPH	8	62413116	62627155	rs344248	2.43	rs3195249	-8.76	1.3162	0.1881	-
INTERVAL	CD200.5112.73.3-CD200	3	112000000	112000000	rs4682435	-2.6	rs12635872	-4.35	-1.3156	0.1883	-
Plasma_Protein	TCN2	22	31002990	31023258	rs5997591	-2.89	rs4820885	-54.19	1.3138	0.18892	-
INTERVAL	LY86.3623.84.4-LY86	6	6588341	6655216	rs2769001	-3.11	rs6928481	3.43	1.311	0.1899	-
INTERVAL	TIGAR.12476.50.3-TIGAR	12	4430371	4462338	rs11062906	-2.9	rs10848983	2.96	1.3108	0.18993	-
INTERVAL	CAT.3488.64.2-CAT	11	34460472	34493609	rs17435469	-2.94	rs1001179	-8.14	-1.3092	0.1905	-
Plasma_Protein	CRYZ	1	75171166	75199092	rs17617950	2.526	rs3819946	44.63	1.30788	0.190915	-
INTERVAL	WFIKKN1.3191.50.2-WFIKKN1	16	679239	684116	rs374950	2.64	rs17139376	6.13	1.3081	0.191	-
INTERVAL	BLVRA.11382.5.3-BLVRA	7	43798279	43846939	rs10260214	-3.43	rs2528398	-3.61	1.303	0.1926	-
Plasma_Protein	CBLN1	16	49311828	49315749	rs55849337	-2.633	rs12596832	-43.5	1.3018	0.193	-
INTERVAL	PLA2G12B.9380.2.3-PLA2G12B	10	74694928	74714536	rs16930150	-1.38	rs11000413	-3.98	1.3	0.1936	-
INTERVAL	NCAM2.6507.16.3-NCAM2	21	22370633	22915650	rs6518071	2.81	rs2826859	-14.18	1.3	0.1936	-
INTERVAL	NTRK3.2658.27.1-NTRK3	15	88418230	88799999	rs11073755	2.79	rs11073759	5.36	-1.3	0.19362	-
Plasma_Protein	TCL1A	14	96176284	96180533	rs45584332	1.57	rs78986913	-12.32	-1.2993	0.19386	-
Plasma_Protein	DNAJC10	2	184000000	184000000	rs141777137	1.633	rs288334	12.23	-1.2975	0.194	-
INTERVAL	EPHB2.8348.4.3-EPHB2	1	23037332	23241818	rs882025	-2.6	rs6687487	-14.93	1.29803	0.194277	-
Plasma_Protein	CP	3	149000000	149000000	rs35296558	-2.38	rs13089226	6.68	-1.2972	0.19457	-
Plasma_Protein	KPNA6	1	32573657	32642164	rs74659120	2.178	rs72666741	17.09	1.297	0.194631	-
Plasma_Protein	DNAJB11	3	186000000	186000000	rs17366568	1.7	rs56227532	-18.27	1.2967	0.19474	-
Plasma_Protein	LRP11	6	150000000	150000000	rs73004073	2	rs3805753	52.63	-1.2963	0.195	-
Plasma_Protein	CYB5D2	17	4046462	4090605	rs12601771	2.099	rs183282334	-19.13	-1.2956	0.195123	-
Plasma_Protein	PTGDS	9	140000000	140000000	rs11145806	-2.262	rs11145948	15.88	-1.295	0.1953	-
INTERVAL	PGM1.9173.21.3-PGM1	1	64058947	64125916	rs2269236	-3.03	rs3790857	10.68	-1.29246	0.196199	-
Plasma_Protein	PFKM	12	48498922	48540187	rs149967205	2.088	rs3742074	6.37	1.29	0.19698	-
Plasma_Protein	TNFAIP8	5	119000000	119000000	rs67708265	-2.166	rs1035376	19.14	-1.2911	0.197	-
INTERVAL	RSPO3.13094.75.3-RSPO3	6	127000000	128000000	rs7744028	2.84	rs2489623	11.29	-1.2898	0.1971	-
Plasma_Protein	PREP	6	106000000	106000000	rs117704978	2.27	rs1051484	34.47	1.2885	0.198	-
INTERVAL	ICOSLG.9303.9.3-ICOSLG	21	45642874	45660849	rs4818919	-3.49	rs2070561	-27.27	1.287	0.1981	-
Plasma_Protein	DPEP1	16	89679716	89704864	rs112393984	-2.629	rs409170	31.18	1.2793	0.2008	-
Plasma_Protein	SPINK7	5	148000000	148000000	rs2250145	-2.159	rs9784645	15.62	1.2792	0.201	-
INTERVAL	LRRC15.6557.50.3-LRRC15	3	194000000	194000000	rs12497009	3.84	rs923931	16.15	1.2764	0.2018	-
Plasma_Protein	ANXA4	2	69871557	70054244	rs4853028	1.816	rs2228203	-24.69	-1.2745	0.202	-
Plasma_Protein	FGFR1	8	38257733	38326352	rs10448063	-1.855	rs11997244	-8.88	-1.2756	0.2021	-
Plasma_Protein	GALNT16	14	69725994	69823750	rs4902652	4.69	rs12100668	18.51	1.2749	0.20234	-
Plasma_Protein	MGP	12	15033798	15038791	rs35869247	-1.862	rs2900342	-25.06	1.275	0.20247	-
INTERVAL	LAYN.2635.61.2-LAYN	11	111000000	111000000	rs17565975	3.29	rs4938792	-5.9	-1.2738	0.2027	-
INTERVAL	WFIKKN2.3235.50.2-WFIKKN2	17	48912011	48919709	rs12945389	-4.25	rs3888213	23.46	1.2683	0.2047	-
INTERVAL	CDNF.4962.52.1-CDNF	10	14861249	14880574	rs1218430	4.49	rs7922341	7.01	1.26654	0.2053	-
INTERVAL	ALOX15B.12422.143.3-ALOX15B	17	7942335	7952452	rs3803802	-2.58	rs8073913	-7.36	1.2649	0.20592	-
Plasma_Protein	THBS2	6	170000000	170000000	rs6605527	-2.25	rs74507247	33.89	1.2634	0.206	-
Plasma_Protein	CD58	1	117000000	117000000	rs112922684	2.502	rs60612523	10.81	1.26244	0.206789	-
INTERVAL	SULT2A1.9829.91.3-SULT2A1	19	48373723	48389654	rs11666029	-3.02	rs296381	-5.99	-1.262	0.206949	-
INTERVAL	NUDT12.13947.371.3-NUDT12	5	103000000	103000000	rs674726	-2.4	rs7730302	-12.72	1.2618	0.207	-
Plasma_Protein	IL17RD	3	57124010	57204334	rs139950577	1.86	rs6776722	-34.67	-1.2585	0.2082	-
Plasma_Protein	FCRLB	1	162000000	162000000	rs35002732	-1.849	rs61801163	18.76	1.25725	0.208664	-
INTERVAL	PABPC3.10447.18.3-PABPC3	13	25670300	25673389	rs7322786	3.63	rs2487591	-3.45	-1.2569	0.2088	-
Plasma_Protein	NT5C	17	73126320	73127852	rs9892690	2.61	rs78625720	-29.24	-1.2569	0.208806	-
INTERVAL	CD274.5060.62.3-CD274	9	5450503	5470566	rs10975171	2.71	rs822339	-6.97	-1.256	0.2091	-
INTERVAL	IL17RD.3376.49.2-IL17RD	3	57124010	57204334	rs9862490	-2.73	rs6792236	19.37	-1.2556	0.2093	-
INTERVAL	FAM3B.5618.50.3-FAM3B	21	42676139	42729358	rs468440	3.67	rs1859297	-17.38	-1.255	0.2094	-
INTERVAL	MMP16.9719.145.3-MMP16	8	89044237	89340254	rs1519938	3.31	rs3851539	6.09	1.253	0.2102	-
INTERVAL	NEGR1.7050.5.3-NEGR1	1	71861623	72748417	rs1418449	-3.28	rs1026566	7.04	1.251	0.210934	-
Plasma_Protein	PF4V1	4	74719013	74720200	rs113997954	-1.823	rs872914	-6.69	1.25	0.2113	-
Plasma_Protein	COL6A2	21	47518026	47552762	rs118133527	-1.86	rs35548026	-18.56	1.2486	0.211817	-
Plasma_Protein	IDH1	2	209000000	209000000	rs13392731	1.545	rs3928183	23.35	-1.2442	0.213	-
Plasma_Protein	STX8	17	9153788	9479908	rs7406226	-1.44	rs35082231	16.84	1.2446	0.213292	-
Plasma_Protein	ITIH3	3	52828784	52843025	rs143328751	-2.23	rs2535629	39.05	1.2435	0.21368	-
INTERVAL	STX8.10903.50.3-STX8	17	9153788	9479908	rs6503190	2.85	rs10521157	4.63	1.243	0.21387	-
INTERVAL	DPEP2.8327.26.3-DPEP2	16	68021297	68034489	rs3809630	3.81	rs8061001	3.67	1.2419	0.214	-
INTERVAL	LCTL.10890.135.3-LCTL	15	66839517	66858317	rs4776870	4.27	rs9806624	4.05	-1.242	0.21413	-
Plasma_Protein	CBL	11	119000000	119000000	rs117558216	-2.313	rs76683040	-21.75	1.23752	0.2159	-
Plasma_Protein	APRT	16	88875747	88878345	rs34509231	-3.335	rs535070	-6.28	-1.2373	0.216	-
Plasma_Protein	HAPLN1	5	82933624	83016674	rs6886442	-2.539	rs6886442	8.96	-1.2375	0.216	-
INTERVAL	PRSS2.5034.79.1-PRSS2	7	142000000	142000000	rs315310	2.54	rs10952532	-9.13	1.2347	0.2169	-
Plasma_Protein	PF4	4	74846528	74847744	rs1398015	-2.216	rs199877023	-11.32	1.2338	0.21729	-
Plasma_Protein	ACTN1	14	69340845	69446157	rs56327121	2.17	rs80123288	-8.03	1.2323	0.21784	-
INTERVAL	GSTO1.12436.84.3-GSTO1	10	106000000	106000000	rs276207	3.13	rs2282326	-36.01	1.232	0.2179	-
INTERVAL	JAM3.2998.53.2-JAM3	11	134000000	134000000	rs4592433	2.88	rs1258854	4.13	1.23	0.2187	-
Plasma_Protein	GGH	8	63927440	63951966	rs190945668	-2.949	rs4739037	27.29	1.2287	0.2192	-
INTERVAL	MAPKAPK2.3820.68.2-MAPKAPK2	1	207000000	207000000	rs3813973	2.67	rs6669284	3.67	-1.226	0.220199	-
INTERVAL	CXCL10.4141.79.1-CXCL10	4	76942273	76944650	rs7696758	2.63	rs1976517	3.94	1.2244	0.2208	-
Plasma_Protein	ST3GAL6	3	98451080	98540045	rs28429424	-1.98	rs28489284	-41.06	1.2242	0.22088	-
INTERVAL	ANXA2.4961.17.1-ANXA2	15	60639333	60695082	rs880625	3.33	rs12440452	6.33	1.224	0.22095	-
INTERVAL	LILRB5.7015.8.3-LILRB5	19	54754263	54761164	rs10403669	2.67	rs2361797	35.65	1.22341	0.221176	-
INTERVAL	RETN.3046.31.1-RETN	19	7733930	7735334	rs661241	2.79	rs4804765	6.74	1.22239	0.22156	-
Plasma_Protein	RSPO3	6	127000000	128000000	rs139486608	2.05	rs1892172	29.94	-1.2214	0.222	-
INTERVAL	AMICA1.8232.90.3-JAML	11	118000000	118000000	rs4938506	-2.77	rs1805	-41.86	-1.22	0.2225	-
Plasma_Protein	ADM	11	10326620	10328944	rs1349326	-2.462	rs2923098	5.18	-1.21897	0.22286	-
Plasma_Protein	ST13	22	41220539	41252643	rs5758153	1.89	rs138337	16.86	-1.2176	0.22338	-
Plasma_Protein	AMBP	9	117000000	117000000	rs117698080	-1.882	rs10982050	-7.82	1.2166	0.2238	-
Plasma_Protein	ADK	10	75910960	76469721	rs111843826	2.016	rs7099085	5.95	-1.21543	0.2242	-
INTERVAL	WISP1.13692.154.3-CCN4	8	134000000	134000000	rs7841977	-3.27	rs2013158	23.66	-1.2151	0.2243	-
Plasma_Protein	MAPKAPK2	1	207000000	207000000	rs12740047	-2.793	rs4256810	18.42	-1.214	0.224748	-
INTERVAL	FAM171B.8851.42.3-FAM171B	2	188000000	188000000	rs16828714	-2.44	rs16828182	-15.26	1.2121	0.225479	-
INTERVAL	LGALS2.3033.57.1-LGALS2	22	37966255	37978623	rs228953	-3.26	rs2281097	11.33	1.212	0.2255	-
Plasma_Protein	VPS4A	16	69345253	69360842	rs75455996	1.792	rs9924894	6.98	1.212	0.2255	-
INTERVAL	PRPSAP1.9478.69.3-PRPSAP1	17	74305567	74380602	rs1868826	-3.33	rs3809700	3.83	1.2113	0.22577	-
Plasma_Protein	PSMD9	12	122000000	122000000	rs77150736	2.413	rs10743185	12.18	1.209	0.22666	-
INTERVAL	CNTN5.3299.29.2-CNTN5	11	98891683	100000000	rs11217779	-3.03	rs4143858	9.83	-1.2089	0.2267	-
Plasma_Protein	CHRDL2	11	74407474	74442471	rs578090	-2.608	rs61389091	-18.03	-1.20862	0.22681	-
INTERVAL	SPARC.14110.200.3-SPARC	5	151000000	151000000	rs4635924	-3.23	rs10066206	4.79	1.209	0.227	-
INTERVAL	CPA4.9267.2.3-CPA4	7	130000000	130000000	rs6946506	-3.35	rs3807345	-46.38	-1.208	0.227	-
Plasma_Protein	ANG	14	21152336	21167130	rs12878052	3.16	rs4982325	32.27	-1.2079	0.22709	-
Plasma_Protein	LAYN	11	111000000	111000000	rs36091463	2.064	rs4938792	-14.78	-1.20592	0.22785	-
Plasma_Protein	LAP3	4	17578821	17609595	rs141969258	2.894	rs114838597	9.92	1.204	0.22861	-
Plasma_Protein	SIGLEC15	18	43405640	43424059	rs16978412	2.037	rs515373	8.07	-1.20277	0.229	-
INTERVAL	AZGP1.9312.8.3-AZGP1	7	99564343	99573780	rs2107349	2.99	rs12705070	-6.86	1.2024	0.2292	-
Plasma_Protein	CHST4	16	71559136	71572651	rs74744572	2.86	rs16973264	11.22	1.1986	0.2307	-
Plasma_Protein	FREM2	13	39261214	39461268	rs9548645	-3.27	rs9603418	8.64	1.198	0.2311	-
Plasma_Protein	SCO2	22	50961997	50964890	rs73172252	1.81	rs11479	-9.55	-1.1964	0.23155	-
Plasma_Protein	ST6GALNAC6	9	131000000	131000000	rs11792480	1.988	rs61740973	-5.47	-1.1957	0.2318	-
Plasma_Protein	SRGN	10	70847859	70864561	rs78014787	-2.638	rs2229498	21.93	1.19449	0.2323	-
Plasma_Protein	AGT	1	231000000	231000000	rs270858	-2.584	rs2071404	17	1.19418	0.232407	-
INTERVAL	ATP2A3.13510.7.3-ATP2A3	17	3827169	3867736	rs17764251	3.39	rs11651131	-3.58	1.1902	0.23396	-
Plasma_Protein	UGT1A1	2	235000000	235000000	rs35575904	2.358	rs887829	-34.14	-1.1913	0.234	-
Plasma_Protein	IGF2R	6	160000000	161000000	rs651164	1.96	rs2282140	35.59	1.1868	0.235	-
Plasma_Protein	HSPA13	21	15743436	15755805	rs12482945	-2.38	rs2822638	-13.81	1.186	0.235622	-
INTERVAL	CBR1.12381.26.3-CBR1	21	37442239	37445464	rs219746	2.85	rs2835269	-15.06	-1.185	0.2359	-
Plasma_Protein	SLITRK6	13	86366925	86380818	rs9531780	-2.91	rs9547187	-17.51	1.185	0.2359	-
Plasma_Protein	PRKCSH	19	11546105	11561783	rs6511730	-2.319	rs11557488	14.05	-1.18169	0.237	-
Plasma_Protein	PDCD6	5	271736	315089	rs114456580	-1.7	rs56075848	6.93	-1.1833	0.237	-
INTERVAL	PRTN3.13720.95.3-PRTN3	19	840963	848175	rs2930884	2.71	rs12052108	-19.28	1.18227	0.237099	-
INTERVAL	TPO.3873.51.2-TPO	2	1377995	1547483	rs11904794	3.19	rs6721243	-3.71	-1.1799	0.238021	-
Plasma_Protein	SERPINE1	7	101000000	101000000	rs221786	3.59	rs2227631	-10.97	-1.17939	0.2382	-
Plasma_Protein	TIRAP	11	126000000	126000000	rs78001913	-2.32	rs8177399	-24.95	1.17462	0.24015	-
Plasma_Protein	FCN1	9	138000000	138000000	rs11103571	1.983	rs7037264	28.99	1.1737	0.2405	-
INTERVAL	ANGPT1.2811.27.1-ANGPT1	8	108000000	109000000	rs4397378	-2.68	rs2927113	3.83	-1.1733	0.2407	-
INTERVAL	CREB3L4.11308.8.3-CREB3L4	1	154000000	154000000	rs2481065	4.99	rs6661009	13.91	1.173	0.240796	-
Plasma_Protein	TMEM132C	12	129000000	129000000	rs10161010	-2.869	rs9669390	-18.67	1.173	0.24089	-
Plasma_Protein	PDCD5	19	33072096	33078359	rs551012494	-1.644	rs4499344	39.2	1.17176	0.241	-
Plasma_Protein	ADCK4	19	41197419	41231689	rs78667589	-2.033	rs78667589	-4.05	1.17207	0.241	-
Plasma_Protein	PKDCC	2	42275161	42285657	rs116346115	-2.026	rs13416595	18.12	-1.1719	0.241	-
INTERVAL	DNAJC17.14655.1.3-DNAJC17	15	41060067	41099675	rs4924533	2.52	rs690347	-4	1.172	0.24114	-
Plasma_Protein	EFNA4	1	155000000	155000000	rs1564124	1.301	rs3806256	6.1	1.172	0.241197	-
INTERVAL	CHL1.3601.54.3-CHL1	3	238279	451090	rs11714648	-2.33	rs1015456	-8.86	1.1705	0.2418	-
Plasma_Protein	CCL25	19	8117202	8127544	rs80104977	-1.632	rs74959615	-37.54	1.16632	0.243	-
Plasma_Protein	GLIPR2	9	36136533	36163910	rs41277083	2.325	rs10814339	-18.83	1.1661	0.2436	-
Plasma_Protein	IL1RL2	2	103000000	103000000	rs17026899	2.669	rs1960510	-19.8	-1.1639	0.244	-
INTERVAL	PTGFRN.12727.7.3-PTGFRN	1	117000000	118000000	rs7512111	-2.87	rs4233450	-31.78	-1.16498	0.244026	-
Plasma_Protein	CROT	7	86974980	87029110	rs559709395	3.1	rs31659	22.33	1.16429	0.2443	-
Plasma_Protein	EFNB2	13	107000000	107000000	rs144601541	-3.27	rs59166663	11.75	-1.163	0.2447	-
Plasma_Protein	CPA4	7	130000000	130000000	rs13240039	-1.66	rs34587586	-57.9	-1.16209	0.2452	-
Plasma_Protein	GABARAPL2	16	75600273	75611779	rs11642285	-2.154	rs2454867	-11.7	1.1611	0.2456	-
INTERVAL	CKM.2670.67.4-CKM	19	45809672	45826235	rs3852861	-3.15	rs11880437	-4.47	1.15973	0.246159	-
INTERVAL	SPARCL1.4467.49.2-SPARCL1	4	88394487	88452213	rs17012512	-4.03	rs2011326	23.94	1.1587	0.2466	-
Plasma_Protein	ACVRL1	12	52300692	52317145	rs706819	-2.956	rs78197611	17.06	-1.159	0.24662	-
INTERVAL	PAM.5620.13.3-PAM	5	102000000	102000000	rs674726	-2.4	rs3756583	-18.97	1.1568	0.247	-
INTERVAL	B4GALT2.9595.11.3-B4GALT2	1	44444615	44456840	rs325155	-2.95	rs2286243	-14.51	1.15568	0.247812	-
Plasma_Protein	CXCL16	17	4636828	4643223	rs11867327	-1.672	rs7214635	11.13	-1.1555	0.247879	-
INTERVAL	GZMA.3440.7.2-GZMA	5	54398476	54406080	rs12697131	-2.88	rs1876680	5.27	-1.1548	0.248	-
INTERVAL	PIANP.9599.6.3-PIANP	12	6802958	6809966	rs870849	2.54	rs7959658	6.47	-1.1545	0.2483	-
Plasma_Protein	PEBP1	12	119000000	119000000	rs148512153	2.616	rs1050625	-25	-1.152	0.24928	-
Plasma_Protein	MMP12	11	103000000	103000000	rs7934632	-2.416	rs2276109	-30.27	1.15175	0.24942	-
Plasma_Protein	PGD	1	10458649	10480568	rs116508686	-1.862	rs111782199	-15.77	-1.149	0.250556	-
Plasma_Protein	LGALS9	17	25956824	25976586	rs147475426	-1.557	rs4239242	-17.48	1.1488	0.250621	-
INTERVAL	IL22.2778.10.2-IL22	12	68642022	68647387	rs12815372	-4.5	rs6581827	-3.44	1.1484	0.25082	-
Plasma_Protein	SPATA20	17	48620419	48633213	rs147867734	-3.067	rs9890200	-39.21	-1.1461	0.251757	-
INTERVAL	SERPINA10.13119.26.3-SERPINA10	14	94749650	94759608	rs11160183	-3.37	rs941591	25.58	1.146	0.2518	-
INTERVAL	HNRNPAB.4450.26.2-HNRNPAB	5	178000000	178000000	rs2973737	-3.04	rs10464069	3.54	-1.145	0.252	-
Plasma_Protein	RNPEP	1	202000000	202000000	rs144728495	-2.504	rs6689634	29.8	-1.14511	0.252166	-
Plasma_Protein	LAG3	12	6881678	6887621	rs870849	-2.544	rs3782735	10.06	1.144	0.25246	-
INTERVAL	ICOSLG.5061.27.3-ICOSLG	21	45642874	45660849	rs4818919	-3.49	rs2070561	-6.08	1.144	0.2527	-
Plasma_Protein	APOE	19	45409048	45412650	rs112704499	2.056	rs5117	5.85	1.14367	0.253	-
Plasma_Protein	CES1	16	55836763	55867249	rs35914948	2.341	rs76336259	-11.64	-1.1411	0.2538	-
INTERVAL	GNPNAT1.13954.9.3-GNPNAT1	14	53241912	53258386	rs745080	3.36	rs4898765	-4.31	1.14	0.2543	-
Plasma_Protein	ANPEP	15	90328126	90358633	rs176647	1.928	rs1042499	6.2	-1.139	0.2547	-
INTERVAL	TNFRSF1B.8368.102.3-TNFRSF1B	1	12227060	12269285	rs4427416	-2.75	rs5746026	-9.08	1.13728	0.25542	-
Plasma_Protein	RDX	11	110000000	110000000	rs17487753	2.761	rs7935163	-5.48	-1.13695	0.25556	-
Plasma_Protein	SWAP70	11	9685624	9774540	rs72854119	3.206	rs10770059	-35.27	-1.13647	0.25576	-
INTERVAL	CCL25.2705.5.2-CCL25	19	8117651	8127534	rs661241	2.79	rs11671930	-14.94	1.13637	0.255803	-
Plasma_Protein	LTBP4	19	41098789	41135723	rs8105009	2.764	rs34093919	-10.55	-1.1349	0.256	-
Plasma_Protein	LDHA	11	18416107	18429972	rs71486865	-2.694	rs7112492	-8.73	1.13501	0.25637	-
INTERVAL	TAGLN.9756.6.3-TAGLN	11	117000000	117000000	rs2266788	3.37	rs11216137	-3.89	-1.133	0.2572	-
INTERVAL	PTHLH.2962.50.2-PTHLH	12	28111017	28125638	rs12422294	-3.1	rs2881787	6.57	-1.1327	0.25733	-
INTERVAL	CLIC5.12475.48.3-CLIC5	6	45868045	46048132	rs2819855	-2.79	rs4714899	5.66	1.1324	0.2575	-
INTERVAL	CHRDL2.6086.15.3-CHRDL2	11	74407474	74442430	rs1077858	-2.77	rs11607100	-10.76	-1.1319	0.2577	-
INTERVAL	SERPINA10.6583.67.3-SERPINA10	14	94749650	94759608	rs11160183	-3.37	rs2232710	-15.05	1.1306	0.2582	-
Plasma_Protein	TMEFF1	9	103000000	103000000	rs118169670	1.812	rs10989102	-9.47	-1.1304	0.2583	-
INTERVAL	KLK14.8620.56.3-KLK14	19	51580752	51587502	rs266868	-3.46	rs2569491	22.54	1.12811	0.259273	-
Plasma_Protein	TAC1	7	97361396	97369784	rs10248654	1.74	rs2072099	-12.12	1.12799	0.2593	-
Plasma_Protein	MMP1	11	103000000	103000000	rs1155764	-2.793	rs1144396	18.6	1.12707	0.25971	-
Plasma_Protein	TBCB	19	36605191	36616849	rs62111376	2.237	rs2231569	19.73	-1.12416	0.261	-
INTERVAL	ESAM.7841.84.3-ESAM	11	125000000	125000000	rs10893275	-3.63	rs11219769	-7.62	1.123	0.2614	-
INTERVAL	CPM.7768.10.3-CPM	12	69235977	69365350	rs11177644	3.41	rs10748118	-5.57	1.122	0.26187	-
Plasma_Protein	CAPG	2	85621876	85645555	rs140546452	2.314	rs62623452	-24.16	-1.121	0.262	-
INTERVAL	CROT.13929.27.3-CROT	7	86974997	87029111	rs4728674	-3.84	rs31658	-10.14	1.121	0.2623	-
Plasma_Protein	CHL1	3	238446	451100	rs189258096	-2.33	rs990284	-17.68	1.1207	0.2624	-
Plasma_Protein	C10orf54	10	73507313	73533277	rs4747192	-1.51	rs10762476	24.49	-1.11969	0.2628	-
Plasma_Protein	UGT1A6	2	235000000	235000000	rs1587493	1.621	rs887829	-21.31	-1.1193	0.263	-
Plasma_Protein	EPHB2	1	23037332	23247993	rs185441988	2.302	rs2043970	-27.07	1.11904	0.263123	-
Plasma_Protein	FETUB	3	186000000	186000000	rs5030107	2.6	rs5030103	-19.72	1.1177	0.26368	-
Plasma_Protein	MMP13	11	103000000	103000000	rs498614	-2.267	rs655316	-7.47	-1.117	0.26399	-
INTERVAL	TMPRSS5.8002.27.3-TMPRSS5	11	114000000	114000000	rs4936281	2.97	rs2846630	-3.31	-1.1167	0.2641	-
Plasma_Protein	ENO3	17	4851387	4860426	rs142969103	-2.375	rs238238	-19.77	-1.1136	0.265441	-
Plasma_Protein	NOTCH1	9	139000000	139000000	rs4880107	-2.236	rs9411207	10.73	-1.1133	0.2656	-
INTERVAL	SCG3.7957.2.3-SCG3	15	51973550	52013223	rs2168623	-2.32	rs2606136	-19.64	1.112	0.26624	-
INTERVAL	LEP.8484.24.3-LEP	7	128000000	128000000	rs4731416	-2.28	rs12537573	4.31	-1.111	0.2666	-
INTERVAL	LEP.8484.8.3-LEP	7	128000000	128000000	rs4731416	-2.28	rs12537573	3.96	-1.111	0.2666	-
Plasma_Protein	TXNDC5	6	7881750	7911021	rs141121278	-1.72	rs111331197	15.78	1.1103	0.267	-
Plasma_Protein	SAA4	11	18252902	18258349	rs79732912	-2.508	rs4757628	-35.62	1.10993	0.26703	-
INTERVAL	LRPAP1.3640.14.3-LRPAP1	4	3508103	3534286	rs1203111	3.13	rs16844464	-10.57	-1.1088	0.2675	-
INTERVAL	ANXA2.13700.10.3-ANXA2	15	60639333	60695082	rs880625	3.33	rs12440452	5.59	1.107	0.26821	-
INTERVAL	CBL.12016.60.3-CBL	11	119000000	119000000	rs523604	-3.63	rs7113047	-4.4	1.1068	0.2684	-
INTERVAL	PDCD5.12517.52.3-PDCD5	19	33071974	33078358	rs12463345	3.28	rs4499344	21.07	1.10501	0.269156	-
Plasma_Protein	SLIT2	4	20253528	20622184	rs8663	-1.5	rs587668	-8.57	1.1029	0.27008	-
Plasma_Protein	GMPR2	14	24701628	24708448	rs41295318	-2.41	rs34354104	-23.95	1.1027	0.27016	-
INTERVAL	ESAM.2981.9.3-ESAM	11	125000000	125000000	rs10893275	-3.63	rs11219769	-9.28	1.1013	0.2708	-
INTERVAL	C9.3060.43.2-C9	5	39284364	39424970	rs11748445	2.69	rs700237	-4.81	-1.1014	0.271	-
INTERVAL	CX3CL1.2827.23.2-CX3CL1	16	57406370	57418960	rs12447924	3.19	rs170365	5.79	1.0975	0.272	-
Plasma_Protein	CPOX	3	98298290	98312492	rs2341682	1.96	rs1675513	-11.67	1.0978	0.27228	-
Plasma_Protein	PTGFRN	1	117000000	118000000	rs34696439	2.501	rs4233450	46.48	-1.09615	0.273012	-
INTERVAL	SPARCL1.13707.27.3-SPARCL1	4	88394487	88452213	rs17012512	-4.03	rs17012816	8.81	1.0951	0.2735	-
INTERVAL	PTK6.3832.51.1-PTK6	20	62159778	62168723	rs879471	-3.5	rs8567	2.86	1.094	0.27395	-
Plasma_Protein	MAN1C1	1	25943282	26112697	rs2982316	3.532	rs11247595	-17.72	1.09329	0.274268	-
INTERVAL	IL1R2.5666.64.3-IL1R2	2	103000000	103000000	rs11687533	2.62	rs3218848	-5.26	1.093	0.274394	-
Plasma_Protein	PDIA5	3	123000000	123000000	rs11707418	-2.75	rs3804749	-58.98	-1.0892	0.27606	-
Plasma_Protein	HS3ST3B1	17	14204398	14252721	rs10521250	1.802	rs62056073	-8.17	-1.089	0.276139	-
Plasma_Protein	KDELC2	11	108000000	108000000	rs73001756	-1.867	rs141379009	-28.42	-1.08832	0.27645	-
Plasma_Protein	GSTP1	11	67351213	67354127	rs35162070	2.568	rs1695	-33.25	-1.08815	0.27653	-
INTERVAL	PSG4.5649.83.3-PSG4	19	43696854	43711451	rs12611088	-2.6	rs4803586	25.42	1.08737	0.276872	-
Plasma_Protein	MRC2	17	60705031	60770958	rs113508903	2.579	rs146385050	-19.64	1.0859	0.277504	-
Plasma_Protein	PDGFRB	5	149000000	150000000	rs71586151	2.21	rs3816018	62.13	-1.0849	0.278	-
INTERVAL	CARS.14098.28.3-CARS1	11	3022152	3078843	rs2283214	2.89	rs739401	4.84	1.083	0.2788	-
Plasma_Protein	AMPD2	1	110000000	110000000	rs510651	1.919	rs523786	-5.42	1.083	0.278808	-
INTERVAL	GFRA2.2515.14.3-GFRA2	8	21547915	21669869	rs17425132	-4.25	rs15881	13.81	1.0806	0.2799	-
Plasma_Protein	GNPNAT1	14	53241911	53258386	rs72682483	2.57	rs2273743	20.25	1.0787	0.28071	-
Plasma_Protein	UGDH	4	39500375	39529931	rs79216527	-2.473	rs1138891	26.39	-1.0779	0.28109	-
Plasma_Protein	HS6ST3	13	96742361	97491816	rs77666005	1.31	rs12860877	7.68	1.077	0.2817	-
INTERVAL	NELL1.6544.33.3-NELL1	11	20691117	21597227	rs11025459	3.28	rs8176786	19.74	-1.0756	0.2821	-
INTERVAL	GXYLT1.8229.1.3-GXYLT1	12	42475647	42538681	rs2215455	2.94	rs1492364	12.49	1.075	0.28237	-
Plasma_Protein	NEK7	1	198000000	198000000	rs114849732	-1.534	rs142662761	-11.8	1.075	0.282375	-
Plasma_Protein	NPTX1	17	78440634	78451643	rs9912373	2.745	rs62068268	22.36	-1.0743	0.282685	-
INTERVAL	TYRO3.2611.72.2-TYRO3	15	41849873	41871536	rs1672460	-2.67	rs1473781	4.17	-1.071	0.28408	-
INTERVAL	THBS2.3339.33.1-THBS2	6	170000000	170000000	rs3253	-2.37	rs3763267	14.25	1.0707	0.2843	-
Plasma_Protein	MSR1	8	15965387	16424999	rs7002766	2.716	rs41341748	-18.61	-1.0706	0.2843	-
Plasma_Protein	REG1B	2	79312149	79315145	rs11674490	2.631	rs11126696	18.85	-1.0688	0.285	-
INTERVAL	AFP.5792.8.2-AFP	4	74296855	74321891	rs16850078	2.19	rs6855349	5.56	1.069	0.2851	-
INTERVAL	COL18A1.2201.17.6-COL18A1	21	46825052	46933634	rs3753016	2.79	rs2236470	-9.57	-1.069	0.2852	-
INTERVAL	MMP10.8479.4.3-MMP10	11	103000000	103000000	rs2509689	-3.03	rs486055	-10.51	1.0681	0.2855	-
Plasma_Protein	FABP2	4	120000000	120000000	rs2389872	2.146	rs1799883	48.49	1.0665	0.28619	-
INTERVAL	SPATA20.11117.2.3-SPATA20	17	48620419	48633213	rs12945389	-4.25	rs989128	-10.72	-1.065	0.28688	-
Plasma_Protein	PRDX3	10	121000000	121000000	rs7082346	-1.939	rs1810159	-6.56	-1.065	0.2869	-
Plasma_Protein	NUDT12	5	103000000	103000000	rs76160968	-2.503	rs11242495	-13.92	1.064	0.287	-
Plasma_Protein	VTI1B	14	68113802	68141537	rs12885547	-2.62	rs10483801	7.9	1.0643	0.28721	-
INTERVAL	IL18R1.14079.14.3-IL18R1	2	103000000	103000000	rs10173702	-2.39	rs1420106	25.98	1.0627	0.287937	-
Plasma_Protein	APOA4	11	117000000	117000000	rs10892074	1.545	rs12721043	-15.07	1.06218	0.28815	-
INTERVAL	PDGFD.9341.1.3-PDGFD	11	104000000	104000000	rs1481971	2.87	rs7943011	-17.02	-1.062	0.2882	-
Plasma_Protein	ENPP7	17	77704705	77716018	rs141091927	-2.837	rs8077074	52.08	1.0615	0.28845	-
INTERVAL	CAPN2.14684.17.3-CAPN2	1	224000000	224000000	rs12036423	2.23	rs1222152	-7.46	1.05944	0.289401	-
Plasma_Protein	DPP7	9	140000000	140000000	rs34223864	-3.209	rs4880198	-26.1	1.0583	0.2899	-
Plasma_Protein	DSG2	18	29078140	29128971	rs117672477	2.646	rs1460602	-20.58	1.05851	0.29	-
Plasma_Protein	ADH5	4	99992129	100000000	rs72690883	2.676	rs62325239	-22.43	-1.0581	0.29	-
Plasma_Protein	ADIPOQ	3	187000000	187000000	rs28613076	2.22	rs143257534	-17.47	-1.058	0.29004	-
Plasma_Protein	PDGFD	11	104000000	104000000	rs113786622	-3.6	rs10895596	-28.99	-1.0579	0.2901	-
INTERVAL	SELE.3470.1.2-SELE	1	170000000	170000000	rs2298902	2.75	rs508063	4.28	-1.05753	0.290271	-
Plasma_Protein	AKT1	14	105000000	105000000	rs72715972	1.85	rs2494741	-4.62	-1.0575	0.29029	-
INTERVAL	NFU1.7770.25.3-NFU1	2	69622882	69664760	rs3552	-2.69	rs7577851	-4.08	-1.057	0.290512	-
INTERVAL	FCER2.3291.30.2-FCER2	19	7753644	7767032	rs661241	2.79	rs2277989	-13.1	-1.05647	0.290751	-
INTERVAL	CD109.3290.50.2-CD109	6	74405508	74538040	rs6453660	3.03	rs6909201	25.62	1.0556	0.2912	-
INTERVAL	PDIA5.5593.11.3-PDIA5	3	123000000	123000000	rs4678207	3.11	rs3792369	28.34	-1.0533	0.2922	-
INTERVAL	NUDT9.9482.110.3-NUDT9	4	88343734	88380606	rs17012512	-4.03	rs7673763	-11.66	-1.0531	0.2923	-
INTERVAL	ADAM23.7049.2.3-ADAM23	2	207000000	207000000	rs16838464	2.75	rs1921673	-18.57	1.0529	0.292382	-
Plasma_Protein	ZFAND1	8	82613569	82645138	rs59872751	4.03	rs2912805	31.12	-1.0514	0.2931	-
Plasma_Protein	PDGFD	11	104000000	104000000	rs113959330	-2.62	rs10791660	-18.49	-1.05106	0.29323	-
Plasma_Protein	CD68	17	7482809	7485429	rs72827565	1.518	rs9901673	26.18	1.051	0.293248	-
Plasma_Protein	TMEM132B	12	126000000	126000000	rs7963111	-2.181	rs3825381	-17.21	1.051	0.29333	-
INTERVAL	F10.3077.66.2-F10	13	114000000	114000000	rs4907574	3.57	rs3211752	7.6	1.0507	0.2934	-
Plasma_Protein	B3GNT8	19	41931264	41934635	rs111403414	1.74	rs284663	48.93	1.04847	0.294	-
Plasma_Protein	IL18R1	2	103000000	103000000	rs111731524	-1.572	rs2001461	-44.98	1.0489	0.294	-
INTERVAL	ROR2.7861.9.3-ROR2	9	94325373	94712444	rs813498	3.39	rs7870049	8.46	-1.0475	0.2949	-
INTERVAL	KREMEN1.6512.68.3-KREMEN1	22	29469066	29564321	rs2205771	-2.43	rs2205771	6.34	-1.0471	0.295	-
Plasma_Protein	LGALS3BP	17	76967320	76976029	rs116961552	-3.194	rs3826311	10.05	1.0466	0.295283	-
Plasma_Protein	FKBP4	12	2904136	2914589	rs4765675	3.199	rs56196860	-21.48	-1.046	0.29567	-
Plasma_Protein	MAP3K3	17	61699775	61773665	rs72847305	2.614	rs9890263	-4.01	1.045	0.296023	-
INTERVAL	PTGR1.13543.7.3-PTGR1	9	114000000	114000000	rs2093458	3.72	rs10980952	14.36	1.0441	0.2965	-
Plasma_Protein	MPO	17	56347216	56358296	rs112424116	2.179	rs75394768	-15.37	1.0432	0.296839	-
Plasma_Protein	CLINT1	5	157000000	157000000	rs116155853	-2.688	rs12284	-10.26	1.0437	0.297	-
INTERVAL	COLGALT2.7234.12.3-COLGALT2	1	184000000	184000000	rs2207527	-2.81	rs12564891	-4.01	-1.04214	0.297349	-
Plasma_Protein	YWHAB	20	43514343	43537173	rs2743221	-1.9	rs6031847	-48.35	1.04147	0.2977	-
INTERVAL	CLIC4.12491.23.3-CLIC4	1	25071848	25170815	rs4648890	-4.5	rs4601530	3.47	1.04055	0.298085	-
Plasma_Protein	CD59	11	33724556	33758025	rs2179829	-2.156	rs831630	-22.11	1.03971	0.29847	-
INTERVAL	KLK8.13708.56.3-KLK8	19	51499263	51505967	rs266868	-3.46	rs13345336	-12.96	-1.03771	0.299404	-
INTERVAL	SCARF2.8956.96.3-SCARF2	22	20778874	20792146	rs41368547	-2.36	rs738084	-9.92	-1.0363	0.3001	-
INTERVAL	CD59.11514.196.3-CD59	11	33719807	33757991	rs11032246	2.35	rs831630	-13.8	1.0352	0.3006	-
Plasma_Protein	CPN2	3	194000000	194000000	rs13099626	-2.66	rs11711157	-40.65	1.0348	0.30076	-
INTERVAL	MFAP2.9294.45.3-MFAP2	1	17300997	17307330	rs3115788	2.25	rs761422	8.13	1.03444	0.300932	-
Plasma_Protein	SCG3	15	51973689	52013223	rs190736386	-2.434	rs2607116	41.46	1.03143	0.3023	-
INTERVAL	ACYP2.12812.25.3-ACYP2	2	54197975	54532437	rs17045014	-2.41	rs13417064	9.17	-1.031	0.302523	-
INTERVAL	PRKCA.2644.11.2-PRKCA	17	64298754	64806861	rs9906660	-3.16	rs9635753	-4.63	1.031	0.30254	-
INTERVAL	C10orf54.14123.34.3-VSIR	10	73507316	73533255	rs1625975	3.58	rs10762477	8.54	-1.029	0.3035	-
INTERVAL	CXCL5.2979.8.2-CXCL5	4	74861359	74864496	rs16850078	2.19	rs425535	6.4	1.0283	0.3038	-
Plasma_Protein	ELANE	19	851014	856247	rs76527008	2.27	rs56283881	-12.58	1.02842	0.304	-
Plasma_Protein	ERLEC1	2	54014181	54045956	rs115983699	2.859	rs2692523	-11.31	-1.0276	0.304	-
INTERVAL	BRF1.5384.67.3-BRF1	14	106000000	106000000	rs35590487	-2.73	rs11624762	-3.07	1.027	0.3044	-
Plasma_Protein	LGR5	12	71833578	71980090	rs2870841	2.351	rs17109804	7.13	1.027	0.30443	-
Plasma_Protein	ERO1L	14	53106633	53162618	rs112898150	1.38	rs112898150	4.71	1.0249	0.30543	-
Plasma_Protein	NPW	16	2059927	2070756	rs145250994	-2.073	rs111276210	-9.04	-1.022	0.3068	-
Plasma_Protein	RET	10	43572512	43625799	rs78602440	-2.335	rs2506008	26.57	-1.02167	0.3069	-
INTERVAL	DSC2.13126.52.3-DSC2	18	28645940	28682378	rs2199300	-3.94	rs1790683	7.69	1.0192	0.30809	-
INTERVAL	IL1RL2.2994.71.2-IL1RL2	2	103000000	103000000	rs10173702	-2.39	rs4851561	-9	-1.0191	0.308169	-
INTERVAL	NDNF.6604.59.3-NDNF	4	122000000	122000000	rs11943025	-2.36	rs4833199	-7.06	-1.0164	0.3094	-
Plasma_Protein	SEMA3G	3	52467051	52479119	rs113891228	2.09	rs2016575	-16.16	-1.0161	0.30956	-
Plasma_Protein	LEFTY2	1	226000000	226000000	rs141360537	3.015	rs360077	-43.22	1.01532	0.309954	-
Plasma_Protein	DSC2	18	28638806	28682485	rs78446343	-2.922	rs1790683	-18.89	1.01626	0.31	-
INTERVAL	MAGI2.14066.49.3-MAGI2	7	77646393	79082890	rs12705567	-3.11	rs17152496	5.37	-1.015	0.3101	-
Plasma_Protein	PLCB1	20	8057898	8949007	rs6055568	-1.45	rs1033398	3.95	-1.015	0.3101	-
INTERVAL	DNAJC30.7866.11.3-DNAJC30	7	73095299	73097783	rs884843	-2.71	rs12154779	13.2	-1.013	0.3111	-
Plasma_Protein	IL5RA	3	3108008	3168297	rs146171840	-2.08	rs77400868	20.84	-1.0117	0.31167	-
Plasma_Protein	TMEM2	9	74298282	74431606	rs55902027	-2.35	rs1410988	13.09	-1.011	0.312	-
Plasma_Protein	CRTAC1	10	99624757	99790585	rs186238402	-2.658	rs684225	-21.95	1.01032	0.3123	-
Plasma_Protein	ADGRF5	6	46820259	46922680	rs7763777	2.1	rs586024	40.97	1.0094	0.313	-
Plasma_Protein	CD14	5	140000000	140000000	rs116630325	-2.322	rs5744441	-16.1	-1.0065	0.314	-
INTERVAL	CD63.9190.7.3-CD63	12	56119107	56123491	rs773643	-2.82	rs1896034	-4.7	-1.006	0.31442	-
Plasma_Protein	KNG1	3	186000000	186000000	rs147004239	-2.87	rs76438938	-29.71	-1.0057	0.31456	-
Plasma_Protein	F7	13	114000000	114000000	rs7986677	-3.54	rs6046	-48.3	-1.004	0.3154	-
INTERVAL	MSMB.10620.21.3-MSMB	10	51549498	51562517	rs983814	-2.25	rs10993994	-45.12	1.003	0.3159	-
INTERVAL	ERBB3.2617.56.35-ERBB3	12	56473641	56497289	rs773643	-2.82	rs2292238	-6.69	-1.001	0.31683	-
Plasma_Protein	ERBB3	12	56470583	56497289	rs4759205	-2.621	rs2292238	-11.85	-1.001	0.31683	-
Plasma_Protein	CDCP1	3	45123769	45187914	rs56046635	2.87	rs62244469	-17.06	-0.9994	0.3176	-
INTERVAL	OCIAD1.3635.76.4-OCIAD1	4	48807229	48863834	rs11723080	2.42	rs1455942	-2.82	0.9973	0.3186	-
Plasma_Protein	AKR1C3	10	5077546	5149878	rs72772187	-1.344	rs4880709	-7.76	0.9968	0.3189	-
INTERVAL	ASL.11241.8.3-ASL	7	65540785	65558545	rs7779258	2.3	rs10278014	-4.9	-0.996	0.3192	-
Plasma_Protein	APOBEC3G	22	39473072	39483748	rs142389364	2.29	rs17537581	-12.03	-0.9947	0.31987	-
INTERVAL	GALNT10.7003.4.3-GALNT10	5	154000000	154000000	rs1117562	2.69	rs7244	-4.04	0.9935	0.32	-
Plasma_Protein	QPCT	2	37569970	37600465	rs77921587	1.795	rs75573663	-15.1	0.9952	0.32	-
Plasma_Protein	FAF2	5	176000000	176000000	rs72807229	-1.635	rs1366240	4.17	-0.995	0.32	-
Plasma_Protein	SPSB1	1	9352953	9429591	rs554258511	2.788	rs4908782	-3.91	0.99324	0.320595	-
Plasma_Protein	PIANP	12	6802957	6809981	rs10849518	-3.296	rs7959658	11.61	-0.993	0.3207	-
INTERVAL	ADGRF5.6409.57.3-ADGRF5	6	46820249	46922680	rs10948305	-2.78	rs610856	-27.08	0.9924	0.321	-
INTERVAL	IGF1R.4232.19.2-IGF1R	15	99192200	99507759	rs4305005	3.67	rs7162314	4.33	-0.991	0.32169	-
Plasma_Protein	SCARF2	22	20778874	20792113	rs73156947	-2.05	rs5763025	17.25	-0.9891	0.3226	-
Plasma_Protein	C1QC	1	22970126	22974603	rs79523306	-2.775	rs75380810	22.37	0.98896	0.322683	-
Plasma_Protein	VPS24	2	86730553	86790602	rs56324811	1.546	rs59613942	13.25	-0.9874	0.323	-
Plasma_Protein	COL15A1	9	102000000	102000000	rs147331823	3.122	rs10819566	20.14	-0.9874	0.3235	-
Plasma_Protein	VWA2	10	116000000	116000000	rs74157587	-2.154	rs35060624	15.29	0.98587	0.3242	-
INTERVAL	PCDH9.10558.26.3-PCDH9	13	66876967	67804468	rs1409035	3.19	rs913493	8.17	0.9814	0.3264	-
Plasma_Protein	C1QTNF3	5	34017963	34043318	rs12188767	1.629	rs840390	-8.56	0.9793	0.327	-
INTERVAL	CNTN2.3296.92.2-CNTN2	1	205000000	205000000	rs963550	-2.9	rs10900444	21.3	-0.97977	0.327201	-
INTERVAL	CDCP1.6565.68.3-CDCP1	3	45123770	45187914	rs6778410	4.12	rs7618987	-5.44	-0.9784	0.3279	-
Plasma_Protein	HAVCR2	5	157000000	157000000	rs32079	-2.932	rs1432872	-44.54	0.9791	0.328	-
INTERVAL	PPIL1.9884.8.3-PPIL1	6	36822603	36842800	rs4713994	2.3	rs236346	-8.44	-0.9775	0.3283	-
Plasma_Protein	CD48	1	161000000	161000000	rs2070931	-2.408	rs352684	20.98	-0.97546	0.329331	-
INTERVAL	CCDC134.5587.3.3-CCDC134	22	42196683	42222303	rs2024566	-1.84	rs9607821	-4.2	-0.975	0.3296	-
INTERVAL	GABARAPL2.12494.99.3-GABARAPL2	16	75600249	75611779	rs9926707	-2.58	rs2289063	-9.24	0.9743	0.33	-
Plasma_Protein	ARFIP1	4	154000000	154000000	rs139785981	-1.499	rs4619875	25.07	0.974	0.33006	-
INTERVAL	ARFIP1.13488.3.3-ARFIP1	4	154000000	154000000	rs7683638	-2.56	rs4619875	14.3	0.974	0.3301	-
INTERVAL	PILRA.8683.119.3-PILRA	7	99965153	99997719	rs564449	-3.88	rs11761784	3.34	-0.9727	0.3307	-
Plasma_Protein	MET	7	116000000	116000000	rs113656359	2.46	rs41748	-11.65	0.97237	0.3309	-
INTERVAL	CTSO.9264.11.3-CTSO	4	157000000	157000000	rs12499442	-2.84	rs12508572	-3.32	-0.9706	0.3317	-
Plasma_Protein	MANF	3	51422722	51426828	rs113008540	-2.41	rs4611808	-14.73	-0.9688	0.33265	-
Plasma_Protein	TLR1	4	38792298	38858438	rs4833087	2.003	rs5743618	15.64	-0.9686	0.33272	-
Plasma_Protein	ART4	12	14978503	14996460	rs61920234	-1.745	rs7311924	56.72	-0.968	0.33304	-
Plasma_Protein	CTSV	9	99791959	99918838	rs10759526	-1.792	rs4743059	12.4	-0.9678	0.3332	-
Plasma_Protein	MRVI1	11	10594638	10715535	rs56391524	2.41	rs1075768	-12.57	0.96767	0.33321	-
INTERVAL	TGFBI.3283.21.1-TGFBI	5	135000000	135000000	rs12187429	-2.44	rs3792900	18.99	0.9669	0.334	-
Plasma_Protein	PRSS57	19	685546	695498	rs77505197	1.712	rs2301741	20.01	-0.96655	0.334	-
INTERVAL	NPPB.7655.11.3-NPPB	1	11917521	11918988	rs4427416	-2.75	rs198389	11.81	-0.96579	0.334148	-
INTERVAL	CPXM1.6255.74.3-CPXM1	20	2774715	2781283	rs4141589	-3.25	rs215543	-20.38	0.965	0.33431	-
INTERVAL	TMEM2.8992.1.3-CEMIP2	9	74298282	74431606	rs10869078	3.09	rs10781033	-6.45	-0.965	0.3345	-
Plasma_Protein	LGMN	14	93170152	93215024	rs113569248	1.62	rs148659834	-12.04	0.965	0.33456	-
Plasma_Protein	STX7	6	133000000	133000000	rs12661388	2.61	rs3813356	-13.25	-0.9637	0.335	-
Plasma_Protein	MTAP	9	21802635	21937650	rs6475555	-1.979	rs1345026	-5.15	0.964	0.335	-
Plasma_Protein	PKM2	15	72491370	72524163	rs28379368	-0.998	rs28379368	-5.35	0.96346	0.3353	-
INTERVAL	FLRT2.13122.19.3-FLRT2	14	85996488	86095034	rs7151068	-2.36	rs1449428	-13.28	0.9621	0.336	-
Plasma_Protein	RBP1	3	139000000	139000000	rs73224996	2.96	rs2071387	9.37	0.9608	0.33664	-
INTERVAL	MMP12.4496.60.2-MMP12	11	103000000	103000000	rs2509689	-3.03	rs17368814	-22.98	0.9582	0.338	-
Plasma_Protein	FAM171B	2	188000000	188000000	rs1020235	-2.161	rs12621915	-12.37	0.9588	0.338	-
INTERVAL	KLK3.8468.19.3-KLK3	19	51358171	51364020	rs266868	-3.46	rs965537	-5.27	-0.95661	0.338766	-
Plasma_Protein	MTHFS	15	80125927	80189721	rs112861037	-2.346	rs8039272	-40.99	0.95659	0.3388	-
INTERVAL	CBLN1.9313.27.3-CBLN1	16	49311828	49315742	rs8052686	2.42	rs11859080	-28.74	0.9564	0.339	-
Plasma_Protein	RECQL	12	21621844	21654603	rs142634920	2.17	rs74626198	-7.7	-0.956	0.33923	-
INTERVAL	MAPK13.5006.71.1-MAPK13	6	36095586	36107842	rs9689522	2.45	rs10447396	11.32	-0.9527	0.3407	-
INTERVAL	B3GNT8.9297.12.3-B3GNT8	19	41931264	41934635	rs338598	-2.54	rs284663	-29.71	0.95255	0.34082	-
Plasma_Protein	MTIF3	13	28009780	28024728	rs146776324	1.5	rs1218802	-6.95	0.951	0.3416	-
Plasma_Protein	TNFSF13B	13	109000000	109000000	rs78300486	-2.59	rs150861794	6.06	0.95	0.3423	-
INTERVAL	FLRT3.13123.3.3-FLRT3	20	14303634	14318262	rs6079482	2.77	rs6135225	-27.88	-0.949	0.34266	-
INTERVAL	MBL2.3000.66.1-MBL2	10	54525140	54531460	rs12769610	-3.11	rs7899547	-36.66	0.947	0.3436	-
INTERVAL	IL1R2.14133.93.3-IL1R2	2	103000000	103000000	rs11687533	2.62	rs4851526	-18.21	0.9467	0.343812	-
Plasma_Protein	SPARCL1	4	88394487	88452213	rs67848407	-3.683	rs7688567	37.26	0.9452	0.34454	-
INTERVAL	NTN4.3327.27.1-NTN4	12	96051583	96184930	rs2367556	2.89	rs17288108	-9.89	0.945	0.34468	-
INTERVAL	SPINK6.5731.1.3-SPINK6	5	148000000	148000000	rs17717956	-2.73	rs17107992	-22.73	0.9437	0.345	-
INTERVAL	MFGE8.4455.89.2-MFGE8	15	89441916	89456642	rs7184034	-2.2	rs1850324	-10.68	-0.943	0.34573	-
INTERVAL	ISM1.8355.80.3-ISM1	20	13202418	13281298	rs6041988	3.06	rs6042218	3.56	0.942	0.34609	-
Plasma_Protein	VOPP1	7	55503749	55640681	rs34746406	1.71	rs117042408	-10.22	0.9412	0.3466	-
Plasma_Protein	XCL2	1	169000000	169000000	rs10429892	-1.557	rs1998510	10.68	-0.941	0.346705	-
Plasma_Protein	ADH6	4	100000000	100000000	rs56225403	-2.236	rs62325239	-26.54	-0.9403	0.34707	-
Plasma_Protein	GKN2	2	69172364	69180025	rs142868901	-2.498	rs62133344	-26.21	0.938	0.348	-
Plasma_Protein	CRP	1	160000000	160000000	rs74596724	-1.423	rs2794520	-15.46	0.93737	0.348569	-
Plasma_Protein	SHBG	17	7517264	7536700	rs4968206	-2.647	rs11651783	-15.03	-0.937	0.348775	-
INTERVAL	KLK11.2831.29.1-KLK11	19	51525472	51531295	rs266868	-3.46	rs1048328	-31.17	-0.93687	0.348824	-
INTERVAL	FSTL4.9350.3.3-FSTL4	5	133000000	133000000	rs823993	-2.84	rs4441915	-6.6	-0.9366	0.349	-
Plasma_Protein	INHBC	12	57828567	57845845	rs324015	1.71	rs2229357	-59.54	0.936	0.34928	-
INTERVAL	CTSZ.4971.1.1-CTSZ	20	57570240	57582302	rs10460622	-3.65	rs6070698	-5.19	0.935	0.34985	-
Plasma_Protein	C10orf54	10	73507313	73533277	rs11598479	2.946	rs12415873	25.59	-0.93282	0.3509	-
Plasma_Protein	MMP9	20	44637547	44645200	rs3918270	-1.39	rs8113877	-16.28	-0.93244	0.3511	-
INTERVAL	H1FX.12709.63.3-H1-10	3	129000000	129000000	rs34469426	2.25	rs2811423	2.78	-0.9308	0.3519	-
INTERVAL	PRCP.5722.78.3-PRCP	11	82534544	82681626	rs17144544	2.46	rs11233357	8.09	0.9305	0.3521	-
INTERVAL	RGMB.3331.8.1-RGMB	5	98104354	98134347	rs187384	3.06	rs1563317	-10.01	0.9291	0.353	-
INTERVAL	MPG.12438.127.3-MPG	16	127006	135852	rs11645697	2.18	rs710079	6.47	0.929	0.353	-
Plasma_Protein	PROC	2	128000000	128000000	rs76989043	-1.86	rs1799809	13.66	0.9287	0.353	-
Plasma_Protein	CNTN1	12	41086241	41466217	rs35617364	-2.404	rs11177604	16.97	0.929	0.35302	-
Plasma_Protein	RNASE6	14	21249427	21250626	rs10131167	-2.31	rs1045922	54.53	0.9279	0.35344	-
Plasma_Protein	FBLN1	22	45898118	45997015	rs34400920	-2.15	rs11090631	-16.25	0.9275	0.35366	-
INTERVAL	SLAMF7.7882.31.3-SLAMF7	1	161000000	161000000	rs1041068	-3.53	rs3766370	-3.87	0.92743	0.353703	-
Plasma_Protein	MAPK12	22	50683879	50700145	rs7238	3.25	rs2272855	-11.81	0.9268	0.35405	-
INTERVAL	S100A12.5852.6.3-S100A12	1	153000000	153000000	rs4309017	3.77	rs1560833	-8.36	-0.92495	0.354992	-
INTERVAL	ARRB1.12643.4.3-ARRB1	11	74975226	75062873	rs7949062	3.59	rs532751	4.62	0.925	0.355	-
Plasma_Protein	BOC	3	113000000	113000000	rs147105161	-2.88	rs3856718	16.16	0.9235	0.35576	-
INTERVAL	DSG2.9484.75.3-DSG2	18	29078006	29128971	rs2199300	-3.94	rs9962121	-8.87	0.9234	0.3558	-
INTERVAL	IGFLR1.7244.16.3-IGFLR1	19	36230058	36233354	rs7251374	-2.67	rs12459634	-23.21	0.9234	0.3558	-
Plasma_Protein	GFRA2	8	21547910	21669869	rs6985774	-2.9	rs15881	21.31	0.9231	0.3559	-
INTERVAL	DNAJC10.8297.8.3-DNAJC10	2	184000000	184000000	rs16823787	4.11	rs16823785	-3.55	-0.9213	0.356888	-
Plasma_Protein	ANGPTL3	1	63063191	63071984	rs4587594	1.18	rs10889333	-19.2	-0.92075	0.357181	-
Plasma_Protein	IL1R2	2	103000000	103000000	rs9308848	1.709	rs2310170	-30.4	0.9201	0.358	-
Plasma_Protein	PPID	4	160000000	160000000	rs147136979	-1.893	rs17843929	46.42	-0.9164	0.35945	-
INTERVAL	TMEM132C.7173.141.3-TMEM132C	12	129000000	129000000	rs10161010	-2.87	rs7973997	-10.11	0.9134	0.36103	-
Plasma_Protein	CD14	5	140000000	140000000	rs77875081	-2.586	rs5744441	-16.04	-0.9123	0.362	-
INTERVAL	UST.8364.74.3-UST	6	149000000	149000000	rs11155599	-2.65	rs9322164	-3.69	0.91	0.3628	-
INTERVAL	UGT1A6.7891.45.3-UGT1A6	2	235000000	235000000	rs10189426	4.37	rs887829	-12.41	-0.91	0.362805	-
INTERVAL	ART3.10970.3.3-ART3	4	76932337	77033955	rs7696758	2.63	rs7675618	10.38	-0.9087	0.3635	-
INTERVAL	TNC.4155.3.2-TNC	9	118000000	118000000	rs4979467	-4.58	rs7021589	26.26	0.9081	0.3638	-
Plasma_Protein	NUDT2	9	34329504	34343709	rs10972139	-1.276	rs10971956	44.92	0.9073	0.3642	-
INTERVAL	SEMA7A.7019.13.3-SEMA7A	15	74701630	74726808	rs12592974	2.76	rs885740	-3.82	-0.905	0.36547	-
Plasma_Protein	F11	4	187000000	187000000	rs1499010	2.209	rs2289252	24.6	-0.9044	0.36581	-
INTERVAL	EPHB2.5077.28.3-EPHB2	1	23037332	23241818	rs882025	-2.6	rs6687487	-15.44	0.90328	0.366376	-
INTERVAL	TLR4.LY96.3647.49.4-LY96	8	74903587	74941322	rs7843151	-2.38	rs6472812	-10.75	0.9032	0.3664	-
Plasma_Protein	PCSK9	1	55505120	55530525	rs499883	1.984	rs11591147	-14.96	0.90308	0.366481	-
Plasma_Protein	DOK2	8	21766384	21771201	rs73554709	-2.457	rs2054713	6.63	0.9029	0.3666	-
Plasma_Protein	HSPC159	2	64681103	64688515	rs6546110	-2.524	rs76392037	15.56	0.9014	0.367	-
Plasma_Protein	TCN2	22	31002990	31023258	rs112674349	-2.68	rs12169610	-32.35	0.9011	0.36756	-
INTERVAL	NPTX1.9256.78.3-NPTX1	17	78440948	78451643	rs9909720	-3.67	rs8075393	13.36	-0.9006	0.3678	-
INTERVAL	UBE2I.2877.3.1-UBE2I	16	1355548	1377019	rs2268049	2.88	rs2235632	-3.38	-0.8994	0.368	-
Plasma_Protein	CNTN2	1	205000000	205000000	rs6695163	2.783	rs3753847	-36.86	-0.90011	0.36806	-
Plasma_Protein	IL1RAP	3	190000000	190000000	rs77101610	3.6	rs7611887	-55.02	-0.8995	0.36839	-
INTERVAL	TMEM132D.13416.8.3-TMEM132D	12	130000000	130000000	rs11060784	3.62	rs7306272	10.92	0.899	0.36865	-
Plasma_Protein	PLTP	20	44527260	44540794	rs6094142	1.95	rs111602331	-34.32	-0.89815	0.3691	-
Plasma_Protein	FCN3	1	27695601	27701315	rs114135406	2.302	rs111257457	-19.12	0.89742	0.369495	-
Plasma_Protein	ALPPL2	2	233000000	233000000	rs56254799	2.338	rs35458538	16.62	0.8961	0.37	-
Plasma_Protein	SIGLEC7	19	51645556	51656783	rs198972	2.316	rs12983058	18.92	0.8949	0.371	-
Plasma_Protein	CA1	8	86239837	86291243	rs7837972	2.879	rs116866430	-18.24	-0.8925	0.3721	-
Plasma_Protein	FCGR3A	1	162000000	162000000	rs12122674	2.579	rs10800573	54.36	0.89228	0.372241	-
Plasma_Protein	QSOX2	9	139000000	139000000	rs11145916	-2.13	rs10858248	-27.18	-0.8914	0.3727	-
Plasma_Protein	COL18A1	21	46825080	46933634	rs140148934	2.49	rs144147445	-17.56	-0.8913	0.372775	-
INTERVAL	CAST.3026.5.2-CAST	5	95860971	96115299	rs9127	4.78	rs261966	2.97	-0.89	0.373	-
Plasma_Protein	PHPT1	9	140000000	140000000	rs4442241	1.743	rs872463	-29.58	-0.8905	0.3732	-
INTERVAL	TFPI2.9233.71.3-TFPI2	7	93514709	93520303	rs11764153	2.83	rs180231	4.99	-0.8903	0.3733	-
INTERVAL	MMP10.3743.1.2-MMP10	11	103000000	103000000	rs2509689	-3.03	rs17099462	-3.73	0.8903	0.3733	-
Plasma_Protein	BPNT1	1	220000000	220000000	rs9431217	2.222	rs7530481	-12.83	0.88902	0.373994	-
Plasma_Protein	NAGPA	16	5074845	5084142	rs1875220	-3.216	rs12599777	-27.07	0.8883	0.3744	-
Plasma_Protein	FBLN5	14	92335755	92414331	rs116956869	2.91	rs2267994	8.54	0.8879	0.37462	-
Plasma_Protein	MYOC	1	172000000	172000000	rs72717882	3.223	rs235879	25.76	-0.88717	0.374988	-
Plasma_Protein	CSF2RB	22	37309670	37336481	rs117950420	-3	rs2239749	-42.1	-0.887	0.37507	-
INTERVAL	YWHAB.YWHAE.YWHAG.YWHAH.YWHAQ.YWHAZ.SFN.4707.50.2-YWHAH	22	32340447	32353590	rs10439908	2.41	rs5994451	-5.95	0.8867	0.3753	-
INTERVAL	SEMA3C.6448.36.3-SEMA3C	7	80371854	80551675	rs13242982	3.04	rs1019016	-8.1	0.8864	0.3754	-
Plasma_Protein	HSP90B1	12	104000000	104000000	rs2722176	-2.197	rs2722192	58.9	0.886	0.37542	-
Plasma_Protein	APOH	17	64208151	64252643	rs78357146	1.989	rs1801689	-32.7	-0.8853	0.376008	-
INTERVAL	FLT4.2358.19.2-FLT4	5	180000000	180000000	rs17630822	-2.41	rs4538575	-7.37	-0.8829	0.377	-
Plasma_Protein	NELL1	11	20691097	21597232	rs61880417	3.054	rs8176786	28.12	-0.88307	0.3772	-
INTERVAL	PCBD1.11313.100.3-PCBD1	10	72642037	72648541	rs827271	2.84	rs4746069	-8.12	-0.8819	0.3778	-
Plasma_Protein	ARHGAP1	11	46698630	46722169	rs17787912	-0.999	rs11038977	-4.24	-0.88125	0.37818	-
INTERVAL	LILRA5.7787.25.3-LILRA5	19	54818353	54824409	rs387805	-2.6	rs651279	-21.13	0.88	0.378858	-
INTERVAL	IL18R1.3446.7.2-IL18R1	2	103000000	103000000	rs10173702	-2.39	rs1420106	35.52	0.88	0.378859	-
Plasma_Protein	ICOSLG	21	45636897	45660849	rs139114179	-2.09	rs2838537	-9.14	0.8793	0.379235	-
Plasma_Protein	C1QTNF9	13	24881304	24896673	rs2810681	-2.11	rs56069023	-19	0.879	0.3794	-
Plasma_Protein	RGMA	15	93578503	93632433	rs12917366	-3.267	rs10852188	-14.33	0.87786	0.38	-
INTERVAL	C8A.C8B.C8G.2429.27.4-C8G	9	140000000	140000000	rs10521	-2.53	rs10116414	4.26	-0.8772	0.3804	-
INTERVAL	TAX1BP3.12498.12.3-TAX1BP3	17	3566196	3571976	rs150846	2.94	rs456253	-4.3	-0.8761	0.38097	-
Plasma_Protein	IL15RA	10	5985602	6020150	rs66524564	-2.43	rs8177643	8.99	0.87601	0.381	-
INTERVAL	IL22RA2.9456.34.3-IL22RA2	6	137000000	137000000	rs1002658	-2.91	rs12529779	5.73	-0.8755	0.3813	-
INTERVAL	CTSS.3181.50.2-CTSS	1	151000000	151000000	rs509345	-3.24	rs10305724	-17.29	0.8751	0.381522	-
INTERVAL	TGFB2.4156.74.1-TGFB2	1	219000000	219000000	rs10482750	3.21	rs6672012	4.41	-0.874	0.382118	-
INTERVAL	PDGFRB.3459.49.2-PDGFRB	5	149000000	150000000	rs2228440	2.65	rs3816018	-43.92	-0.872	0.383	-
Plasma_Protein	KDR	4	55944648	55991762	rs2237015	2.996	rs34231037	-22.98	-0.8723	0.38307	-
Plasma_Protein	CFHR5	1	197000000	197000000	rs138320780	2.16	rs35662416	-22.33	-0.87091	0.383805	-
INTERVAL	SCARA5.10419.1.3-SCARA5	8	27727399	27850244	rs1901744	3.37	rs10866867	-9.89	-0.8701	0.3842	-
INTERVAL	MAN1A1.11291.73.3-MAN1A1	6	119000000	120000000	rs6905904	2.89	rs9401181	-3.48	-0.8692	0.3848	-
Plasma_Protein	TIMP3	22	33197691	33259028	rs130297	-2.03	rs5749506	-35.82	0.8671	0.38591	-
Plasma_Protein	ASL	7	65540787	65559684	rs113011698	2.57	rs11767072	-8.95	-0.86655	0.3862	-
Plasma_Protein	RNASET2	6	167000000	167000000	rs2981958	-2.34	rs9457245	-26.7	-0.8645	0.387	-
Plasma_Protein	MATN2	8	98881068	99048952	rs142541778	2.374	rs17831160	12.54	0.861	0.3892	-
Plasma_Protein	LILRB1	19	55128612	55149473	rs78331396	2.29	rs2098953	-40.34	-0.8593	0.39	-
INTERVAL	HSP90B1.6393.63.3-HSP90B1	12	104000000	104000000	rs7297466	-3.14	rs7645	42	0.858	0.39089	-
Plasma_Protein	FLRT3	20	14303631	14318260	rs73104583	3.62	rs1932953	45.53	-0.85804	0.3909	-
INTERVAL	GSTP1.4911.49.2-GSTP1	11	67351066	67354131	rs10736660	-2.72	rs1695	-10.05	-0.8562	0.3919	-
Plasma_Protein	LSAMP	3	116000000	117000000	rs57505200	3.15	rs1835674	15.94	0.8561	0.39194	-
INTERVAL	ADAMTS4.2809.25.2-ADAMTS4	1	161000000	161000000	rs11576830	2.76	rs4575098	3.93	0.8544	0.392883	-
INTERVAL	MASP1.3605.77.4-MASP1	3	187000000	187000000	rs1001073	-2.99	rs1109452	-3.96	0.8542	0.393	-
INTERVAL	LGALS4.2982.82.2-LGALS4	19	39292311	39304004	rs12976749	2.44	rs3786839	-6.65	0.85079	0.394883	-
INTERVAL	CSF2RB.10512.13.3-CSF2RB	22	37309670	37336491	rs5750342	3.79	rs2075936	-13.14	-0.85	0.3953	-
Plasma_Protein	CCL8	17	32646454	32648421	rs365654	2.65	rs3138037	-49.88	-0.8492	0.39579	-
Plasma_Protein	PLAUR	19	44150247	44174699	rs60175550	2.589	rs2302524	-18.67	0.84938	0.396	-
Plasma_Protein	CNDP1	18	72201735	72254448	rs76462242	2.725	rs17817077	14.38	-0.84669	0.397	-
Plasma_Protein	FCER2	19	7753644	7767032	rs79814559	-2.089	rs62110713	-18.52	-0.84664	0.397	-
Plasma_Protein	GHR	5	42423541	42721980	rs4273617	-2.17	rs4866942	-20.26	-0.8478	0.397	-
INTERVAL	SAT2.12524.18.3-SAT2	17	7529552	7531194	rs3803802	-2.58	rs9913778	-7.43	-0.8469	0.39703	-
Plasma_Protein	HBZ	16	192727	204502	rs144458796	1.905	rs2461286	-39.69	-0.8465	0.3973	-
INTERVAL	COLEC10.6558.5.3-COLEC10	8	120000000	120000000	rs4876876	3.58	rs2465383	-6.72	0.8461	0.3975	-
Plasma_Protein	PTGR1	9	114000000	114000000	rs10981171	2.404	rs7036102	28.27	0.8456	0.3978	-
Plasma_Protein	NADK	1	1682671	1711896	rs111819661	1.414	rs4648629	-18.51	-0.84332	0.399051	-
INTERVAL	LRP8.3323.37.1-LRP8	1	53711217	53793742	rs6588477	2.8	rs5174	6.63	-0.84277	0.399354	-
Plasma_Protein	UBASH3B	11	123000000	123000000	rs4935814	-2.164	rs3937026	-19	0.84244	0.39954	-
INTERVAL	LPO.4801.13.3-LPO	17	56295909	56345879	rs2586094	2.25	rs7219860	-10.14	0.8417	0.39994	-
INTERVAL	FCGR3B.3311.27.1-FCGR3B	1	162000000	162000000	rs11589567	2.66	rs2099684	16.95	0.84172	0.399943	-
INTERVAL	LRRN1.11586.2.3-LRRN1	3	3841121	3889387	rs2675200	3.78	rs4079251	12.27	-0.8397	0.4011	-
Plasma_Protein	PCDH9	13	66876966	67804577	rs77005746	-1.87	rs4884685	-7.32	-0.839	0.4013	-
INTERVAL	GSTP1.13576.15.3-GSTP1	11	67351066	67354131	rs10736660	-2.72	rs4930431	4.1	0.8392	0.4014	-
Plasma_Protein	P4HB	17	79801035	79818732	rs566282485	1.469	rs56112103	11.95	-0.839	0.401469	-
Plasma_Protein	FGF2	4	124000000	124000000	rs308403	-0.839	rs308403	-12.52	0.839	0.40147	-
INTERVAL	ART4.6576.1.3-ART4	12	14978503	14996429	rs12304530	-2.49	rs11276	30.35	-0.8362	0.40302	-
INTERVAL	SWAP70.13552.7.3-SWAP70	11	9685624	9774538	rs11042260	2.7	rs360140	13.35	-0.8344	0.404	-
Plasma_Protein	SLAMF7	1	161000000	161000000	rs35958318	-2.502	rs11581248	-50.21	0.83393	0.404323	-
Plasma_Protein	TNC	9	118000000	118000000	rs181083325	-2.337	rs1138545	51.52	0.8338	0.4044	-
Plasma_Protein	IL18BP	11	71709659	71716761	rs140849322	2.491	rs17884883	-5.98	-0.833	0.40484	-
Plasma_Protein	SIGLEC14	19	52145806	52150054	rs374146923	-2.383	rs872629	-39.37	0.83357	0.405	-
Plasma_Protein	MMP2	16	55423612	55540603	rs117867062	2.51	rs171497	-6.83	0.832	0.4054	-
Plasma_Protein	FAS	10	90750288	90776816	rs9658771	-3.488	rs7911226	-22.48	-0.83182	0.4055	-
Plasma_Protein	FOLR2	11	71927645	71932994	rs365274	1.724	rs74603010	7.41	-0.83143	0.40573	-
Plasma_Protein	KLK14	19	51580752	51587502	rs266868	-3.459	rs11666870	14.88	0.83036	0.406	-
Plasma_Protein	SMAP1	6	71377479	71571714	rs12209149	-2.73	rs1917342	-41.47	0.8293	0.407	-
INTERVAL	CADM3.3630.27.4-CADM3	1	159000000	159000000	rs863013	-2.8	rs4128726	2.75	-0.82813	0.407596	-
Plasma_Protein	SERPINA10	14	94746797	94759605	rs113799137	-2.88	rs12434093	38.64	0.8269	0.40828	-
Plasma_Protein	BPGM	7	134000000	134000000	rs12669278	-1	rs4732044	6.66	-0.826	0.4088	-
INTERVAL	EPHA2.4834.61.2-EPHA2	1	16450832	16482582	rs11260721	2.33	rs6656611	8.01	0.82574	0.408952	-
INTERVAL	RSPO4.8464.31.3-RSPO4	20	939095	982907	rs487473	-4.13	rs6056637	5.71	-0.819	0.41258	-
Plasma_Protein	GBP2	1	89571815	89616139	rs147641749	-1.988	rs10922556	7.97	0.81556	0.414752	-
Plasma_Protein	TPT1	13	45907606	45915419	rs57649872	1.8	rs116996191	6.45	0.815	0.4151	-
INTERVAL	FUT10.7156.2.3-FUT10	8	33228342	33330940	rs13439524	2.59	rs6993806	18.68	-0.8148	0.4152	-
Plasma_Protein	AHSG	3	186000000	186000000	rs62294437	-2.22	rs2518134	29.68	-0.8139	0.4157	-
Plasma_Protein	CD109	6	74405508	74538040	rs9352022	2.46	rs6925924	43.96	0.8131	0.416	-
Plasma_Protein	NMRAL1	16	4511692	4545764	rs112152072	1.895	rs11557236	-17.13	-0.8126	0.4164	-
Plasma_Protein	NUDT9	4	88343725	88380607	rs13124614	-2.206	rs28805573	-19.04	-0.8117	0.41695	-
INTERVAL	PIANP.14114.18.3-PIANP	12	6802958	6809966	rs870849	2.54	rs7959658	6.85	-0.8115	0.41707	-
Plasma_Protein	GSS	20	33516235	33543830	rs76650348	-2.14	rs6088642	25.78	0.81097	0.4174	-
Plasma_Protein	PDXK	21	45138975	45182188	rs7276633	2.33	rs79343092	-10.13	-0.8105	0.417638	-
Plasma_Protein	EVL	14	100000000	101000000	rs78328677	1.99	rs34612764	9.26	-0.81	0.41793	-
INTERVAL	GPX7.8345.27.3-GPX7	1	53068044	53074723	rs269286	-1.75	rs1416094	20.02	-0.80999	0.417946	-
INTERVAL	GFRA3.2505.49.3-GFRA3	5	138000000	138000000	rs17599026	-2.82	rs41347347	-3.42	-0.808	0.419	-
Plasma_Protein	S100A16	1	154000000	154000000	rs115795066	3.609	rs9729773	19.33	-0.8065	0.419952	-
Plasma_Protein	PRSS2	7	142000000	NA	rs79908295	2.39	rs1799886	23.19	0.80641	0.42	-
Plasma_Protein	RBP7	1	10057264	10076079	rs75694755	-2.034	rs35232720	-27.81	-0.80565	0.420444	-
INTERVAL	PLXNA1.9005.16.3-PLXNA1	3	127000000	127000000	rs6792207	2.28	rs7614847	-10.06	-0.8055	0.4205	-
Plasma_Protein	SPINK1	5	147000000	147000000	rs114139234	-2.394	rs6580502	-9.69	-0.8046	0.421	-
INTERVAL	ST8SIA6.6930.95.3-ST8SIA6	10	17360382	17496329	rs11254509	-2.99	rs11254550	4.51	0.80396	0.4214	-
Plasma_Protein	DNAJB4	1	78444859	78483648	rs664818	-1.498	rs7514180	-17.17	0.80209	0.422499	-
Plasma_Protein	CLPS	6	35762759	35765121	rs71567498	2.64	rs9380534	24.2	-0.8012	0.423	-
Plasma_Protein	GSTM1	1	110000000	110000000	rs34762282	-3.706	rs115929572	24.34	-0.80099	0.423135	-
Plasma_Protein	NMT2	10	15144583	15210692	rs76381848	2.303	rs11259539	-13.5	-0.79955	0.424	-
INTERVAL	ADH4.8325.37.3-ADH4	4	100000000	100000000	rs10011147	3.03	rs2602836	-4.64	-0.799	0.4243	-
INTERVAL	CHST9.11646.4.3-CHST9	18	24495595	24765281	rs9955805	-3.07	rs7227665	12.5	-0.7989	0.42437	-
Plasma_Protein	GLRX2	1	193000000	193000000	rs140140320	2.438	rs143131184	16.2	-0.79731	0.42527	-
INTERVAL	CHI3L1.11104.13.3-CHI3L1	1	203000000	203000000	rs4325195	-3.17	rs880633	41.07	0.797	0.425451	-
Plasma_Protein	FLRT2	14	85996488	86120772	rs144859803	1.92	rs17796783	-29.24	0.7964	0.42578	-
Plasma_Protein	ADAM23	2	207000000	207000000	rs10932158	2.625	rs1448903	29.55	0.7954	0.426	-
Plasma_Protein	ENPP6	4	185000000	185000000	rs1347429	1.349	rs28673999	5.43	0.7949	0.42666	-
Plasma_Protein	CCL14	17	34310324	34314040	rs9915021	-1.783	rs7222922	-39.86	-0.7941	0.427126	-
Plasma_Protein	SRA1	5	140000000	140000000	rs35983033	-1.918	rs801460	27.83	0.7931	0.428	-
INTERVAL	H6PD.7161.25.3-H6PD	1	9294834	9331396	rs7525571	-2.76	rs2268175	-22.52	-0.79255	0.428037	-
Plasma_Protein	DECR1	8	91013633	91065861	rs147359828	2.731	rs1805806	-11.25	-0.7919	0.4284	-
INTERVAL	MMP9.2579.17.5-MMP9	20	44637547	44645200	rs6032537	-2.85	rs3746507	8.3	-0.792	0.42855	-
Plasma_Protein	DNER	2	230000000	231000000	rs80267723	2.335	rs34661502	-13.87	-0.7891	0.43	-
Plasma_Protein	KLB	4	39408550	39453153	rs9999972	2.902	rs13112140	-36.47	0.7888	0.4302	-
INTERVAL	RGMA.5483.1.3-RGMA	15	93586636	93632433	rs285767	3.23	rs4778092	8.22	0.788	0.43041	-
Plasma_Protein	GPX7	1	53068043	53074723	rs12737517	0.935	rs6669154	-32.23	-0.78596	0.431893	-
Plasma_Protein	NCR1	19	55417506	55427508	rs3848609	2.679	rs2915993	-10.48	-0.78535	0.432	-
INTERVAL	FAH.11424.4.3-FAH	15	80444832	80479288	rs12910340	-3.37	rs11555096	-21.86	-0.783	0.43342	-
INTERVAL	CXCL16.2436.49.4-CXCL16	17	4636821	4643217	rs6065	3.53	rs2255888	-8.03	-0.7826	0.43384	-
INTERVAL	REN.3396.54.2-REN	1	204000000	204000000	rs6675149	-3.05	rs5707	-3.5	-0.78248	0.43393	-
Plasma_Protein	EPHB6	7	143000000	143000000	rs117208825	2.52	rs7789303	31.88	-0.78194	0.4342	-
Plasma_Protein	HTN3	4	70894172	70902255	rs7672149	-1.439	rs78169960	-9.35	0.7811	0.43475	-
Plasma_Protein	PRSS22	16	2902731	2908171	rs143005160	-2.32	rs7204669	17.13	0.7806	0.4351	-
Plasma_Protein	AMY1A	1	104000000	104000000	rs61788845	3.015	rs78811372	-16.57	-0.7804	0.435155	-
Plasma_Protein	FLII	17	18148129	18162052	rs143583729	-0.941	rs145840264	11.67	-0.779	0.43598	-
Plasma_Protein	FOLR3	11	71825915	71850936	rs1006488	2.602	rs146694036	35.75	0.7777	0.43675	-
Plasma_Protein	THG1L	5	157000000	157000000	rs74425751	2.361	rs2270812	48.21	0.7765	0.437	-
Plasma_Protein	SERPINA9	14	94929054	94946026	rs55683719	-2.1	rs11160181	-11.5	0.7771	0.43708	-
Plasma_Protein	CLSTN1	1	9788984	9884042	rs113623944	1.361	rs35331030	27.8	-0.77689	0.437225	-
Plasma_Protein	NOTUM	17	79910383	79919716	rs12602289	-1.948	rs111343749	-6.6	-0.7761	0.437693	-
INTERVAL	PYGL.11441.11.3-PYGL	14	51324609	51411454	rs12892118	-3.08	rs1890705	-5.99	-0.776	0.4377	-
Plasma_Protein	APOC1	19	45417504	45422606	rs4803743	2.305	rs8106813	15.45	-0.77485	0.438	-
Plasma_Protein	MFAP2	1	17300997	17307127	rs77344328	-2.698	rs761422	23.65	0.77524	0.438199	-
Plasma_Protein	RTN4R	22	20228938	20270769	rs116924716	2.56	rs75766	-21.05	0.7739	0.43899	-
INTERVAL	PLCG1.4563.61.2-PLCG1	20	39765600	39811629	rs2143229	-2.31	rs753381	-7.83	0.774	0.43901	-
Plasma_Protein	C1QTNF5	11	119000000	119000000	rs2509656	1.454	rs2509656	10.8	0.7734	0.43928	-
INTERVAL	PLAUR.2652.15.1-PLAUR	19	44150247	44174699	rs3213322	2.62	rs2302524	-7.82	0.77321	0.439398	-
Plasma_Protein	NUCB1	19	49403569	49426629	rs7248853	2.239	rs28450126	-15.1	-0.77263	0.44	-
Plasma_Protein	C3	19	6677715	6730573	rs112482289	1.765	rs11569479	-6.51	0.77177	0.44	-
Plasma_Protein	ACAA1	3	38144620	38178733	rs73052920	2.34	rs2229528	-17.66	0.7716	0.44033	-
INTERVAL	SLAMF7.5487.7.3-SLAMF7	1	161000000	161000000	rs1041068	-3.53	rs3766370	-29.22	0.77154	0.440388	-
Plasma_Protein	FAHD1	16	1876942	1890208	rs1630381	-1.137	rs3743853	-14.41	-0.77	0.4413	-
INTERVAL	TBCE.11211.7.3-TBCE	1	236000000	236000000	rs2802993	-2.47	rs2291687	8.6	0.76941	0.441649	-
Plasma_Protein	PLCG2	16	81772702	81996290	rs7201604	-3.226	rs62045706	13.65	0.7681	0.4424	-
INTERVAL	DLK2.9359.9.3-DLK2	6	43418090	43424370	rs1537638	3.09	rs2125739	-6.53	-0.768	0.4425	-
INTERVAL	CRISP2.9282.12.3-CRISP2	6	49660073	49681274	rs13215077	2.84	rs527461	23.93	-0.7672	0.4429	-
INTERVAL	HP.3054.3.2-HP	16	72088491	72094954	rs11861513	3.09	rs217181	27.99	-0.765	0.444	-
Plasma_Protein	EDAR	2	110000000	110000000	rs79452191	-2.509	rs75147553	20.99	-0.7651	0.444	-
Plasma_Protein	FUT10	8	33228342	33330664	rs10092364	2.387	rs2732317	-46.34	-0.764	0.4449	-
INTERVAL	SPINK5.8028.22.3-SPINK5	5	147000000	148000000	rs17717956	-2.73	rs2287770	-7.11	-0.7638	0.445	-
Plasma_Protein	IGFLR1	19	36229702	36233354	rs35052289	-2.063	rs12459634	-42.63	0.76449	0.445	-
Plasma_Protein	CST5	20	23856571	23860385	rs2261399	2.4	rs6138152	33.58	-0.7609	0.4467	-
Plasma_Protein	IGSF8	1	160000000	160000000	rs73025536	-1.701	rs12408242	14.47	0.76016	0.44716	-
INTERVAL	ERLEC1.8957.72.3-ERLEC1	2	54014181	54045956	rs17045014	-2.41	rs7583622	-8.23	-0.7575	0.448771	-
Plasma_Protein	POGLUT1	3	119000000	119000000	rs9843355	-2.76	rs17203139	34.17	0.7568	0.44919	-
INTERVAL	IL7.14049.17.3-IL7	8	79587978	79717758	rs4739140	3.31	rs11991235	3.64	-0.7553	0.45	-
INTERVAL	KCNE3.8067.21.3-KCNE3	11	74165886	74178774	rs653263	2.91	rs7129774	-2.8	-0.755	0.4503	-
Plasma_Protein	MBL2	10	54525140	54532544	rs76579874	-2.387	rs7899547	44.43	0.75408	0.4508	-
Plasma_Protein	BCAT2	19	49298319	49314286	rs73061670	-2.68	rs62125920	-27.97	-0.75309	0.451	-
Plasma_Protein	NME2	17	49242796	49249105	rs12945389	-4.25	rs115848216	-32.74	-0.7537	0.451051	-
Plasma_Protein	LARGE	22	33558212	34318829	rs9609813	-1	rs79336623	-3.98	-0.751	0.45265	-
Plasma_Protein	FKBP1B	2	24272571	24286551	rs13029685	-1.039	rs72781698	-30.89	-0.7512	0.453	-
INTERVAL	RPIA.12333.87.3-RPIA	2	88991162	89050452	rs4355112	2.1	rs1809526	6.27	0.7497	0.453407	-
Plasma_Protein	NUDT5	10	12207329	12238143	rs7099650	2.082	rs7099650	-5.99	-0.74956	0.4535	-
Plasma_Protein	HDGF	1	157000000	157000000	rs1778833	2.035	rs12145743	-44.65	-0.74878	0.453987	-
Plasma_Protein	CFD	19	859664	863641	rs140851770	1.854	rs72984031	-10.38	0.74836	0.454	-
INTERVAL	TPI1.4309.59.3-TPI1	12	6976283	6980112	rs870849	2.54	rs5446	-9.23	0.748	0.45446	-
INTERVAL	CXCL1.2985.35.1-CXCL1	4	74735110	74736959	rs16850078	2.19	rs516224	27.39	0.7475	0.4547	-
Plasma_Protein	SCGB3A1	5	180000000	180000000	rs148554748	2.715	rs307802	6.87	0.7471	0.455	-
INTERVAL	POFUT1.5634.39.3-POFUT1	20	30795683	30826470	rs17340555	-2.05	rs17268666	-16.17	0.746	0.45572	-
Plasma_Protein	XPNPEP1	10	112000000	112000000	rs150913764	-2.259	rs3862006	16.57	-0.74382	0.457	-
INTERVAL	FAS.9459.7.3-FAS	10	90750414	90775542	rs7910825	4.76	rs982764	-14.55	-0.74334	0.4573	-
Plasma_Protein	SNX8	7	2291405	2393953	rs4346905	2.99	rs28514741	-11.61	-0.74306	0.4574	-
Plasma_Protein	NPPB	1	11917521	11919002	rs41394446	-2.082	rs198379	12.01	-0.74276	0.457627	-
INTERVAL	QPCTL.8866.53.3-QPCTL	19	46195741	46207247	rs2286756	2.74	rs12975617	-11.13	0.74211	0.458022	-
INTERVAL	CST6.14711.27.3-CST6	11	65779312	65780976	rs2009453	-2.76	rs2276017	7.46	-0.741	0.4587	-
INTERVAL	AHSG.3581.53.3-AHSG	3	186000000	186000000	rs10770	-2.95	rs6444149	-23.62	-0.7403	0.4591	-
INTERVAL	FCN2.3313.21.2-FCN2	9	138000000	138000000	rs2989724	-2.85	rs7851696	-18.52	-0.7403	0.4591	-
Plasma_Protein	SOD3	4	24791534	24802464	rs116233789	-2.867	rs2536512	18.6	0.7403	0.45913	-
Plasma_Protein	EBI3	19	4229520	4237525	rs7259795	-1.169	rs4905	-56.36	0.73865	0.46	-
Plasma_Protein	TNFSF12	17	7452375	7461207	rs9907657	2.024	rs62059804	9.47	-0.738	0.460514	-
Plasma_Protein	CBLN4	20	54572413	54580575	rs56297678	2.65	rs4811612	13.56	0.73725	0.461	-
INTERVAL	MCEE.9388.18.3-MCEE	2	71336814	71357369	rs13405368	-2.43	rs1458868	5.32	-0.737	0.461122	-
Plasma_Protein	RARRES2	7	150000000	150000000	rs4725372	-1.49	rs3735167	26.19	0.73622	0.4616	-
Plasma_Protein	CXCL1	4	74735110	74737025	rs3117604	1.432	rs1366946	31	0.7348	0.46248	-
INTERVAL	DNER.9769.48.3-DNER	2	230000000	231000000	rs1465529	-3.09	rs6749045	-5.33	-0.7342	0.462839	-
Plasma_Protein	NTRK3	15	88402982	88799999	rs8036843	2.261	rs28714295	18.08	-0.7335	0.4633	-
Plasma_Protein	POFUT1	20	30795683	30826461	rs57532134	-1.27	rs76143353	-29.97	0.73318	0.4635	-
Plasma_Protein	CFH	1	197000000	197000000	rs138320780	2.16	rs1048663	-26.86	-0.73257	0.463818	-
INTERVAL	CNTFR.14101.2.3-CNTFR	9	34551430	34590121	rs12001305	-2.6	rs1571401	-8.36	0.7313	0.4646	-
Plasma_Protein	TGFBR3	1	92145900	92371892	rs12565552	-2.094	rs79859654	9.34	0.7308	0.464901	-
INTERVAL	FBLN1.6470.19.3-FBLN1	22	45898118	45997015	rs132028	3.12	rs1883186	-3.58	0.729	0.466	-
INTERVAL	SERPINA4.14105.5.3-SERPINA4	14	95027428	95036250	rs11160183	-3.37	rs10139745	16.81	0.7288	0.4661	-
INTERVAL	HMGCS2.13704.5.3-HMGCS2	1	120000000	120000000	rs3828090	-2.82	rs4659015	3.42	0.72825	0.466462	-
INTERVAL	CCL25.14068.29.3-CCL25	19	8117651	8127534	rs661241	2.79	rs7259568	13.87	0.72774	0.466774	-
Plasma_Protein	WARS	14	101000000	101000000	rs12893951	-1.61	rs4905957	32.72	0.726	0.46784	-
INTERVAL	DKK1.3535.84.1-DKK1	10	54074056	54077802	rs12769610	-3.11	rs7093925	-7.78	0.7249	0.4685	-
INTERVAL	RTN4R.5105.2.3-RTN4R	22	20228938	20270769	rs175207	2.28	rs75766	12.27	0.723	0.4697	-
Plasma_Protein	ALPP	2	233000000	233000000	rs871687	-2.965	rs35458538	20.1	0.723	0.47	-
INTERVAL	NID2.3633.70.5-NID2	14	52471521	52535712	rs745080	3.36	rs1151582	-23.27	-0.719	0.4722	-
Plasma_Protein	TRIL	7	28992974	28997946	rs28594543	-2.25	rs740250	-12	0.71868	0.4723	-
Plasma_Protein	INHBC	12	57828567	57845845	rs10783853	-2.237	rs6581138	5.69	-0.718	0.47276	-
Plasma_Protein	CALCOCO2	17	46908380	46943884	rs117632785	-1.595	rs318100	-12.47	-0.7152	0.474472	-
Plasma_Protein	MDGA1	6	37598455	37667082	rs183635273	2.68	rs9349050	-60.11	0.715	0.475	-
Plasma_Protein	GSTM4	1	110000000	110000000	rs61785513	-3.502	rs687643	-23.38	-0.71376	0.475375	-
INTERVAL	LILRB1.5090.49.2-LILRB1	19	55085346	55148979	rs1865097	-2.89	rs2781760	-34.11	-0.71369	0.475418	-
INTERVAL	COL15A1.8974.172.3-COL15A1	9	102000000	102000000	rs16916777	-3.25	rs1413299	10.22	-0.7131	0.4758	-
Plasma_Protein	DCI	16	2289403	2302301	rs55650311	-0.713	rs55650311	-7.79	0.713	0.4758	-
INTERVAL	BPI.4126.22.1-BPI	20	36888551	36965907	rs6023527	-2.72	rs1780617	-17.92	-0.712	0.47674	-
Plasma_Protein	IGFBP2	2	217000000	218000000	rs62180600	1.519	rs4674091	-6.24	-0.7083	0.479	-
INTERVAL	LGMN.3622.33.4-LGMN	14	93170152	93215047	rs941588	-3.12	rs6575284	-4.05	0.7073	0.4794	-
Plasma_Protein	ROR2	9	94325373	94712510	rs113348401	2.449	rs10118816	19.16	-0.7067	0.4798	-
INTERVAL	CCL14.2900.53.3-CCL14	17	34310327	34329100	rs2376179	2.55	rs9892586	-22.17	-0.7062	0.48008	-
INTERVAL	PGF.3078.1.2-PGF	14	75408537	75422487	rs7145739	2.43	rs91144	4.09	0.706	0.4802	-
Plasma_Protein	CTSE	1	NA	206000000	rs114172378	-2.73	rs78554767	4.5	0.70503	0.48079	-
Plasma_Protein	KRT1	12	53068520	53074191	rs12816483	1.649	rs117254202	6.62	-0.705	0.48081	-
INTERVAL	TPST1.7928.183.3-TPST1	7	65670186	65885530	rs7779258	2.3	rs313829	-10.15	0.7048	0.4809	-
Plasma_Protein	S100A2	1	154000000	154000000	rs113576500	1.575	rs58056804	-8.32	0.70467	0.481016	-
Plasma_Protein	LRPAP1	4	3505339	3534173	rs4690096	1.535	rs16844464	-20.44	-0.7042	0.48129	-
INTERVAL	PATE4.8065.245.3-PATE4	11	126000000	126000000	rs12797894	-2.8	rs665677	18.82	-0.7034	0.4818	-
INTERVAL	EFNA5.2615.60.2-EFNA5	5	107000000	107000000	rs164849	3.09	rs9328010	-7.8	0.7038	0.482	-
Plasma_Protein	TNFRSF21	6	47199268	47277641	rs17216798	-2.78	rs6458555	16.25	-0.7028	0.482	-
INTERVAL	C1QTNF3.7251.64.3-C1QTNF3	5	34019553	34043937	rs966855	-2.55	rs840386	6.02	0.7011	0.483	-
INTERVAL	GPC1.8697.38.3-GPC1	2	241000000	241000000	rs3755534	3.57	rs4074478	10.83	-0.7	0.483927	-
INTERVAL	CCL21.2516.57.3-CCL21	9	34709002	34710121	rs12001305	-2.6	rs951005	4.93	-0.6994	0.4843	-
Plasma_Protein	PCYOX1	2	70484518	70508317	rs78566580	1.163	rs2706762	-40.61	-0.6977	0.485	-
Plasma_Protein	BOLA1	1	150000000	150000000	rs115584674	0.985	rs1376675	34.78	-0.69823	0.485034	-
INTERVAL	FUT8.8244.16.3-FUT8	14	65877310	66210839	rs11621450	3.1	rs4899173	39.9	0.697	0.4858	-
INTERVAL	MRC1.2637.77.2-MRC1	10	18098352	18200091	rs1779229	3.08	rs10508553	-8.27	-0.696	0.4864	-
INTERVAL	CCBL2.12682.5.3-KYAT3	1	89401456	89458636	rs4656075	-2.5	rs10801690	-7.57	0.696	0.486429	-
INTERVAL	NMRAL1.13988.67.3-NMRAL1	16	4511681	4545764	rs2239310	-2.81	rs11557236	-11.32	-0.6944	0.487	-
Plasma_Protein	KLK11	19	51525472	51531295	rs7255306	1.951	rs62115743	-34.55	-0.69486	0.487	-
INTERVAL	PURA.12537.88.3-PURA	5	139000000	139000000	rs3822742	2.44	rs801459	3.25	0.6931	0.488	-
Plasma_Protein	IBSP	4	88720706	88733587	rs6812310	1.572	rs2616262	-7.02	-0.6924	0.48867	-
INTERVAL	HGF.2681.23.2-HGF	7	81328322	81399754	rs1229454	-3.05	rs2214827	-7.17	0.6917	0.4891	-
Plasma_Protein	CTRB1	16	75252886	75260236	rs185420865	2.397	rs8057145	28.92	-0.6912	0.4895	-
Plasma_Protein	CACNA2D3	3	54156574	55108584	rs73085903	-2.07	rs6802227	16.36	-0.6894	0.49056	-
Plasma_Protein	SPON2	4	1160720	1202750	rs1799846	1.825	rs11247975	-33.39	-0.6892	0.49072	-
INTERVAL	ITIH1.7955.195.3-ITIH1	3	52811603	52826078	rs13088281	1.96	rs1042779	-25.43	-0.689	0.4908	-
Plasma_Protein	ENTPD6	20	25176329	25208711	rs8123716	-2.14	rs6050446	12.13	-0.68827	0.4913	-
Plasma_Protein	C1R	12	7187518	7245136	rs7313471	-0.873	rs143238956	-2.58	-0.688	0.49171	-
Plasma_Protein	PSME2	14	24612571	24616779	rs112958656	-2.83	rs2236352	16.46	-0.6875	0.49178	-
INTERVAL	CALCOCO2.12534.10.3-CALCOCO2	17	46908350	46943884	rs11652981	3.07	rs178467	-4.4	-0.6874	0.49185	-
Plasma_Protein	C3	19	6677715	6730573	rs421147	-1.459	rs11569479	-6.79	0.68741	0.492	-
INTERVAL	FSTL1.13112.179.3-FSTL1	3	120000000	120000000	rs10934527	3.65	rs1259334	6.88	0.6854	0.4931	-
INTERVAL	EGFR.2677.1.1-EGFR	7	55086714	55324313	rs6593217	3.08	rs6964705	-5.64	0.6843	0.4938	-
INTERVAL	RFESD.13603.7.3-RFESD	5	94982458	95020477	rs6879646	-3.17	rs17790731	-12.28	-0.684	0.494	-
INTERVAL	AKR1B1.9854.36.3-AKR1B1	7	134000000	134000000	rs384545	2.63	rs782537	7.02	-0.6836	0.4942	-
Plasma_Protein	ACADVL	17	7120444	7128585	rs2074216	1.285	rs446994	-5.73	-0.683	0.494607	-
Plasma_Protein	CPXM1	20	2774720	2781273	rs6051417	-2.42	rs11697820	42.06	0.6807	0.4961	-
INTERVAL	MDH1.3853.56.1-MDH1	2	63815743	63834331	rs1878506	-3.26	rs6546004	6.54	-0.6802	0.496393	-
Plasma_Protein	REG3A	2	79384129	79386879	rs112671876	-1.708	rs116652994	13.12	0.6799	0.497	-
Plasma_Protein	TNFAIP6	2	152000000	152000000	rs149652644	-2.55	rs2278089	-27.24	-0.6791	0.497	-
Plasma_Protein	SFRP4	7	37945534	38065297	rs2722271	1.94	rs2598109	-14.92	0.67925	0.497	-
Plasma_Protein	HP	16	72088404	72094954	rs17590101	-2.948	rs11648003	-26.07	-0.6786	0.4974	-
INTERVAL	ESM1.3805.16.2-ESM1	5	54273692	54318499	rs12697131	-2.88	rs723218	-6.19	0.6783	0.498	-
Plasma_Protein	QPCTL	19	46195661	46207247	rs73050371	2.554	rs17850756	-26.66	0.67739	0.498	-
INTERVAL	CA3.3799.11.2-CA3	8	86285665	86361269	rs17739175	-3.13	rs10504813	-8.15	-0.6773	0.4982	-
Plasma_Protein	ANXA7	10	75134859	75173834	rs188051148	-1.848	rs76150063	-7.73	-0.67717	0.4983	-
Plasma_Protein	CMPK1	1	47799462	47844511	rs142398271	1.958	rs35687416	-16.54	0.6768	0.498534	-
Plasma_Protein	ARL3	10	104000000	104000000	rs11191268	2.146	rs8354	-25.42	-0.67524	0.4995	-
Plasma_Protein	KIAA1279	10	70748559	70803300	rs74138367	-2.826	rs17471869	5.68	-0.6753	0.4995	-
Plasma_Protein	C3	19	6677715	6730573	rs74178500	1.902	rs11569415	10.79	0.67474	0.5	-
INTERVAL	NCMAP.14614.41.3-NCMAP	1	24882602	24935819	rs4648890	-4.5	rs16829963	-3.29	0.67342	0.500678	-
Plasma_Protein	REG1A	2	79347488	79350535	rs11674490	2.631	rs11126696	17.1	-0.6725	0.501	-
Plasma_Protein	SEMA6A	5	116000000	116000000	rs111648923	2.613	rs3733724	12.89	0.6731	0.501	-
Plasma_Protein	CTSS	1	151000000	151000000	rs115161931	-2.347	rs41271951	-34.81	0.67226	0.501416	-
Plasma_Protein	MMP10	11	103000000	103000000	rs118017122	3.317	rs17860955	-16.9	0.67184	0.50169	-
Plasma_Protein	CRISPLD2	16	84853591	84954374	rs2241632	-2.996	rs535285054	-7.62	-0.6715	0.5019	-
Plasma_Protein	MAPK3	16	30125426	30134827	rs3087437	-1.955	rs9932466	35.6	0.6712	0.5021	-
INTERVAL	RFK.13059.33.3-RFK	9	79000433	79009433	rs11144691	-2.59	rs785915	-4.56	0.6705	0.5026	-
INTERVAL	PTN.3045.72.2-PTN	7	137000000	137000000	rs4728417	2.23	rs320719	9.62	-0.6678	0.5042	-
Plasma_Protein	TRABD2A	2	85048774	85134132	rs77680559	-1.794	rs80090251	5.66	0.667	0.505	-
Plasma_Protein	TAGLN2	1	160000000	160000000	rs12142583	1.803	rs2789422	-14.29	0.66659	0.505031	-
INTERVAL	SEMA4D.5737.61.3-SEMA4D	9	91975702	92113045	rs11265873	3.35	rs3211683	-29.93	-0.6658	0.5056	-
INTERVAL	TNFRSF21.9259.35.3-TNFRSF21	6	47199268	47277641	rs1329521	-2.92	rs6458555	4.26	0.665	0.5061	-
INTERVAL	IL12RB2.3815.14.1-IL12RB2	1	67773047	67862583	rs17129478	3.75	rs7555183	-9.41	-0.66438	0.506447	-
INTERVAL	NHEJ1.11351.233.3-NHEJ1	2	220000000	220000000	rs35328001	3.05	rs7591074	-3.06	-0.6636	0.506922	-
Plasma_Protein	ACP6	1	147000000	147000000	rs903784	1.517	rs12119079	49.94	-0.66261	0.507578	-
Plasma_Protein	CDON	11	126000000	126000000	rs73013405	2.031	rs112978541	-35.27	0.65894	0.50993	-
Plasma_Protein	TP53I3	2	24300303	24308731	rs35803477	-1.739	rs10191964	-43.86	0.6588	0.51	-
INTERVAL	MGAT4B.7141.21.3-MGAT4B	5	179000000	179000000	rs1105369	-2.62	rs2291417	-12.22	-0.6575	0.511	-
INTERVAL	APOA5.11318.20.3-APOA5	11	117000000	117000000	rs2266788	3.37	rs12272004	-7.39	0.6568	0.5113	-
Plasma_Protein	BCAN	1	157000000	157000000	rs61813529	2.214	rs2365715	-18.31	-0.65606	0.511788	-
Plasma_Protein	ANXA7	10	75134859	75173834	rs76947623	-1.581	rs76150063	-7.29	-0.6558	0.512	-
Plasma_Protein	RCN3	19	50031260	50050219	rs78663425	2.372	rs73582441	4.32	0.656	0.512	-
INTERVAL	SMAP1.11649.3.3-SMAP1	6	71377479	71571718	rs16869109	-3.39	rs1608696	-12.3	0.6549	0.5126	-
Plasma_Protein	PSAT1	9	80912041	80945009	rs79916357	-1.594	rs1929402	19	0.6534	0.5135	-
Plasma_Protein	LAP3	4	17578821	17609595	rs142057003	1.671	rs114838597	8.63	0.6531	0.51372	-
INTERVAL	PPIE.5238.26.3-PPIE	1	40157854	40229586	rs1180280	2.63	rs10888958	-19.53	0.652	0.514401	-
INTERVAL	BPIFA1.6473.55.3-BPIFA1	20	31823801	31831115	rs242534	2.29	rs17370071	-3.5	-0.649	0.51634	-
INTERVAL	TAPBPL.6364.7.3-TAPBPL	12	6560856	6575683	rs216872	2.98	rs2041387	46.42	0.648	0.51698	-
Plasma_Protein	EPHA4	2	222000000	222000000	rs12623697	2.078	rs12995875	-15.54	0.6477	0.517	-
INTERVAL	LILRA5.8766.29.3-LILRA5	19	54818353	54824409	rs387805	-2.6	rs651279	-17.06	0.64785	0.51708	-
INTERVAL	MYZAP.13924.13.3-MYZAP	15	57884106	58006943	rs12910689	3.01	rs8035539	-3.64	0.647	0.51731	-
Plasma_Protein	CHGA	14	93389495	93401630	rs72697234	-2.1	rs729940	-13.88	0.6464	0.51799	-
Plasma_Protein	CCL16	17	34303529	34308533	rs1357366	2.609	rs112689088	-45.79	0.6463	0.518089	-
Plasma_Protein	MCL1	1	151000000	151000000	rs113079215	2.139	rs190596489	-17.73	0.64394	0.519612	-
Plasma_Protein	NEGR1	1	71861626	72748222	rs76765288	2.314	rs11209871	-9.96	0.64385	0.519676	-
Plasma_Protein	CTSF	11	66330935	66336350	rs117688728	-2.882	rs1044522	15.24	0.64335	0.52	-
INTERVAL	DLD.10025.1.3-DLD	7	108000000	108000000	rs12670049	3.44	rs2395932	-5.02	0.643	0.5202	-
INTERVAL	IL1RL1.4234.8.2-IL1RL1	2	103000000	103000000	rs10173702	-2.39	rs10178436	-35.35	0.643	0.520224	-
INTERVAL	IFI16.13940.19.3-IFI16	1	159000000	159000000	rs863013	-2.8	rs326012	3.6	-0.642	0.520873	-
INTERVAL	WFDC5.6969.14.3-WFDC5	20	43738093	43743813	rs6032260	-2.7	rs2284272	-4.48	0.641	0.52155	-
Plasma_Protein	ZADH2	18	72907068	72921094	rs12969004	0.797	rs12969004	-9.78	-0.64092	0.522	-
Plasma_Protein	IRF3	19	50162826	50169132	rs141153324	2.263	rs10415576	-26.39	0.63954	0.522	-
Plasma_Protein	EDIL3	5	83236373	83680698	rs16901127	2.234	rs10073371	-5.87	-0.6393	0.523	-
Plasma_Protein	SH3BGRL2	6	80341046	80413372	rs113930700	-2.67	rs2245410	25.43	0.6369	0.524	-
Plasma_Protein	GFRAL	6	55192267	55267291	rs9464267	2.27	rs73439277	12.13	0.6371	0.524	-
INTERVAL	SERPINF2.3024.18.2-SERPINF2	17	1646130	1658562	rs17834425	2.84	rs11078597	-5.39	-0.6369	0.52418	-
Plasma_Protein	PROS1	3	93591895	93698847	rs9682166	-1.75	rs6795524	-8.11	-0.6363	0.52458	-
Plasma_Protein	A4GALT	22	43088127	43117304	rs5758710	1.99	rs8138197	-22.27	0.636	0.52477	-
Plasma_Protein	SAA1	11	18287807	18291524	rs34692667	-2.844	rs11024589	-29.54	-0.6358	0.5249	-
INTERVAL	ART3.7970.315.3-ART3	4	76932337	77033955	rs7696758	2.63	rs7675618	9.8	-0.6354	0.5252	-
Plasma_Protein	PTPRS	19	5158506	5340814	rs2779167	-1.737	rs55763631	5.24	-0.63434	0.526	-
Plasma_Protein	CRISP2	6	49660071	49681303	rs141206608	2.85	rs555247	29.92	-0.6345	0.526	-
Plasma_Protein	PLCG1	20	39765600	39825441	rs4812492	1.63	rs753381	9.23	0.633	0.5267	-
Plasma_Protein	KNG1	3	186000000	186000000	rs5030083	2.63	rs5030062	18.4	-0.632	0.52737	-
Plasma_Protein	SERPINA3	14	95078721	95090392	rs10143099	-3.03	rs17753556	-24.61	0.631	0.52803	-
Plasma_Protein	CBR1	21	37442239	37445464	rs34308584	1.6	rs16993864	-24.73	-0.6306	0.528282	-
INTERVAL	SOD3.8463.2.3-SOD3	4	24791534	24802464	rs4235326	2.7	rs2695234	8.81	-0.6294	0.5291	-
INTERVAL	MPO.2580.83.2-MPO	17	56347217	56358296	rs2586094	2.25	rs2877875	7.95	0.6283	0.52983	-
Plasma_Protein	LILRA4	19	54844456	54850433	rs387805	2.596	rs12976217	23.25	0.62791	0.53	-
Plasma_Protein	GNLY	2	85912298	85925975	rs41290033	-2.743	rs12151742	38.73	0.6284	0.53	-
Plasma_Protein	NTNG1	1	108000000	108000000	rs34791438	1.293	rs76374975	32.64	0.6277	0.530201	-
INTERVAL	IGSF8.6984.6.3-IGSF8	1	160000000	160000000	rs1041068	-3.53	rs12408242	5.11	0.62522	0.531827	-
Plasma_Protein	ERAP1	5	96096514	96143803	rs79506587	-3.337	rs30185	-50.71	-0.6243	0.532	-
Plasma_Protein	HEXB	5	73935848	74018472	rs4490569	-1.76	rs13164140	23.94	0.6251	0.532	-
INTERVAL	CD300C.5066.134.3-CD300C	17	72537247	72542282	rs7214008	2.88	rs12601174	-5.34	0.6244	0.53238	-
INTERVAL	EDAR.2977.7.2-EDAR	2	110000000	110000000	rs260613	-2.78	rs4676225	-12.3	-0.6238	0.532753	-
Plasma_Protein	SERPINA3	14	95078721	95090392	rs188380377	2.08	rs6575449	-11.66	0.6232	0.53318	-
INTERVAL	LILRA4.8299.66.3-LILRA4	19	54844456	54850421	rs387805	-2.6	rs2241384	-9.81	-0.62146	0.534297	-
INTERVAL	MGAT1.10571.14.3-MGAT1	5	180000000	180000000	rs17630822	-2.41	rs12110046	-3.41	0.6204	0.535	-
Plasma_Protein	AGFG1	2	228000000	228000000	rs13392414	-1.777	rs11679534	-23.08	-0.621	0.535	-
Plasma_Protein	TNFRSF1B	1	12227048	12269285	rs111684313	-1.928	rs519064	-24.77	0.62001	0.535251	-
Plasma_Protein	PLXNA1	3	127000000	127000000	rs73205257	2.31	rs9822602	-24.2	-0.6186	0.53615	-
INTERVAL	ST3GAL1.5657.28.3-ST3GAL1	8	134000000	135000000	rs7841977	-3.27	rs2737424	9.31	0.6183	0.5364	-
Plasma_Protein	CNTN5	11	98891679	100000000	rs12801442	-2.834	rs4528296	-22.78	-0.6175	0.53691	-
Plasma_Protein	GLUL	1	182000000	182000000	rs1689801	-0.715	rs61805076	6.47	-0.616	0.537895	-
INTERVAL	CA6.3352.80.3-CA6	1	9005926	9035151	rs17842190	-2.19	rs3765964	22.89	0.61559	0.538163	-
INTERVAL	SEMA6A.7945.10.3-SEMA6A	5	116000000	116000000	rs17138853	2.55	rs3733724	7.74	0.6145	0.539	-
Plasma_Protein	NID1	1	236000000	236000000	rs61833518	3.027	rs2734807	13.42	0.61414	0.539124	-
Plasma_Protein	CRK	17	1323983	1366456	rs138326909	2.141	rs12936625	-11.61	-0.6118	0.540652	-
INTERVAL	CLMP.10440.26.3-CLMP	11	123000000	123000000	rs1148105	-2.91	rs7929006	-11.68	0.611	0.5412	-
Plasma_Protein	TPST1	7	65670304	65885530	rs183657567	1.71	rs313829	20.69	0.61077	0.5413	-
INTERVAL	CD300A.5630.48.3-CD300A	17	72462555	72480933	rs7214008	2.88	rs2706506	-20.17	0.6107	0.54138	-
Plasma_Protein	HDGF	1	157000000	157000000	rs146518951	-2.173	rs4399146	-36.01	-0.61065	0.541431	-
INTERVAL	IL12RB1.2632.5.2-IL12RB1	19	18169805	18209754	rs11667487	-3.46	rs375947	-4.35	0.609	0.542524	-
INTERVAL	RMDN1.7096.30.3-RMDN1	8	87480486	87526586	rs41522048	-2.19	rs7823154	19.9	-0.6063	0.5443	-
Plasma_Protein	ITIH1	3	52811611	52826084	rs73088802	-2.74	rs1042779	-40.33	-0.6061	0.54445	-
Plasma_Protein	BMPER	7	33943920	34196039	rs2392261	2.02	rs16879245	-12.73	0.60607	0.5445	-
INTERVAL	HBZ.6919.3.3-HBZ	16	202686	204502	rs11645697	2.18	rs2461286	36.36	-0.606	0.545	-
Plasma_Protein	CPB1	3	149000000	149000000	rs1492094	1.76	rs13318853	20.72	-0.6037	0.54602	-
INTERVAL	POMGNT2.6359.50.3-POMGNT2	3	43120724	43147568	rs6763411	-2.32	rs4683356	-14.51	-0.6034	0.5463	-
Plasma_Protein	CR1	1	208000000	208000000	rs116624244	2.403	rs679515	-28.77	-0.60313	0.54642	-
INTERVAL	RRM1.11360.39.3-RRM1	11	4115937	4160106	rs10834648	-3.28	rs10835755	3.06	-0.6028	0.5466	-
INTERVAL	TMEM190.10442.1.3-TMEM190	19	55888204	55889612	rs2902925	-2.96	rs1126757	-30.13	0.60276	0.546672	-
Plasma_Protein	TPI1	12	6976283	6980112	rs142707109	1.029	rs66621175	-18.47	0.602	0.54717	-
Plasma_Protein	GOLM1	9	88641061	88715088	rs2147062	-2.548	rs138447426	18.04	-0.6015	0.5475	-
Plasma_Protein	ECH1	19	39306062	39322481	rs117807208	-1.938	rs2229259	26.32	0.601	0.548	-
Plasma_Protein	CSK	15	75074421	75095538	rs112297944	1.329	rs34933034	21.89	0.60027	0.5483	-
Plasma_Protein	CHST12	7	2443223	2488119	rs6974490	2.65	rs884566	17.38	-0.59905	0.5491	-
INTERVAL	NTRK2.4866.59.2-NTRK2	9	87283466	87638505	rs4877841	-2.83	rs1047896	-4.36	0.5987	0.5494	-
INTERVAL	SERPINF1.9211.19.3-SERPINF1	17	1665253	1680868	rs17834425	2.84	rs1136287	-16.47	0.5987	0.5494	-
Plasma_Protein	SPON1	11	13984270	14289679	rs148172404	2.739	rs10832164	-29.94	0.59675	0.55068	-
Plasma_Protein	AMY2B	1	104000000	104000000	rs112804998	2.853	rs12076610	21.42	0.59426	0.552336	-
INTERVAL	SMPDL3A.14086.11.3-SMPDL3A	6	123000000	123000000	rs6919681	-2.86	rs13192569	-28.19	-0.5941	0.5524	-
INTERVAL	PUS1.11201.19.3-PUS1	12	132000000	132000000	rs7137605	-2.33	rs7305187	2.91	-0.5936	0.55278	-
Plasma_Protein	PGLYRP2	19	15579456	15609767	rs72994102	2.399	rs10164310	-18.08	-0.59287	0.553	-
Plasma_Protein	FCGR2B	1	162000000	162000000	rs71632960	3.277	rs6665610	53.04	-0.59327	0.553003	-
Plasma_Protein	B3GNT2	2	62423250	62451866	rs114905042	3.002	rs34361686	13.95	-0.5919	0.554	-
Plasma_Protein	SERPINB13	18	61254223	61271873	rs1598452	-1.964	rs77157727	-10.29	0.59025	0.555	-
INTERVAL	CHST15.14097.86.3-CHST15	10	126000000	126000000	rs1040151	3.2	rs4397783	-5.27	-0.58984	0.5553	-
Plasma_Protein	OAF	11	120000000	120000000	rs142100881	-2.843	rs2508490	-34.02	0.58969	0.5554	-
INTERVAL	JAG1.5092.51.3-JAG1	20	10618332	10654694	rs4813023	3.66	rs2235811	4.77	-0.589	0.55554	-
INTERVAL	ADAMTS13.3175.51.5-ADAMTS13	9	136000000	136000000	rs608604	3.26	rs13300216	-21.52	0.5889	0.5559	-
INTERVAL	PRSS22.4534.10.2-PRSS22	16	2902728	2908171	rs2526269	2.28	rs8046218	13.87	0.5883	0.556	-
INTERVAL	TFF3.4721.54.2-TFF3	21	43731777	43735761	rs2839511	3.76	rs4920094	-4.03	0.588	0.5565	-
Plasma_Protein	ANGPTL4	19	8428173	8439254	rs2913974	1.369	rs116843064	-10.33	-0.58739	0.557	-
Plasma_Protein	C1S	12	7096351	7178336	rs7967888	1.007	rs73044256	2.64	0.586	0.55783	-
INTERVAL	FCRL4.8973.23.3-FCRL4	1	158000000	158000000	rs9427274	2.35	rs11582663	-34.39	-0.58529	0.558353	-
INTERVAL	IL12B.IL23A.10365.132.3-IL12B	5	159000000	159000000	rs7447732	3.33	rs10045431	-13.03	-0.5827	0.56	-
Plasma_Protein	RAB21	12	72148643	72194066	rs73146385	-1.676	rs2864808	-8.81	0.582	0.56024	-
INTERVAL	RBP7.14208.3.3-RBP7	1	10057264	10076078	rs7525571	-2.76	rs7517812	-5.4	0.58232	0.560354	-
INTERVAL	SLITRK3.10565.19.3-SLITRK3	3	165000000	165000000	rs9841067	2.91	rs11928265	-14.57	-0.582	0.5606	-
INTERVAL	PNP.10039.32.3-PNP	14	20937113	20945253	rs7150924	-3.88	rs12891826	-10	-0.5818	0.5607	-
INTERVAL	APOE.2937.10.2-APOE	19	45409011	45412650	rs3852861	-3.15	rs7412	-17.12	0.58124	0.561081	-
INTERVAL	EVL.11656.110.3-EVL	14	100000000	101000000	rs4900464	2.76	rs1191005	-5.43	-0.5793	0.5624	-
Plasma_Protein	CCDC50	3	191000000	191000000	rs140998091	-1.88	rs147604673	-8.6	0.577	0.56394	-
Plasma_Protein	CNTFR	9	34551430	34590138	rs571435020	-2.307	rs73645429	-16.15	-0.5763	0.5644	-
Plasma_Protein	CXCL6	4	74702357	74714781	rs115534052	-1.234	rs16850073	36.05	-0.5754	0.56502	-
Plasma_Protein	TBL2	7	72981867	72993121	rs117435351	1.61	rs73134986	10.12	0.57442	0.5657	-
INTERVAL	LSAMP.2999.6.2-LSAMP	3	116000000	118000000	rs7610330	3.24	rs9856796	-9.26	0.5734	0.5664	-
Plasma_Protein	IGFBP3	7	45951844	45961473	rs71548285	-2.6	rs148562589	16.99	-0.57315	0.5665	-
Plasma_Protein	TESC	12	117000000	118000000	rs816273	1.582	rs10850746	-20.23	0.573	0.5667	-
INTERVAL	UNC5D.8624.16.3-UNC5D	8	35092975	35654068	rs7845368	-2.39	rs1919337	5.6	0.5728	0.5668	-
Plasma_Protein	HRSP12	8	99114572	99129399	rs2514337	-1.002	rs10955148	-22.86	-0.571	0.568	-
INTERVAL	CCDC80.3234.23.2-CCDC80	3	112000000	112000000	rs4682435	-2.6	rs4682426	-4.55	-0.5703	0.5685	-
Plasma_Protein	CXCL11	4	76954835	76962568	rs62321562	-2.599	rs6827617	-11.29	-0.5698	0.56879	-
Plasma_Protein	STX18	4	4417469	4544073	rs144143121	1.791	rs1000579	-4.02	-0.569	0.56936	-
INTERVAL	SPOCK3.9906.21.3-SPOCK3	4	168000000	168000000	rs6826162	2.2	rs1427626	-10.95	-0.5684	0.5698	-
INTERVAL	PLXNC1.4564.2.2-PLXNC1	12	94542499	94701451	rs7955502	3.42	rs6538487	-19.55	-0.5683	0.5698	-
INTERVAL	PCBD2.6899.37.3-PCBD2	5	134000000	134000000	rs919233	-2.27	rs12658795	4.14	0.568	0.57	-
Plasma_Protein	SEZ6L	22	26565428	26779563	rs6004911	-2.82	rs655581	-10.84	-0.5676	0.57032	-
INTERVAL	IL1R1.2991.9.2-IL1R1	2	103000000	103000000	rs951193	-2.03	rs2287049	-8.03	0.5673	0.570483	-
INTERVAL	CCL16.4913.78.1-CCL16	17	34303529	34308532	rs2376179	2.55	rs11080369	-30.14	0.5673	0.57051	-
Plasma_Protein	SEMA6B	19	4542605	4581788	rs112581039	2.279	rs4353572	8.38	-0.56721	0.571	-
Plasma_Protein	DLL4	15	41221538	41231271	rs2934172	2.039	rs117454282	6.47	-0.56608	0.5713	-
INTERVAL	CFHR5.3666.17.4-CFHR5	1	197000000	197000000	rs4388642	-2.41	rs6695321	-13.68	-0.56435	0.572517	-
Plasma_Protein	PYY	17	42030106	42081837	rs1230395	2.015	rs12449853	6.62	-0.563	0.573435	-
INTERVAL	PROC.3758.63.3-PROC	2	128000000	128000000	rs17040070	-3.59	rs1158867	-4.72	0.561	0.574798	-
Plasma_Protein	BDH2	4	104000000	104000000	rs72663158	-2.106	rs78336913	16.45	-0.561	0.5748	-
Plasma_Protein	POMGNT2	3	43120724	43147571	rs1878722	1.66	rs2002182	-24.04	-0.5594	0.57588	-
Plasma_Protein	DLL1	6	171000000	171000000	rs28713373	3.07	rs4710790	10.45	-0.5588	0.576	-
INTERVAL	RET.3220.40.2-RET	10	43572475	43625799	rs2505995	-2.74	rs3121327	8.56	-0.55906	0.5761	-
Plasma_Protein	LRRC32	11	76368568	76381791	rs34920786	2.041	rs12275758	-5.48	-0.55872	0.57635	-
Plasma_Protein	CDH17	8	95139390	95229531	rs2514803	2.175	rs12056840	-20.42	0.558	0.5768	-
Plasma_Protein	PDCD6IP	3	33840063	33911199	rs6781106	-2.94	rs1141054	-35.68	0.5578	0.57696	-
INTERVAL	EVA1C.8877.22.3-EVA1C	21	33784314	33887707	rs915529	3.59	rs2833866	6.83	-0.558	0.577	-
Plasma_Protein	IDI2	10	1064850	1071799	rs150072733	3.795	rs1044261	-17.74	-0.55703	0.5775	-
Plasma_Protein	GSTM3	1	110000000	110000000	rs2047900	-2.121	rs1292096	-26.32	-0.55663	0.577778	-
INTERVAL	FJX1.7921.65.3-FJX1	11	35639735	35642419	rs16928390	2.38	rs1499511	7.63	0.5563	0.578	-
Plasma_Protein	PEX14	1	10532345	10690815	rs114596278	-2.239	rs184041999	-5.01	-0.55614	0.578113	-
Plasma_Protein	GPC1	2	241000000	241000000	rs56026499	2.414	rs1126920	30.09	-0.5544	0.579	-
INTERVAL	CBR3.14091.42.3-CBR3	21	37507210	37518864	rs219746	2.85	rs879894	-30.82	-0.555	0.5791	-
INTERVAL	COL6A3.11196.31.3-COL6A3	2	238000000	238000000	rs2163688	-2.9	rs6759927	-6.06	-0.5539	0.579674	-
INTERVAL	HAVCR1.9021.1.3-HAVCR1	5	156000000	156000000	rs13357051	3.62	rs4374747	-16.41	0.5518	0.581	-
INTERVAL	LILRB2.5633.65.3-LILRB2	19	54777675	54785039	rs10403669	2.67	rs380573	27.14	0.55185	0.581048	-
INTERVAL	GNLY.3195.50.2-GNLY	2	85912298	85925977	rs10460585	-2.54	rs7577293	26.91	0.5511	0.581537	-
INTERVAL	NRP1.3214.3.2-NRP1	10	33466420	33625190	rs2777528	-2.55	rs2506150	-12.19	-0.55108	0.5816	-
Plasma_Protein	PENK	8	57349233	57359230	rs75640911	-2.515	rs2576581	-32.4	0.5503	0.5821	-
Plasma_Protein	TEK	9	27109139	27230172	rs191307676	1.749	rs35030851	21.06	-0.5503	0.5821	-
Plasma_Protein	DCTD	4	184000000	184000000	rs72687819	2.666	rs6552631	4.41	0.5502	0.58218	-
Plasma_Protein	F10	13	114000000	114000000	rs72661920	-3.32	rs3211757	16.42	0.55	0.5822	-
INTERVAL	BOC.4328.2.2-BOC	3	113000000	113000000	rs4682435	-2.6	rs3856718	7.86	0.55	0.5823	-
INTERVAL	B4GALT1.13381.49.3-B4GALT1	9	33104080	33167354	rs1409691	-2.34	rs7019909	12.2	-0.55	0.5823	-
Plasma_Protein	C1RL	12	7242183	7261834	rs73047899	-1.876	rs146111161	-3.8	-0.549	0.5827	-
Plasma_Protein	ADAMTS13	9	136000000	136000000	rs2491	2.387	rs35516997	-31.06	0.5495	0.5827	-
INTERVAL	NADK.13624.17.3-NADK	1	1682671	1711896	rs2477782	2.63	rs1884454	-3.63	-0.54866	0.583241	-
Plasma_Protein	KIR2DL3	19	55249978	55264504	rs144433941	-2.798	rs4806594	11.7	-0.54792	0.584	-
Plasma_Protein	ART3	4	76932337	77033955	rs10014401	2.454	rs4859610	-20.16	-0.5475	0.58405	-
INTERVAL	RNASE6.5646.20.3-RNASE6	14	21249210	21250626	rs7150924	-3.88	rs1045922	35.66	0.546	0.5851	-
Plasma_Protein	GPNMB	7	23275586	23314727	rs7804734	1.82	rs28458177	-17.6	-0.54587	0.5852	-
INTERVAL	BTNL9.7950.142.3-BTNL9	5	180000000	180000000	rs6859296	2.33	rs7731198	3.73	-0.5453	0.586	-
INTERVAL	STX7.8274.64.3-STX7	6	133000000	133000000	rs9399037	-2.96	rs9239	-6.97	-0.5434	0.5869	-
Plasma_Protein	ADSSL1	14	105000000	105000000	rs151323550	-2.42	rs10142660	7.35	-0.5426	0.58739	-
INTERVAL	RAD51.2871.73.2-RAD51	15	40986972	41024354	rs2290551	2.7	rs9672313	-4.24	0.541	0.58885	-
Plasma_Protein	CNTN4	3	2140497	3099643	rs79007158	-2.48	rs13071423	17.3	0.5391	0.5898	-
Plasma_Protein	REG4	1	120000000	120000000	rs145134231	2.849	rs2298069	-10.85	-0.53807	0.590531	-
INTERVAL	FAF2.9738.7.3-FAF2	5	176000000	176000000	rs13167812	-2.35	rs6892681	-3.65	-0.5372	0.591	-
INTERVAL	GHR.2948.58.2-GHR	5	42423879	42721979	rs2603656	-3.79	rs6180	6.32	-0.5356	0.592	-
Plasma_Protein	FAH	15	80444832	80479288	rs7183649	2.494	rs11555096	-28.74	-0.53549	0.5923	-
INTERVAL	GPNMB.8289.8.3-GPNMB	7	23275586	23314727	rs6969258	4.21	rs1881203	-8.58	0.535	0.5927	-
INTERVAL	EPHB6.5078.82.3-EPHB6	7	143000000	143000000	rs9640378	-3.03	rs8177107	-13.13	-0.5345	0.593	-
Plasma_Protein	CPM	12	69235977	69365350	rs144058974	-1.608	rs8181716	-10.21	0.534	0.59314	-
Plasma_Protein	AOC1	7	151000000	151000000	rs4146035	-3.12	rs10452848	45.64	-0.53419	0.5932	-
INTERVAL	NT5C.12560.9.3-NT5C	17	73126320	73127890	rs9944529	-2.91	rs8073615	-4.64	-0.5341	0.59326	-
Plasma_Protein	GPC5	13	92050875	93525935	rs79818439	2.7	rs342706	-36.81	-0.534	0.5933	-
INTERVAL	SERPINF1.7735.17.3-SERPINF1	17	1665253	1680868	rs17834425	2.84	rs1136287	-16.37	0.5316	0.59497	-
Plasma_Protein	UST	6	149000000	149000000	rs6913340	2.53	rs7764228	-9.26	0.5322	0.595	-
INTERVAL	ATF6.11277.23.3-ATF6	1	162000000	162000000	rs10919293	2.51	rs2340722	-3.68	-0.531	0.595419	-
Plasma_Protein	PLEKHA1	10	124000000	124000000	rs3019482	-1.573	rs10788274	-13.69	-0.52999	0.5961	-
Plasma_Protein	IFNAR1	21	34696734	34732170	rs2105496	-2.94	rs2211687	-40.65	0.5297	0.596314	-
Plasma_Protein	CREG1	1	167000000	168000000	rs12127503	2.697	rs7513428	-14.37	-0.5296	0.596387	-
Plasma_Protein	PRSS8	16	31142754	31147048	rs56142883	-1.507	rs1060506	6.81	0.529	0.5968	-
Plasma_Protein	ADGRE2	19	14843204	14889372	rs112659398	-2.244	rs67023356	24.9	-0.52911	0.597	-
INTERVAL	CLPS.5749.53.3-CLPS	6	35762759	35765088	rs9689522	2.45	rs2766582	-16.56	0.5272	0.5981	-
INTERVAL	TXNIP.11682.7.3-TXNIP	1	145000000	145000000	rs10910829	3.47	rs9245	-3.9	0.52625	0.598714	-
Plasma_Protein	SRL	16	4239375	4292081	rs144604135	-2.087	rs9930802	-10.1	-0.526	0.5989	-
INTERVAL	CNTFR.2711.6.2-CNTFR	9	34551430	34590121	rs12001305	-2.6	rs1571401	-5.31	0.5254	0.5993	-
INTERVAL	UCK2.12515.45.3-UCK2	1	166000000	166000000	rs10158996	4.01	rs7525163	3.46	0.5245	0.599931	-
INTERVAL	TNFRSF17.2665.26.2-TNFRSF17	16	12058964	12061925	rs1345442	-3.74	rs17236053	4.72	-0.524	0.6	-
Plasma_Protein	TBCE	1	235000000	236000000	rs12729344	2.56	rs4469707	-23.07	0.52393	0.600327	-
Plasma_Protein	HEXIM1	17	43225842	43229466	rs72832877	-1.98	rs12051846	11.01	0.5237	0.600475	-
Plasma_Protein	FAS	10	90750288	90776816	rs9658771	-3.488	rs7911226	-23.93	-0.5234	0.6007	-
Plasma_Protein	TDGF1	3	46616024	46623947	rs113441737	-3.49	rs3806702	58.94	0.5209	0.60242	-
Plasma_Protein	KLKB1	4	187000000	187000000	rs77422877	1.838	rs2304595	21.43	-0.5205	0.6027	-
Plasma_Protein	ROBO1	3	78646389	79817148	rs112833384	-2.17	rs3773232	16.2	0.5191	0.60371	-
Plasma_Protein	DBI	2	120000000	120000000	rs17610632	3.068	rs6714264	-25.15	0.5189	0.604	-
Plasma_Protein	GREM1	15	33010205	33037307	rs2077680	-2.102	rs2293582	42.06	0.51803	0.6044	-
INTERVAL	TNFAIP6.5036.50.1-TNFAIP6	2	152000000	152000000	rs7601783	3.23	rs2278089	23.46	-0.5175	0.604827	-
Plasma_Protein	FRZB	2	184000000	184000000	rs4528725	4.048	rs288326	24.48	0.5179	0.605	-
Plasma_Protein	NANS	9	101000000	101000000	rs34053154	-3.015	rs7855984	10.44	0.5146	0.6068	-
INTERVAL	EPHA1.3431.54.2-EPHA1	7	143000000	143000000	rs9640378	-3.03	rs4725617	-26.81	-0.5126	0.6082	-
Plasma_Protein	CHST9	18	24486445	24765272	rs77965152	1.424	rs11660451	17	-0.51148	0.609	-
INTERVAL	IFI16.12893.159.3-IFI16	1	159000000	159000000	rs863013	-2.8	rs3754459	17.95	0.51062	0.609617	-
INTERVAL	IMPAD1.9231.23.3-BPNT2	8	57870492	57906403	rs16921065	-2.7	rs1046643	-15.27	-0.5093	0.6106	-
Plasma_Protein	SPINT1	15	41136216	41150405	rs57385441	2.399	rs17658212	-14.07	0.50748	0.6118	-
Plasma_Protein	SLITRK5	13	88323626	88348527	rs188769308	-2.07	rs12856670	-12.32	-0.507	0.6121	-
INTERVAL	MTHFS.14107.1.3-MTHFS	15	80125927	80189721	rs12910340	-3.37	rs8030396	-14.42	0.506	0.61274	-
INTERVAL	IGLL1.6485.59.3-IGLL1	22	23915312	23922495	rs9624207	3.51	rs9624216	-10.6	0.5054	0.6133	-
Plasma_Protein	CCT5	5	10250041	10266501	rs79971506	2.142	rs3844305	-7.44	0.504	0.614	-
INTERVAL	IFNAR1.9183.7.3-IFNAR1	21	34696734	34732168	rs2834032	3.14	rs1041868	-10.25	0.504	0.6146	-
Plasma_Protein	LILRB3	19	54720147	54727378	rs139659030	2.397	rs12985875	26.04	-0.5026	0.615	-
Plasma_Protein	LRP4	11	46878268	46940193	rs4587689	2.448	rs2306029	-27.12	-0.50279	0.61511	-
Plasma_Protein	GRN	17	42422614	42430474	rs58538586	-1.795	rs5848	-13.49	0.5022	0.615519	-
INTERVAL	LEPR.5400.52.3-LEPR	1	65886248	66107242	rs7553101	-3.6	rs2376018	-43.7	-0.502	0.615668	-
Plasma_Protein	HP	16	72088404	72094954	rs55772151	-2.753	rs77303550	32.11	-0.5019	0.6157	-
Plasma_Protein	ADH7	4	100000000	100000000	rs185711549	-2.796	rs17529509	-16.11	0.4986	0.61803	-
Plasma_Protein	PAPPA	9	119000000	119000000	rs10983184	-0.498	rs10983184	4.44	-0.498	0.6185	-
Plasma_Protein	ADAM22	7	87563458	87832204	rs117059954	2.26	rs12670575	-26.83	-0.49768	0.6187	-
INTERVAL	ENDOU.5656.53.3-ENDOU	12	48103517	48119350	rs214733	-2.32	rs2240079	7.21	0.4956	0.62019	-
INTERVAL	SIRPG.9241.40.3-SIRPG	20	1609798	1638425	rs6109434	3.83	rs3746722	-11.16	0.494	0.62125	-
Plasma_Protein	INHBA	7	41706766	41745432	rs7795791	2.29	rs1122291	-5.79	-0.494	0.6213	-
Plasma_Protein	SERPINA12	14	94953611	94984181	rs12893359	-2.57	rs4900236	26.78	0.494	0.62131	-
INTERVAL	CFH.4159.130.1-CFH	1	197000000	197000000	rs16839668	2.44	rs3753396	-14.52	-0.49282	0.622141	-
Plasma_Protein	LYVE1	11	10578513	10633236	rs4367939	2.137	rs114758648	11.85	-0.49005	0.6241	-
INTERVAL	CLU.4542.24.2-CLU	8	27454434	27472548	rs1901744	3.37	rs11136000	3.54	0.4891	0.6248	-
INTERVAL	VEGFC.3132.1.1-VEGFC	4	178000000	178000000	rs623307	-2.91	rs17662974	5.76	0.4886	0.6252	-
INTERVAL	TPSB2.3403.1.2-TPSB2	16	1277272	1280214	rs2268049	2.88	rs12934797	34.21	0.4877	0.626	-
INTERVAL	KDR.3651.50.5-KDR	4	55944644	55991756	rs11941492	-2.25	rs2305948	10.72	-0.4863	0.6268	-
Plasma_Protein	PNKP	19	50363139	50381608	rs3745477	2.531	rs2290774	-5.93	-0.48568	0.627	-
INTERVAL	FHIT.9826.135.3-FHIT	3	59735036	61237133	rs4679639	3.21	rs10510855	9.89	-0.4852	0.6275	-
Plasma_Protein	SAA2	11	18260770	18270215	rs74232559	0.745	rs11024589	-21.41	-0.48522	0.62752	-
INTERVAL	APOB.2797.56.2-APOB	2	21224301	21266945	rs992952	2.68	rs679899	4.73	0.485	0.627676	-
Plasma_Protein	PRKCB	16	23847304	24231932	rs368108	-3.095	rs2023671	-15.7	-0.4813	0.6303	-
Plasma_Protein	CAMP	3	48264837	48266981	rs62260785	-3.21	rs11716848	4.32	0.4811	0.63047	-
Plasma_Protein	CXCL12	10	44865613	44881941	rs266085	-2.315	rs1023264	-9.8	-0.48038	0.631	-
Plasma_Protein	RGMB	5	98104354	98134347	rs80101740	2.359	rs2368553	20.4	0.4805	0.631	-
Plasma_Protein	NAP1L4	11	2965661	3013607	rs12795571	-2.312	rs4758622	41.53	-0.47948	0.6316	-
INTERVAL	GGH.9370.69.3-GGH	8	63927638	63951730	rs7015856	-2.69	rs10957260	16.82	0.4779	0.6327	-
INTERVAL	CHST1.7803.4.3-CHST1	11	45670427	45687172	rs11038361	2.69	rs4756020	-5.82	-0.478	0.6327	-
INTERVAL	ARL3.12571.14.3-ARL3	10	104000000	104000000	rs11191268	2.15	rs12764388	11.4	-0.47699	0.6334	-
Plasma_Protein	RTP4	3	187000000	187000000	rs34656459	2.94	rs1878861	-30.09	-0.4764	0.63382	-
INTERVAL	SNCA.8458.111.3-SNCA	4	90645250	90759466	rs17832211	-3.21	rs2245801	9.35	0.476	0.6341	-
INTERVAL	SNCA.8458.16.3-SNCA	4	90645250	90759466	rs17832211	-3.21	rs2245801	9.23	0.476	0.6341	-
Plasma_Protein	SELM	22	31500758	31516055	rs80224973	-1.56	rs117551362	7.38	-0.4756	0.63434	-
Plasma_Protein	POR	7	75528518	75616173	rs56176566	1.5	rs59882870	7.61	0.47505	0.6348	-
Plasma_Protein	CD5L	1	158000000	158000000	rs2763846	-2.194	rs2765501	22.19	-0.47347	0.635876	-
Plasma_Protein	PIN1	19	9945933	9960365	rs2278442	3.173	rs730554	-5.1	-0.47304	0.636	-
Plasma_Protein	MFGE8	15	89441914	89456612	rs2271715	1.285	rs12911703	23.78	-0.47306	0.6362	-
INTERVAL	CSK.3363.31.4-CSK	15	75074398	75095539	rs12592974	2.76	rs1378942	4	0.473	0.63648	-
INTERVAL	GFRAL.6920.1.3-GFRAL	6	55192267	55267291	rs1542896	-3.2	rs1032772	7.87	0.4716	0.6372	-
Plasma_Protein	CBR3	21	37507377	37518860	rs9977960	1.59	rs60376898	-48.63	-0.4715	0.637257	-
INTERVAL	MGAT4C.7208.60.3-MGAT4C	12	86372516	87232681	rs1887159	-2.35	rs10779233	4.4	0.4698	0.63851	-
Plasma_Protein	FCRL4	1	158000000	158000000	rs1408554	-1.57	rs11582663	-43.69	-0.46971	0.638563	-
Plasma_Protein	IGDCC4	15	65673822	65715285	rs146093926	-2.028	rs8036706	15.37	-0.46918	0.6389	-
Plasma_Protein	PLG	6	161000000	161000000	rs7762953	-3.08	rs4252129	-23.58	0.4691	0.639	-
Plasma_Protein	SCARA5	8	27727400	27850190	rs34318290	-2.011	rs2685422	-13.79	-0.4689	0.6391	-
INTERVAL	MAN1A2.9077.10.3-MAN1A2	1	118000000	118000000	rs7512111	-2.87	rs6675822	-9.33	0.46829	0.639578	-
INTERVAL	CCL28.2890.59.2-CCL28	5	43376747	43412493	rs2603656	-3.79	rs12520489	4.66	-0.4672	0.64	-
INTERVAL	TEK.3773.15.4-TEK	9	27109139	27230173	rs10967994	-2.6	rs2273720	11.81	-0.4654	0.6417	-
INTERVAL	HRSP12.14636.25.3-RIDA	8	99114572	99129469	rs10955157	3.22	rs1462977	-13.79	-0.4639	0.6427	-
INTERVAL	CLN5.8874.53.3-CLN5	13	77564795	77576652	rs2285388	-3.37	rs1800209	-6.5	0.464	0.6427	-
INTERVAL	SPARC.3043.49.2-SPARC	5	151000000	151000000	rs4635924	-3.23	rs7709656	-4.08	-0.4629	0.643	-
INTERVAL	CLEC2L.8242.9.3-CLEC2L	7	139000000	139000000	rs1638195	-2.66	rs10277664	3.55	0.463	0.6434	-
Plasma_Protein	FER	5	108000000	109000000	rs148344821	2.354	rs79536589	12.42	0.4617	0.644	-
Plasma_Protein	RETN	19	7733935	7735341	rs12611329	2.199	rs34124816	-14.93	0.46095	0.645	-
Plasma_Protein	COL9A1	6	70925743	71012787	rs117648530	-2.13	rs13199337	6.54	0.4614	0.645	-
Plasma_Protein	AGO3	1	36396319	36538101	rs12135960	-1.765	rs139140696	-3.39	-0.45999	0.645522	-
Plasma_Protein	C11orf68	11	65684281	65686533	rs150940216	1.838	rs554169857	15.05	0.45969	0.64574	-
Plasma_Protein	NCK2	2	106000000	107000000	rs80074398	2.088	rs933793	-10.19	-0.4595	0.646	-
Plasma_Protein	LY75	2	161000000	161000000	rs72947565	-2.744	rs56186131	51.38	-0.4597	0.646	-
INTERVAL	S100A4.14116.129.3-S100A4	1	154000000	154000000	rs4309017	3.77	rs4595398	10.38	-0.459	0.646234	-
INTERVAL	QPCT.7849.3.3-QPCT	2	37571717	37600465	rs10169138	3.02	rs2300880	6.54	-0.4589	0.646323	-
INTERVAL	CGREF1.6257.56.3-CGREF1	2	27321757	27341995	rs2384629	2.92	rs4665963	-2.85	-0.4573	0.647462	-
INTERVAL	GNMT.14006.36.3-GNMT	6	42928496	42931618	rs1537638	3.09	rs2395943	16.51	0.4572	0.6475	-
INTERVAL	SIGLEC7.2742.68.2-SIGLEC7	19	51645556	51656783	rs266868	-3.46	rs12983058	11.92	-0.45641	0.648098	-
Plasma_Protein	PDGFRL	8	17433942	17501580	rs28896551	2.043	rs78243536	-18.41	0.4555	0.6488	-
INTERVAL	UNC5D.5140.56.3-UNC5D	8	35092975	35654068	rs7845368	-2.39	rs1528719	6.28	0.4546	0.6494	-
INTERVAL	CFHR5.7885.17.3-CFHR5	1	197000000	197000000	rs4388642	-2.41	rs6695321	-11.39	-0.45445	0.649506	-
INTERVAL	LILRA6.7059.14.3-LILRA6	19	54720147	54746736	rs10403669	2.67	rs16985475	18.16	-0.45418	0.649696	-
Plasma_Protein	HAGH	16	1845621	1877158	rs539058675	2.613	rs116869551	23.32	-0.4541	0.6498	-
Plasma_Protein	PGAM2	7	44102326	44105166	rs62459096	1.78	rs6956492	-6.6	-0.454	0.6498	-
INTERVAL	VWC2.11121.56.3-VWC2	7	49813257	49961546	rs10240495	4.09	rs557626	-15.2	0.4521	0.6512	-
Plasma_Protein	ADAMTSL1	9	17906561	18910948	rs62548126	-2.185	rs117766170	10.41	-0.4504	0.6524	-
INTERVAL	SIGLEC14.8248.222.3-SIGLEC14	19	52145806	52150054	rs8103346	2.75	rs7250849	-29.24	0.44749	0.654521	-
INTERVAL	B3GAT3.6897.38.3-B3GAT3	11	62382768	62389647	rs10897280	3.03	rs693698	-19.68	-0.4472	0.6547	-
Plasma_Protein	PLXNB2	22	50713408	50746075	rs8139422	2.38	rs28573806	38.26	0.4471	0.65479	-
Plasma_Protein	ANGPT2	8	6357153	6420930	rs58112583	-2.005	rs1968586	-12.56	0.4466	0.6552	-
Plasma_Protein	GAS6	13	115000000	115000000	rs72666967	1.86	rs6602909	-22.74	-0.446	0.6554	-
Plasma_Protein	NRP2	2	207000000	207000000	rs62171551	-2.561	rs62172729	-11.88	0.4449	0.656	-
Plasma_Protein	HK3	5	176000000	176000000	rs4867858	2.263	rs61749653	-9.08	-0.4458	0.656	-
INTERVAL	FAM151A.7856.51.3-FAM151A	1	55074855	55089229	rs478225	-3.29	rs10736390	9.43	0.44483	0.656445	-
INTERVAL	MFAP4.5636.10.3-MFAP4	17	19286755	19290553	rs2428372	2.53	rs2296980	3.13	0.444	0.65704	-
Plasma_Protein	SBDS	7	66452667	66460574	rs77404611	-2.49	rs79344818	-26.4	-0.44383	0.6572	-
Plasma_Protein	RIPK2	8	90770034	90803292	rs13267411	-0.454	rs34211510	6.2	-0.443	0.6578	-
Plasma_Protein	NDST1	5	150000000	150000000	rs183517927	-2.103	rs11746198	13.43	-0.4423	0.658	-
Plasma_Protein	SFRP1	8	41119481	41166992	rs150153367	2.366	rs72643820	-12.33	0.4426	0.6581	-
INTERVAL	CD200R1.5103.30.3-CD200R1	3	113000000	113000000	rs4682435	-2.6	rs4682444	7.26	-0.441	0.6592	-
Plasma_Protein	DDOST	1	20978260	20988037	rs141881669	-2.028	rs150466875	-12.12	0.44086	0.659311	-
Plasma_Protein	VTA1	6	142000000	143000000	rs4596499	-2.37	rs225628	-15.87	-0.4405	0.66	-
Plasma_Protein	SHC1	1	155000000	155000000	rs79064720	-2.333	rs114272540	-5.46	-0.43887	0.660758	-
Plasma_Protein	SHH	7	156000000	156000000	rs7787578	-2.99	rs872723	-8.47	0.4386	0.661	-
Plasma_Protein	TBC1D5	3	17198654	18486309	rs4267629	-2.55	rs11128865	-3.79	0.4383	0.66113	-
INTERVAL	CAMK1.3592.4.3-CAMK1	3	9799026	9811676	rs2648568	2.85	rs3868042	3.05	0.4382	0.6613	-
INTERVAL	SEMA3G.5628.21.3-SEMA3G	3	52467069	52479101	rs4986825	1.99	rs2016575	9.66	-0.4381	0.6613	-
Plasma_Protein	TPSB2	16	1277272	1280185	rs145250994	-2.073	rs3874639	-47.93	0.4374	0.6618	-
Plasma_Protein	CLMP	11	123000000	123000000	rs11518410	3.104	rs2302605	26.22	0.43676	0.66229	-
Plasma_Protein	GUSB	7	65425671	65447202	rs149763646	2.31	rs2949690	-10.62	0.43671	0.6623	-
Plasma_Protein	CEL	9	136000000	136000000	rs2905093	2.676	rs2075733	10.56	0.4366	0.6624	-
INTERVAL	CCL23.2913.1.2-CCL23	17	34340096	34345005	rs2376179	2.55	rs9892586	19.33	0.4358	0.66302	-
INTERVAL	GLRX2.12486.8.3-GLRX2	1	193000000	193000000	rs6658382	-3.12	rs17594836	5.95	0.4351	0.663489	-
Plasma_Protein	WFDC1	16	84328452	84363450	rs141789691	-2.847	rs400345	-39.44	-0.4349	0.6636	-
INTERVAL	CDON.4541.49.2-CDON	11	126000000	126000000	rs12797894	-2.8	rs3740909	-20.63	0.4344	0.664	-
Plasma_Protein	C7	5	40909599	40984745	rs4957379	-2.43	rs74480769	-32.73	0.4342	0.664	-
Plasma_Protein	SEMA3C	7	80371854	80551675	rs543109133	-1.92	rs1019016	10.58	0.43424	0.6641	-
INTERVAL	PEX14.8300.82.3-PEX14	1	10532345	10690815	rs11805515	2.38	rs670666	4.66	-0.434	0.664288	-
Plasma_Protein	F2	11	46740746	46761056	rs183452254	2.236	rs1799963	15.25	0.43381	0.66443	-
INTERVAL	GRN.4992.49.1-GRN	17	42422614	42430470	rs17682536	2.53	rs5848	-10.77	0.433	0.66501	-
INTERVAL	APMAP.10605.22.3-APMAP	20	24943561	24973615	rs12624499	2.77	rs8125909	8.06	0.432	0.66598	-
INTERVAL	GZMK.9545.156.3-GZMK	5	54320081	54330398	rs12697131	-2.88	rs6891823	-7.1	-0.431	0.666	-
INTERVAL	BAG3.10078.5.3-BAG3	10	121000000	121000000	rs11592942	2.86	rs2234962	6.74	-0.42987	0.6673	-
INTERVAL	PSG3.6444.15.3-PSG3	19	43225790	43244721	rs10418871	-2.21	rs4803586	22.09	0.42964	0.667456	-
INTERVAL	NPTX2.6521.35.3-NPTX2	7	98246609	98259180	rs903453	-2.91	rs900478	-3.37	-0.4283	0.6684	-
Plasma_Protein	DTD2	14	31915242	31926712	rs77945021	-1.91	rs17097898	-18.44	-0.4281	0.66856	-
Plasma_Protein	COCH	14	31343720	31364271	rs72666499	2.82	rs28400019	27.91	-0.4273	0.66919	-
INTERVAL	IFNGR2.9180.6.3-IFNGR2	21	34775202	34851655	rs2834032	3.14	rs9978523	3.66	-0.427	0.6692	-
Plasma_Protein	NISCH	3	52489134	52527084	rs115847109	-1.68	rs4687616	3.95	-0.427	0.66938	-
Plasma_Protein	STARD5	15	81601394	81616524	rs11073001	2.457	rs28555408	-15.77	0.42674	0.6696	-
INTERVAL	IGFBP3.2571.12.3-IGFBP3	7	45951949	45961473	rs2960288	2.67	rs11977526	4.25	0.426	0.6701	-
INTERVAL	ROBO2.5116.62.2-ROBO2	3	75955846	77699115	rs2313632	-3.35	rs1523765	4.58	-0.4256	0.6704	-
Plasma_Protein	CSF1R	5	149000000	149000000	rs79313199	2.724	rs572474264	-12.51	-0.4248	0.671	-
Plasma_Protein	MANBA	4	104000000	104000000	rs78288143	2.142	rs223490	39.97	0.4242	0.67142	-
INTERVAL	ISCU.7201.5.3-ISCU	12	109000000	109000000	rs10861874	3.6	rs2111213	3.79	-0.423	0.6723	-
INTERVAL	DOK2.14246.50.3-DOK2	8	21766384	21771371	rs7823287	-2.63	rs7461577	-4.23	-0.4224	0.6727	-
INTERVAL	OBP2B.5680.54.3-OBP2B	9	136000000	136000000	rs608604	3.26	rs4962104	-11.47	0.4222	0.6729	-
INTERVAL	CRP.4337.49.2-CRP	1	160000000	160000000	rs863013	-2.8	rs2808629	-7.08	0.42207	0.672977	-
Plasma_Protein	PPIF	10	81107225	81115090	rs143662059	-1.399	rs79510127	-7	0.4219	0.6731	-
Plasma_Protein	UBE2K	4	39699729	39784412	rs1379819	2.044	rs58339883	10.77	0.4204	0.67421	-
Plasma_Protein	POSTN	13	38136720	38172981	rs145682671	2.76	rs7329947	14.08	-0.42	0.6748	-
INTERVAL	GALNT3.6593.5.3-GALNT3	2	167000000	167000000	rs10184275	2.93	rs6731050	-3.91	-0.419	0.675216	-
INTERVAL	COLEC12.9787.23.3-COLEC12	18	319361	500722	rs2853528	3.15	rs527383	3.09	-0.4171	0.67663	-
Plasma_Protein	OVCA2	17	1945316	1946719	rs35965385	2.356	rs145234879	20	-0.4168	0.676814	-
INTERVAL	HDHD2.13472.35.3-HDHD2	18	44633774	44676891	rs11662257	3.92	rs2117373	23.61	-0.4145	0.67854	-
Plasma_Protein	ADPRHL2	1	36554493	36559533	rs151109663	-2.453	rs58350664	5.19	0.41434	0.678628	-
Plasma_Protein	FSTL1	3	120000000	120000000	rs142852294	-3.14	rs916510	-9.03	-0.4139	0.67894	-
INTERVAL	CXCL8.3447.64.2-CXCL8	4	74606223	74609433	rs16850078	2.19	rs1951703	-5.04	-0.4139	0.679	-
Plasma_Protein	CFHR2	1	197000000	197000000	rs77881733	-2.42	rs4085749	-44.41	0.41234	0.680089	-
INTERVAL	ANGPT4.2500.2.3-ANGPT4	20	853296	896977	rs6109434	3.83	rs1590871	-3.59	-0.41	0.68151	-
Plasma_Protein	APOA1BP	1	157000000	157000000	rs61813502	2.105	rs41267389	-29.5	0.41037	0.681533	-
Plasma_Protein	B3GAT3	11	62382768	62389626	rs141441306	-2.531	rs7122950	-22.62	-0.41027	0.6816	-
INTERVAL	IL22RA2.5087.5.3-IL22RA2	6	137000000	137000000	rs1002658	-2.91	rs4896243	-6.22	-0.4098	0.6819	-
INTERVAL	GPNMB.8240.207.3-GPNMB	7	23275586	23314727	rs6969258	4.21	rs1881203	-10.17	-0.4087	0.6828	-
Plasma_Protein	CA10	17	49707674	50237377	rs10491155	-1.693	rs117399000	-15.06	-0.408	0.683237	-
INTERVAL	CECR1.6077.63.3-ADA2	22	17660194	17702879	rs5747112	3.55	rs2231495	-34.71	0.408	0.6833	-
Plasma_Protein	DEFB1	8	6728114	6735458	rs73199748	2.935	rs2741117	-25.01	-0.4076	0.6836	-
Plasma_Protein	IL1RL1	2	103000000	103000000	rs114926726	2.19	rs950880	-38.27	-0.4071	0.684	-
Plasma_Protein	PCSK1	5	95726037	95769847	rs17086498	1.915	rs13169290	-53.66	-0.4066	0.684	-
INTERVAL	DLL1.8264.43.3-DLL1	6	171000000	171000000	rs11755081	-2.97	rs9460103	4.79	-0.4062	0.6846	-
INTERVAL	PI3.4982.54.1-PI3	20	43803517	43805185	rs6032260	-2.7	rs6032029	12.67	-0.406	0.68464	-
Plasma_Protein	DNAJA4	15	78556428	78574538	rs60670612	-1.334	rs11639191	5.81	0.40603	0.6847	-
Plasma_Protein	RHOC	1	113000000	113000000	rs55633098	2.724	rs7415820	-13.13	0.40575	0.684924	-
Plasma_Protein	PRSS27	16	2762420	2770552	rs117429070	-2.428	rs71386687	6.14	-0.405	0.6855	-
Plasma_Protein	USP15	12	62654119	62811211	rs143794056	-1.353	rs11612349	32.01	-0.405	0.68565	-
INTERVAL	TNFRSF21.5404.53.3-TNFRSF21	6	47199268	47277641	rs1329521	-2.92	rs6458555	5.99	0.4046	0.6858	-
INTERVAL	A4GALT.8759.29.3-A4GALT	22	43088127	43117304	rs137094	2.51	rs2143921	5.75	0.4021	0.6876	-
Plasma_Protein	PNLIPRP2	10	118000000	118000000	rs2915755	-0.881	rs4751995	51.59	0.40213	0.6876	-
INTERVAL	AKR1C1.12618.50.3-AKR1C1	10	4934796	5025475	rs9423393	3.23	rs7908994	10.19	0.40176	0.6879	-
Plasma_Protein	NT5E	6	86159302	86205509	rs4431401	-1.74	rs6903114	-25.82	0.4015	0.688	-
Plasma_Protein	COLEC11	2	3642422	3692234	rs72769303	-2.769	rs6542680	-31.11	-0.3986	0.69	-
INTERVAL	CBLN4.5688.65.3-CBLN4	20	54572496	54580528	rs10485804	2.98	rs1304549	-8.08	0.399	0.6902	-
INTERVAL	IFNA5.6210.100.3-IFNA5	9	21304613	21305312	rs1335509	2.64	rs2383150	3.74	0.3976	0.6909	-
Plasma_Protein	EMILIN3	20	39988602	39995458	rs6029847	-2.64	rs4810316	21.3	0.39723	0.6912	-
INTERVAL	CHST15.4469.78.2-CHST15	10	126000000	126000000	rs1040151	3.2	rs4397783	-5.76	-0.39416	0.6935	-
INTERVAL	GPNMB.5080.131.3-GPNMB	7	23275586	23314727	rs6969258	4.21	rs1881203	-10.43	-0.3937	0.6938	-
INTERVAL	MANBA.6382.17.3-MANBA	4	104000000	104000000	rs11727065	-2.39	rs223413	21.8	0.3931	0.6942	-
Plasma_Protein	SMOC1	14	70320848	70499083	rs139435306	2.75	rs1958078	22.67	0.3925	0.69469	-
Plasma_Protein	SPHK1	17	74372665	74383941	rs62086310	-2.44	rs12941069	8.77	0.3921	0.695003	-
Plasma_Protein	ST6GALNAC2	17	74561459	74583038	rs11870116	2.972	rs11077885	4.28	0.3919	0.695118	-
Plasma_Protein	DARS	2	137000000	137000000	rs57599175	-1.458	rs2304371	-19.25	0.3901	0.696	-
INTERVAL	PRH1.10502.15.3-PRH1	12	11033610	11036854	rs2734565	-2.48	rs7301545	-3.63	0.3906	0.69609	-
INTERVAL	TREM1.9266.1.3-TREM1	6	41235664	41254457	rs6938916	2.82	rs3789204	19.8	-0.39	0.6965	-
Plasma_Protein	CDNF	10	14861244	14880574	rs61843000	3.102	rs188293941	-12.66	0.38831	0.6978	-
INTERVAL	GSTA1.12446.49.3-GSTA1	6	52614897	52628367	rs9463893	-4.03	rs4147615	-16.91	-0.3878	0.6982	-
Plasma_Protein	CALCB	11	14926543	15103888	rs7947361	1.078	rs7104596	-15.97	0.38773	0.69821	-
Plasma_Protein	KIRREL2	19	36346763	36358038	rs148210928	-2.203	rs35854130	-8.34	-0.38613	0.699	-
INTERVAL	FGF7.14031.18.3-FGF7	15	49715293	49780972	rs12442475	3.74	rs12050614	-8.63	0.385	0.69988	-
INTERVAL	DLK1.6496.60.3-DLK1	14	101000000	101000000	rs4900464	2.76	rs10146962	-19.62	-0.3854	0.6999	-
INTERVAL	FAM213A.13423.94.3-PRXL2A	10	82167585	82192753	rs1989126	-3.55	rs10887868	-8.66	0.385	0.7002	-
Plasma_Protein	LINGO1	15	77905369	78113242	rs143479003	2.322	rs62007781	7.99	0.38453	0.7006	-
INTERVAL	IDUA.3169.70.2-IDUA	4	980785	998316	rs9328757	-2.78	rs3796622	-23.47	0.3835	0.7013	-
Plasma_Protein	SEMA4A	1	156000000	156000000	rs41266165	2.526	rs12401997	15.77	-0.38295	0.701755	-
Plasma_Protein	PLA2R1	2	161000000	161000000	rs7588242	2.958	rs3749117	-44.82	-0.3821	0.702	-
Plasma_Protein	DDX19A	16	70380764	70407286	rs145421784	1.93	rs138325325	-14.75	-0.3825	0.7021	-
Plasma_Protein	WISP2	20	43343485	43357150	rs6031752	-2.08	rs754077	20.66	-0.38214	0.7024	-
Plasma_Protein	CLIC5	6	45848564	46048085	rs13216050	2.56	rs35822882	-23.02	-0.3817	0.703	-
Plasma_Protein	A1BG	19	58856544	58864858	rs117909216	2.679	rs1268538	-28.62	0.37808	0.705	-
Plasma_Protein	ECI2	6	4115927	4135831	rs148419900	-1.81	rs7757606	-24.81	0.378	0.705	-
Plasma_Protein	GPT	8	146000000	146000000	rs113428243	-1.725	rs4244610	-8.28	0.3786	0.705	-
Plasma_Protein	NLGN1	3	173000000	174000000	rs956537	1.8	rs497383	12.35	-0.3783	0.7052	-
Plasma_Protein	ATXN3	14	92510840	92572965	rs72705341	1.78	rs1051340	-33.53	-0.3782	0.70527	-
Plasma_Protein	PGLYRP3	1	153000000	153000000	rs45505697	3.261	rs55991125	-10.53	0.37803	0.705409	-
INTERVAL	MIF.5356.2.3-MIF	22	24236191	24237414	rs9624207	3.51	rs5742303	3.89	-0.3774	0.7058	-
Plasma_Protein	SIGLEC6	19	52021073	52035110	rs142109578	2.926	rs4802807	-35.67	0.37717	0.706	-
INTERVAL	REXO2.13590.1.3-REXO2	11	114000000	114000000	rs11605564	3.09	rs7942551	-4.53	-0.3764	0.7066	-
Plasma_Protein	GAA	17	78075355	78093680	rs11658424	1.981	rs2304850	-19.65	0.3763	0.706707	-
Plasma_Protein	EFEMP1	2	56093102	56151274	rs55979030	2.369	rs3791679	21.82	0.3759	0.707	-
INTERVAL	NQO2.9754.33.3-NQO2	6	2988221	3019996	rs4445096	-2.86	rs9405188	-25.04	0.3747	0.7079	-
INTERVAL	GSTA3.4993.16.1-GSTA3	6	52761437	52774483	rs9463893	-4.03	rs12205434	-3.39	-0.374	0.7084	-
Plasma_Protein	NID2	14	52471521	52535946	rs62005715	-2.92	rs941622	30.22	-0.3726	0.70947	-
Plasma_Protein	MATN3	2	20191813	20212429	rs111279701	2.793	rs11694716	-43.25	0.3719	0.71	-
INTERVAL	PENK.9076.25.3-PENK	8	57349233	57359293	rs16921065	-2.7	rs2576575	-19.02	0.3715	0.7102	-
Plasma_Protein	CNTNAP2	7	146000000	148000000	rs188929111	3.61	rs6951436	-40.76	-0.37145	0.7103	-
Plasma_Protein	LYPD3	19	43964939	43969760	rs4803633	2.008	rs11666797	-10.66	-0.37067	0.711	-
Plasma_Protein	EPHA2	1	16450832	16482564	rs1803527	-2.115	rs6690317	-22.11	0.37038	0.7111	-
Plasma_Protein	FAM177A1	14	35514113	35582336	rs79905967	2.23	rs799473	-38.91	-0.3702	0.7112	-
Plasma_Protein	WISP1	8	134000000	134000000	rs3779951	-2.616	rs60282000	-16.59	-0.3702	0.7112	-
Plasma_Protein	LGALS4	19	39292311	39303585	rs149579474	2.525	rs9304578	-16.58	-0.36837	0.713	-
INTERVAL	ITIH5.8233.2.3-ITIH5	10	7601232	7708961	rs379568	-3.14	rs12763796	-11.33	-0.36639	0.7141	-
INTERVAL	ENTPD1.7999.23.3-ENTPD1	10	97471536	97637023	rs12256704	3.07	rs11188504	9.83	-0.36595	0.7144	-
Plasma_Protein	CD200R1	3	113000000	113000000	rs9862107	-1.74	rs62263730	13.56	-0.3653	0.71486	-
INTERVAL	NTNG1.5637.81.3-NTNG1	1	108000000	108000000	rs11578263	-3.39	rs12746268	11.06	0.36445	0.715523	-
INTERVAL	ANGPTL1.11142.11.3-ANGPTL1	1	179000000	179000000	rs997419	2.55	rs4650994	-18.43	-0.36342	0.716288	-
Plasma_Protein	LANCL1	2	211000000	211000000	rs75815887	1.747	rs17552879	8.13	-0.3619	0.717	-
Plasma_Protein	SMPDL3A	6	123000000	123000000	rs72968544	1.94	rs28385609	-20.54	-0.3619	0.717	-
Plasma_Protein	LEPR	1	65886335	66107242	rs4587600	-3.611	rs2376018	-57.24	-0.36181	0.717491	-
Plasma_Protein	PGLS	19	17622445	17632097	rs117164196	2.188	rs73020480	20.13	0.36163	0.718	-
INTERVAL	RNASE2.8394.56.3-RNASE2	14	21423611	21424595	rs2067689	2.93	rs2771324	10.22	-0.3598	0.719	-
Plasma_Protein	RNASE3	14	21359544	21360507	rs1760946	3.35	rs147307766	24.79	-0.3592	0.71944	-
Plasma_Protein	KL	13	33590561	33640280	rs731089	2.45	rs73176836	9.32	-0.359	0.7195	-
Plasma_Protein	EPHA1	7	143000000	143000000	rs3212147	-2.64	rs4421280	45.66	-0.35918	0.7195	-
INTERVAL	WIF1.2848.2.2-WIF1	12	65444406	65515346	rs1389800	2.82	rs462010	-4.43	0.3582	0.72018	-
INTERVAL	SUN5.11260.47.3-SUN5	20	31571579	31592239	rs242534	2.29	rs6119272	-3.54	-0.357	0.72126	-
INTERVAL	LAMA1.LAMB1.LAMC1.2728.62.2-LAMA1	18	6941743	7117813	rs4555239	3.62	rs532644	-3.89	-0.356	0.72184	-
Plasma_Protein	ENTPD1	10	97471536	97637023	rs139847910	1.71	rs11598475	16.64	-0.35592	0.7219	-
Plasma_Protein	F2	11	46740746	46761056	rs17725808	-2.034	rs1799963	8.03	0.355	0.72259	-
Plasma_Protein	RNASE2	14	21423646	21424595	rs2783800	1.99	rs2233859	18.34	-0.355	0.72259	-
INTERVAL	XXYLT1.6375.75.3-XXYLT1	3	195000000	195000000	rs7620693	3.48	rs13072883	-10.85	-0.3546	0.7229	-
INTERVAL	SPON1.4297.62.3-SPON1	11	13983914	14289646	rs7926320	2.58	rs1969539	17.55	0.3537	0.7236	-
Plasma_Protein	SPINT2	19	38734675	38783255	rs1836007	-2.664	rs71354995	-44.71	-0.35255	0.724	-
Plasma_Protein	SMOC2	6	169000000	169000000	rs113988379	-2.58	rs56296467	-25.22	0.3535	0.724	-
INTERVAL	PIGR.3216.2.2-PIGR	1	207000000	207000000	rs3813973	2.67	rs748140	-8.32	-0.353	0.724086	-
INTERVAL	SPINT2.2843.13.2-SPINT2	19	38734675	38783254	rs332841	2.84	rs3178327	-34.96	-0.353	0.724088	-
INTERVAL	CST6.3303.23.2-CST6	11	65779312	65780976	rs2009453	-2.76	rs2276017	7.84	-0.3525	0.7244	-
INTERVAL	SELP.4154.57.2-SELP	1	170000000	170000000	rs2298902	2.75	rs6678795	-15.75	-0.35251	0.724458	-
INTERVAL	QSOX2.8397.147.3-QSOX2	9	139000000	139000000	rs11145835	3.2	rs3780190	14	-0.3524	0.7245	-
Plasma_Protein	LCT	2	137000000	137000000	rs116134631	2.104	rs191079	-44.86	0.3523	0.725	-
INTERVAL	LRIG3.3322.52.2-LRIG3	12	59265931	59314303	rs4760222	-3.42	rs11172791	-10.4	0.3512	0.72547	-
Plasma_Protein	FCGR3B	1	162000000	162000000	rs11265561	2.372	rs10800573	25.96	0.35095	0.725624	-
INTERVAL	SAA1.4336.2.1-SAA1	11	18287721	18291524	rs7115158	-2.58	rs7950019	34.35	-0.3506	0.7259	-
Plasma_Protein	GOLM1	9	88641061	88715088	rs13296057	-2.023	rs138447426	11.59	-0.3494	0.7268	-
INTERVAL	HBEGF.14094.29.3-HBEGF	5	140000000	140000000	rs13173983	-2.33	rs1623177	-4.03	-0.3478	0.728	-
Plasma_Protein	TMEM190	19	55888194	55889614	rs62124644	2.155	rs4806666	-49.7	0.3464	0.729	-
INTERVAL	IL1RAP.2630.12.2-IL1RAP	3	190000000	190000000	rs16865597	3.48	rs6444443	43.81	-0.346	0.7293	-
Plasma_Protein	PNLIPRP1	10	118000000	118000000	rs2915751	-2.813	rs7906926	-12.48	-0.34602	0.7293	-
Plasma_Protein	GPD1	12	50497765	50505096	rs597770	-3.158	rs75732302	-6.28	0.345	0.73017	-
INTERVAL	EMILIN3.8773.172.3-EMILIN3	20	39988606	39995467	rs2143229	-2.31	rs4810316	8.85	0.344	0.73059	-
INTERVAL	GNPTG.10666.7.3-GNPTG	16	1401924	1413352	rs2268049	2.88	rs9926835	8.19	0.3443	0.731	-
Plasma_Protein	GPNMB	7	23275586	23314727	rs76983703	-2.26	rs2268748	16.29	0.34349	0.7312	-
INTERVAL	COL1A1.11140.56.3-COL1A1	17	48260650	48278993	rs8081438	3.74	rs2412299	-5.07	0.3409	0.7332	-
Plasma_Protein	ANTXR2	4	80822300	81046608	rs28874685	1.711	rs10010217	19.9	-0.3403	0.73364	-
Plasma_Protein	SCUBE1	22	43593286	43739378	rs118129751	-2.25	rs13053545	10.9	-0.3393	0.73442	-
INTERVAL	SPACA3.8076.4.3-SPACA3	17	31297394	31324895	rs11657396	2.67	rs10853149	-3.62	0.3392	0.73449	-
Plasma_Protein	ANXA5	4	123000000	123000000	rs9995764	-1.224	rs36177180	-4.77	-0.3383	0.73517	-
INTERVAL	ALDH3A1.11480.1.3-ALDH3A1	17	19641297	19652256	rs3744391	1.98	rs4924793	-9.29	-0.3376	0.73567	-
Plasma_Protein	FMOD	1	203000000	203000000	rs12756933	-1.783	rs10920616	-17.54	-0.33656	0.73645	-
INTERVAL	PLXNB2.9216.100.3-PLXNB2	22	50713408	50746056	rs3091399	-3.72	rs28642259	-16.37	0.3358	0.737	-
Plasma_Protein	ITIH2	10	7745279	7791483	rs12242083	3.639	rs17142907	40.37	0.3354	0.7373	-
Plasma_Protein	SERPIND1	22	21128401	21142008	rs5749800	-1.42	rs73160986	5.72	0.335	0.73763	-
INTERVAL	MAPK14.5007.1.1-MAPK14	6	35995488	36079013	rs9689522	2.45	rs13196204	3.59	-0.3342	0.7383	-
INTERVAL	AKT1.AKT2.AKT3.3392.68.2-AKT3	1	244000000	244000000	rs6696761	-2.33	rs877884	-2.92	-0.3341	0.738306	-
Plasma_Protein	PDE5A	4	120000000	121000000	rs72680974	-3.374	rs58583086	-26.21	0.3327	0.73935	-
INTERVAL	MANSC4.9578.263.3-MANSC4	12	27915671	27924209	rs12422294	-3.1	rs9668702	21.84	0.3319	0.73998	-
Plasma_Protein	GM2A	5	151000000	151000000	rs6892395	-2.544	rs72794132	31.46	-0.3312	0.74	-
INTERVAL	CRABP2.11696.7.3-CRABP2	1	157000000	157000000	rs16837415	2.84	rs3806412	-4.77	0.331	0.740644	-
Plasma_Protein	PPIE	1	40157854	40229586	rs113499664	1.422	rs1046988	-34.36	0.33058	0.740962	-
Plasma_Protein	ANGPTL1	1	179000000	179000000	rs10913664	2.752	rs10913568	-26.19	-0.32911	0.742072	-
INTERVAL	PSG5.9314.9.3-PSG5	19	43670408	43690688	rs10418871	-2.91	rs2354285	6.46	-0.32905	0.742114	-
Plasma_Protein	MDGA2	14	47308832	48144808	rs148950801	2.51	rs145891385	21.22	-0.3289	0.7422	-
Plasma_Protein	TAPBPL	12	6560856	6575683	rs113435879	-3.454	rs2534709	59.27	0.328	0.7426	-
Plasma_Protein	LGALS3	14	55590828	55612141	rs2884570	-3.01	rs118083722	-27.48	-0.328	0.74293	-
INTERVAL	ADCK4.9794.17.3-COQ8B	19	41197434	41224112	rs268672	2.92	rs1017384	-3.45	-0.32722	0.743505	-
INTERVAL	NTN1.6649.51.3-NTN1	17	8924859	9147317	rs6503190	2.85	rs9893768	-15.54	-0.3272	0.74355	-
Plasma_Protein	SERPINA1	14	94843084	94857030	rs112209366	-2.55	rs28929474	-29.41	0.3269	0.74371	-
INTERVAL	S100A6.13090.17.3-S100A6	1	154000000	154000000	rs4309017	3.77	rs4595398	8.51	-0.32655	0.744005	-
Plasma_Protein	SIRPB1	20	1542031	1600707	rs6109434	3.83	rs12480515	44.06	0.3263	0.7442	-
INTERVAL	PTPN7.14688.6.3-PTPN7	1	202000000	202000000	rs16849345	-2.57	rs3935008	3.81	-0.32418	0.745802	-
Plasma_Protein	IL10RB	21	34638672	34682492	rs2239573	1.1	rs2515717	13.95	-0.3241	0.745897	-
INTERVAL	FGA.FGB.FGG.4907.56.1-FGB	4	155000000	155000000	rs12640679	-2.34	rs2070016	4.45	0.324	0.7459	-
INTERVAL	FGA.FGB.FGG.4907.56.1-FGA	4	156000000	156000000	rs4690860	-2.69	rs2070016	4.45	0.324	0.7459	-
INTERVAL	FGA.FGB.FGG.4907.56.1-FGG	4	156000000	156000000	rs4690860	-2.69	rs2070016	4.45	0.324	0.7459	-
INTERVAL	GCNT1.7016.12.3-GCNT1	9	79034752	79122332	rs11144691	-2.59	rs684271	4.03	-0.323	0.7467	-
Plasma_Protein	ADAMTSL2	9	136000000	136000000	rs12343735	-2.424	rs10120207	-6	-0.3226	0.747	-
Plasma_Protein	LUM	12	91496406	91505271	rs11106192	2.112	rs3782580	-11.95	-0.322	0.74721	-
Plasma_Protein	IDUA	4	980785	998352	rs62294082	2.672	rs3796622	35.77	0.3215	0.74787	-
Plasma_Protein	ACP5	19	11685475	11689823	rs6511721	-1.612	rs2305799	-17.6	0.32139	0.748	-
Plasma_Protein	RSPO4	20	939095	982954	rs150967000	2.84	rs75904281	-9.82	0.32113	0.7481	-
Plasma_Protein	BST1	4	15704688	15739936	rs2090499	-2.23	rs6842052	-53.28	-0.3203	0.74873	-
Plasma_Protein	PLG	6	161000000	161000000	rs4289624	3.76	rs537579467	24.02	0.3194	0.749	-
Plasma_Protein	CAPN2	1	224000000	224000000	rs112181631	2.347	rs188530181	-17.83	-0.31923	0.749552	-
INTERVAL	LAMA1.LAMB1.LAMC1.2728.62.2-LAMC1	1	183000000	183000000	rs10911097	-2.44	rs12739316	-12.43	-0.319	0.749727	-
INTERVAL	CYB5A.11287.14.3-CYB5A	18	71920530	71959251	rs17088617	3.23	rs1788638	-3.65	-0.3182	0.75032	-
Plasma_Protein	BLVRB	19	40953672	40971671	rs814532	2.279	rs184723794	-14.13	-0.31606	0.752	-
Plasma_Protein	GSTA1	6	52656169	52668658	rs150467787	1.02	rs4715316	43.6	-0.3154	0.752	-
INTERVAL	ANGPT2.13660.76.3-ANGPT2	8	6357172	6420930	rs2912050	-3.18	rs1968586	-3.63	-0.3158	0.7522	-
INTERVAL	NID1.3213.65.2-NID1	1	236000000	236000000	rs6682352	3.29	rs12409606	5.91	-0.31524	0.752576	-
INTERVAL	LDLR.13129.40.3-LDLR	19	11200038	11244492	rs8106691	-2.34	rs12978266	3.88	-0.31492	0.752826	-
INTERVAL	KCT2.6365.62.3-C5orf15	5	133000000	133000000	rs823993	-2.84	rs35724862	3.49	0.315	0.753	-
Plasma_Protein	SERPINF1	17	1665323	1680859	rs76016249	2.25	rs62088172	-32.4	0.3145	0.753177	-
Plasma_Protein	XXYLT1	3	195000000	195000000	rs13322267	-2.18	rs13072883	17.83	-0.3141	0.75343	-
Plasma_Protein	HAVCR1	5	156000000	156000000	rs10476063	-3.638	rs13173581	-25.06	0.3139	0.754	-
INTERVAL	PLD5.8081.55.3-PLD5	1	242000000	243000000	rs10926604	-2.87	rs434200	-3.71	-0.312	0.755041	-
INTERVAL	POGLUT1.6467.65.3-POGLUT1	3	119000000	119000000	rs2629396	3.55	rs17203139	12.33	0.3115	0.7555	-
INTERVAL	CCL3L1.2783.18.2-CCL3L3	17	34522268	34524157	rs3744374	2.21	rs2015086	20.27	0.3101	0.7565	-
Plasma_Protein	TMEM132D	12	130000000	130000000	rs77595515	2.581	rs9804953	-9.14	0.309	0.75698	-
Plasma_Protein	MANSC1	12	12478990	12503176	rs145856256	-2.029	rs3741798	24.69	-0.307	0.75864	-
INTERVAL	SERPINA12.6551.94.3-SERPINA12	14	94953611	94984181	rs11160183	-3.37	rs4905214	13.98	0.3062	0.7595	-
Plasma_Protein	NT5C3A	7	33053742	33102408	rs117760646	-1.76	rs12155117	-10.32	0.30575	0.7598	-
INTERVAL	HPGDS.12549.33.3-HPGDS	4	95219686	95264027	rs2036755	2.99	rs2059605	-19.76	-0.3045	0.7608	-
INTERVAL	IL1RAP.14048.7.3-IL1RAP	3	190000000	190000000	rs16865597	3.48	rs1058843	39.93	-0.304	0.7611	-
INTERVAL	LIPN.8097.77.3-LIPN	10	90521163	90537999	rs7910825	4.76	rs10509554	37.19	-0.303	0.7619	-
Plasma_Protein	CA6	1	9005926	9035151	rs11588818	1.987	rs3765963	38.17	-0.30292	0.76195	-
Plasma_Protein	MMP8	11	103000000	103000000	rs541997	3.373	rs11225395	-13.92	-0.30273	0.7621	-
INTERVAL	TGFBR3.3009.3.2-TGFBR3	1	92145902	92371892	rs1014415	2.68	rs6687904	4.49	0.30211	0.762569	-
Plasma_Protein	UNC5D	8	35092993	35654068	rs148041375	2.377	rs3108622	-17.3	0.3021	0.7626	-
INTERVAL	DKK3.3607.71.6-DKK3	11	11984653	12031316	rs903213	3.96	rs11022119	14.66	-0.3014	0.7631	-
INTERVAL	CRABP1.11967.23.3-CRABP1	15	78632666	78640572	rs16969514	1.99	rs11636753	2.95	-0.301	0.76316	-
INTERVAL	CADM1.3326.58.2-CADM1	11	115000000	115000000	rs11605564	3.09	rs11215406	7.4	-0.301	0.7634	-
INTERVAL	PCSK7.4459.68.2-PCSK7	11	117000000	117000000	rs2266788	3.37	rs3736120	-12.17	-0.299	0.765	-
INTERVAL	CA1.4969.2.1-CA1	8	86239837	86291243	rs17739175	-3.13	rs10103501	-6.74	0.2988	0.7651	-
INTERVAL	NISCH.12738.43.3-NISCH	3	52489134	52527087	rs323874	2.01	rs9856575	-7.07	-0.298	0.7657	-
Plasma_Protein	F5	1	169000000	170000000	rs9332693	2.634	rs61808983	-21.68	-0.29724	0.76628	-
Plasma_Protein	APLP2	11	130000000	130000000	rs116943928	1.543	rs61349706	11.13	0.29637	0.76695	-
INTERVAL	MAPK3.2855.49.2-MAPK3	16	30125426	30134827	rs35089016	2.19	rs11865086	12.14	0.2964	0.767	-
INTERVAL	KIAA1161.8068.43.3-MYORG	9	34366668	34376851	rs1948745	-2.45	rs4480190	-11.88	0.296	0.7672	-
Plasma_Protein	HHIP	4	146000000	146000000	rs62343144	-1.757	rs11727676	10.34	0.2958	0.76737	-
Plasma_Protein	SORD	15	45315345	45369383	rs16952664	2.868	rs56060952	18.25	-0.29533	0.7677	-
Plasma_Protein	FHIT	3	59733003	61237133	rs35086063	-2.13	rs13070475	8.93	-0.2951	0.76791	-
Plasma_Protein	S100A6	1	154000000	154000000	rs74655801	-3.123	rs60969679	12.14	0.29399	0.768767	-
INTERVAL	CTRB1.5671.1.3-CTRB1	16	75252898	75258822	rs4247498	-3.1	rs8051363	-24.63	-0.2933	0.769	-
Plasma_Protein	FCRL6	1	160000000	160000000	rs7519748	-2.242	rs6656979	-22.28	-0.29366	0.769014	-
Plasma_Protein	UBLCP1	5	159000000	159000000	rs3212220	-2.379	rs71593333	-9.2	-0.292	0.77	-
INTERVAL	VIT.6234.74.3-VIT	2	36923833	37041935	rs6720433	2.97	rs11124542	15.98	-0.2919	0.77033	-
Plasma_Protein	CD177	19	43857838	43867324	rs537349194	3.462	rs79338083	25.63	0.29136	0.771	-
Plasma_Protein	MANSC4	12	27915360	27933169	rs7294360	2.634	rs12368818	45.23	0.29	0.7716	-
INTERVAL	SEMA5A.13132.14.3-SEMA5A	5	9035138	9546187	rs6871121	-3.37	rs6872486	32.83	0.2903	0.772	-
INTERVAL	NPW.9986.14.3-NPW	16	2059927	2070756	rs27345	-2.44	rs35327014	-14.92	-0.29	0.772	-
INTERVAL	RARRES1.8398.277.3-RARRES1	3	158000000	158000000	rs6807246	-2.38	rs9864589	41.76	0.289	0.7726	-
Plasma_Protein	TYRO3	15	41849873	41875787	rs181337989	-2.007	rs1200353	-13.76	-0.28898	0.7726	-
Plasma_Protein	MANEA	6	96025361	96057346	rs117578052	2.23	rs13205436	-48.12	0.2883	0.773	-
Plasma_Protein	FCRL3	1	158000000	158000000	rs34989916	1.344	rs3761959	42.51	0.28763	0.773629	-
INTERVAL	TLR4.LY96.3647.49.4-TLR4	9	120000000	120000000	rs12236855	4.11	rs4986790	-20.69	-0.2875	0.7738	-
Plasma_Protein	ESD	13	47345391	47371555	rs259728	-2.1	rs9778	-30.14	-0.287	0.7738	-
INTERVAL	CA10.13666.222.3-CA10	17	49707674	50237377	rs6504709	3.11	rs16950591	7.34	-0.2865	0.77447	-
INTERVAL	COLGALT1.5638.23.3-COLGALT1	19	17666403	17693971	rs445521	3.3	rs4808666	-5.7	-0.28614	0.774775	-
Plasma_Protein	INHBB	2	121000000	121000000	rs72833893	-1.838	rs17050272	25.11	0.2864	0.775	-
Plasma_Protein	IMPA1	8	82569149	82598566	rs10441575	1.687	rs2142316	-8.23	-0.2858	0.775	-
INTERVAL	NFASC.7179.69.3-NFASC	1	205000000	205000000	rs16853492	3.02	rs6663324	22.4	0.28462	0.775938	-
Plasma_Protein	CRLF1	19	18683030	18718551	rs118163524	-1.41	rs141412226	16.4	0.285	0.776	-
Plasma_Protein	ALDH3A1	17	19641297	19652256	rs1106374	-0.835	rs887241	12.46	-0.2838	0.776593	-
Plasma_Protein	NAGLU	17	40688259	40696467	rs117979761	2.472	rs41283429	26.5	-0.2823	0.777723	-
Plasma_Protein	ENGASE	17	77070906	77084681	rs7218605	2.235	rs56107536	27.81	0.282	0.777967	-
Plasma_Protein	OGN	9	95145550	95166978	rs139966126	-1.664	rs10992291	33.09	-0.2816	0.7782	-
INTERVAL	ROBO1.5740.17.3-ROBO1	3	78646390	79816965	rs2140646	3.4	rs3773236	5.75	0.281	0.7787	-
Plasma_Protein	CR2	1	208000000	208000000	rs80133820	-2.39	rs61821130	-8.97	0.28096	0.778738	-
Plasma_Protein	FCN2	9	138000000	138000000	rs75261223	2.267	rs11103563	-37.89	-0.2798	0.7796	-
INTERVAL	B3GNT2.7980.72.3-B3GNT2	2	62423248	62451866	rs3924500	4.24	rs11684276	7.83	0.2784	0.780708	-
Plasma_Protein	SAT2	17	7529552	7531194	rs56371490	-1.363	rs13894	-9.71	-0.2772	0.781639	-
INTERVAL	ENPP5.6556.5.3-ENPP5	6	46126924	46138708	rs6931467	-2.69	rs1047153	33.09	-0.2765	0.7821	-
Plasma_Protein	ITLN1	1	161000000	161000000	rs12135207	-3.253	rs61803286	5.84	0.27648	0.782178	-
Plasma_Protein	CRELD1	3	9975477	9987097	rs2596936	1.65	rs6762702	-49.7	-0.2765	0.78218	-
INTERVAL	SIGLEC14.5125.6.3-SIGLEC14	19	52145806	52150054	rs8103346	2.75	rs7250849	-9.49	-0.27613	0.782449	-
Plasma_Protein	TNFRSF11B	8	120000000	120000000	rs13269842	-3.494	rs2468184	8.38	-0.276	0.7825	-
Plasma_Protein	PTK7	6	43044045	43129457	rs3828755	2.74	rs140927825	12.41	-0.2755	0.783	-
INTERVAL	CCL15.14109.15.3-CCL15	17	34310692	34328660	rs2376179	2.55	rs1719199	33	-0.2746	0.78361	-
INTERVAL	IL15RA.14054.17.3-IL15RA	10	5990855	6020150	rs706778	4.84	rs8177655	21.64	0.27335	0.7846	-
INTERVAL	FRZB.13740.51.3-FRZB	2	184000000	184000000	rs16823787	4.11	rs288326	15.78	0.2712	0.786211	-
INTERVAL	MYOM2.13534.20.3-MYOM2	8	1993155	2113475	rs11778824	-2.63	rs10503170	-3.58	-0.271	0.7864	-
INTERVAL	CSGALNACT2.10772.21.3-CSGALNACT2	10	43633934	43680756	rs2505995	-2.74	rs3004212	-7.32	0.271	0.7864	-
Plasma_Protein	APOL3	22	36536378	36562225	rs62233618	-2.75	rs132631	47.39	0.2709	0.78648	-
Plasma_Protein	CNP	17	40118781	40129758	rs16967620	-1.59	rs4432296	15.14	-0.2708	0.786582	-
Plasma_Protein	RARRES1	3	158000000	158000000	rs141131066	-2.31	rs4680458	35.82	-0.2697	0.78738	-
Plasma_Protein	PIGR	1	207000000	207000000	rs3935633	-1.976	rs6540730	-12.26	-0.26943	0.7876	-
INTERVAL	MET.2837.3.2-MET	7	116000000	116000000	rs2237713	2.37	rs437	7.18	0.2681	0.7886	-
INTERVAL	LAMC2.9580.5.3-LAMC2	1	183000000	183000000	rs2333685	-1.92	rs2276543	27.5	-0.26768	0.788947	-
INTERVAL	CCNH.9848.22.3-CCNH	5	86687311	86708836	rs1158953	2.21	rs6872466	-7.41	-0.2677	0.789	-
Plasma_Protein	CFHR4	1	197000000	197000000	rs76541854	-2.383	rs10494745	-34.57	0.26759	0.789012	-
INTERVAL	GPNMB.8606.39.3-GPNMB	7	23275586	23314727	rs6969258	4.21	rs2268748	11.39	0.2672	0.7893	-
Plasma_Protein	CPNE1	20	34213953	34252878	rs35556948	-1.2	rs113522583	-48.66	-0.26712	0.7894	-
INTERVAL	FAP.5029.3.1-FAP	2	163000000	163000000	rs1435009	-2.54	rs4664450	5.08	0.266	0.790239	-
INTERVAL	CD177.13116.25.3-CD177	19	43857811	43867480	rs12611088	-2.6	rs6509088	-14.58	-0.26592	0.790302	-
Plasma_Protein	BMP1	8	22022653	22069839	rs10099515	-1.879	rs1126931	-8.93	0.2653	0.7908	-
Plasma_Protein	GSTZ1	14	77787339	77797940	rs79607813	-3.3	rs7975	46.75	-0.2651	0.79091	-
INTERVAL	AKR1A1.4192.10.2-AKR1A1	1	46016215	46035721	rs4660863	2.33	rs2229540	-36.53	-0.264	0.79178	-
INTERVAL	GDF15.4374.45.2-GDF15	19	18485541	18499986	rs11667487	-3.46	rs16982345	20.03	0.26368	0.792024	-
INTERVAL	FCRL1.5728.60.3-FCRL1	1	158000000	158000000	rs9427274	2.35	rs2765493	-15.16	0.2629	0.792631	-
INTERVAL	SPINT1.2828.82.2-SPINT1	15	41136216	41150405	rs16970617	2.36	rs17658212	-8.51	0.263	0.79278	-
Plasma_Protein	TNFRSF17	16	12059067	12061925	rs151073894	-1.845	rs387871	-10.14	0.2624	0.793	-
Plasma_Protein	SIGLEC5	19	52115180	52148798	rs75977318	-2.73	rs872629	-38.85	-0.26255	0.793	-
INTERVAL	PDCD1LG2.3004.67.2-PDCD1LG2	9	5510545	5571282	rs10975171	2.71	rs16923189	15.43	-0.2622	0.7931	-
Plasma_Protein	AIF1L	9	134000000	134000000	rs55880753	-2.124	rs11244284	-29.44	-0.2613	0.7939	-
INTERVAL	MRVI1.8255.34.3-IRAG1	11	10594638	10715535	rs11042759	2.97	rs4909945	4.84	0.2606	0.7944	-
Plasma_Protein	HEBP1	12	13127804	13153199	rs11613894	-2.465	rs11055175	-34.98	-0.26	0.79491	-
Plasma_Protein	NQO2	6	2988221	3019989	rs139012153	2.16	rs9378755	-35.35	0.2605	0.795	-
Plasma_Protein	PTN	7	137000000	137000000	rs149601380	2.62	rs10255150	17.31	0.25878	0.7958	-
Plasma_Protein	ST3GAL1	8	134000000	135000000	rs10100754	2.969	rs9643300	-21.08	-0.2585	0.796	-
INTERVAL	DNAJA4.9744.139.3-DNAJA4	15	78556428	78574538	rs4886921	2.98	rs12439144	-6.53	-0.258	0.79639	-
INTERVAL	PVRL4.5734.13.3-NECTIN4	1	161000000	161000000	rs11576830	2.76	rs4656293	-3.53	0.257	0.797179	-
Plasma_Protein	CCL23	17	34340096	34345009	rs1719145	-2.222	rs712048	-36.04	-0.2561	0.797859	-
Plasma_Protein	KLK10	19	51515995	51523431	rs62114335	-2.146	rs2569454	39.05	-0.25559	0.798	-
INTERVAL	CPB1.6356.3.3-CPB1	3	149000000	149000000	rs1053709	-3.08	rs1059502	8.52	-0.2558	0.7981	-
Plasma_Protein	UROD	1	45476622	45481247	rs115327971	-2.066	rs12749939	-41.56	-0.25576	0.798138	-
Plasma_Protein	NPNT	4	107000000	107000000	rs72669989	-1.688	rs34712979	-20.06	-0.2558	0.79814	-
INTERVAL	CCL3.3040.59.1-CCL3	17	34415602	34417515	rs10491116	-2.35	rs1102934	20.05	-0.2556	0.79829	-
Plasma_Protein	HPGDS	4	95219686	95264027	rs79301491	2.045	rs10033662	33.27	-0.2538	0.79964	-
Plasma_Protein	HDHD2	18	44633779	44676871	rs60893527	2.277	rs79231363	36.68	-0.2527	0.8	-
Plasma_Protein	SIGLEC9	19	51628163	51639908	rs113235029	-1.94	rs2075803	-61.54	-0.25309	0.8	-
Plasma_Protein	BLVRA	7	43798279	43846941	rs28650865	-1.93	rs1050916	-14.32	0.25331	0.8	-
Plasma_Protein	SPINK4	9	33218363	33248565	rs3780485	2.132	rs1630171	34.46	-0.2532	0.8001	-
INTERVAL	SERPINE2.3217.74.2-SERPINE2	2	225000000	225000000	rs16865881	-3.1	rs920251	11.54	-0.253	0.80028	-
Plasma_Protein	PRSS1	7	142000000	142000000	rs9969333	1.52	rs56092812	6.23	0.253	0.8003	-
Plasma_Protein	SEMA3E	7	82992554	83278455	rs62473882	-1.65	rs3801499	-42.17	0.25217	0.8009	-
INTERVAL	GPC5.4991.12.1-GPC5	13	92050929	93519490	rs7337975	3.05	rs342706	-28.51	-0.2511	0.8017	-
INTERVAL	NAGK.3894.15.2-NAGK	2	71291474	71306935	rs2108481	-3.1	rs2287329	-19.08	-0.2511	0.801769	-
Plasma_Protein	GSN	9	124000000	124000000	rs7865505	-2.57	rs10985196	-7.84	-0.251	0.8018	-
Plasma_Protein	AZGP1	7	99564343	99573665	rs35156985	1.93	rs1981550	-28.56	0.24835	0.8039	-
Plasma_Protein	SELP	1	170000000	170000000	rs6128	1.809	rs6136	-24.12	0.24825	0.803942	-
Plasma_Protein	DYNLL2	17	56160780	56172903	rs76271860	-2.078	rs9902118	21.65	0.2481	0.80405	-
INTERVAL	B3GALT6.7981.230.3-B3GALT6	1	1167629	1170421	rs2477782	2.63	rs6697886	-4.02	-0.247	0.804908	-
INTERVAL	CCL15.3509.1.1-CCL15	17	34310692	34328660	rs2376179	2.55	rs1719199	30.73	-0.2469	0.80496	-
Plasma_Protein	VNN2	6	133000000	133000000	rs149970086	-3.5	rs9493425	-42.37	0.2472	0.805	-
Plasma_Protein	CFHR1	1	197000000	197000000	rs77881733	-2.562	rs7519758	-46.41	-0.24547	0.806096	-
Plasma_Protein	FCN2	9	138000000	138000000	rs11103557	2.527	rs3124956	-27.56	0.2432	0.8078	-
Plasma_Protein	SIRPG	20	1609798	1638425	rs1884391	-2.17	rs6043409	28.06	0.24208	0.8087	-
Plasma_Protein	SHANK3	22	51112843	51171726	rs118110114	-2.63	rs6009946	21.34	-0.2421	0.80874	-
INTERVAL	HK2.13130.150.3-HK2	2	75061108	75120486	rs2306805	2.91	rs17678088	-4.62	0.242	0.80878	-
Plasma_Protein	MENT	1	151000000	151000000	rs115161931	-2.347	rs34725710	-3.68	0.24177	0.808955	-
Plasma_Protein	IHH	2	220000000	220000000	rs10799	-0.455	rs55836193	-4.66	-0.24	0.81	-
Plasma_Protein	RGS10	10	121000000	121000000	rs145050769	2.724	rs61874690	5.39	-0.23912	0.811	-
Plasma_Protein	GDF15	19	18485541	18499986	rs11671526	-2.461	rs16982345	35.78	0.23962	0.811	-
INTERVAL	OLA1.12659.13.3-OLA1	2	175000000	175000000	rs12470835	-3.38	rs10930650	9.74	-0.239	0.811106	-
INTERVAL	GZMM.5704.74.3-GZMM	19	544034	549919	rs2930884	2.71	rs10402948	-7.77	0.23865	0.811378	-
INTERVAL	FCRL3.4440.15.2-FCRL3	1	158000000	158000000	rs9427274	2.35	rs3761959	22.35	0.2385	0.81149	-
INTERVAL	ESD.4984.83.1-ESD	13	47345391	47371367	rs4142900	-3.63	rs2275680	-21.64	-0.2382	0.8117	-
Plasma_Protein	CCL22	16	57392695	57400101	rs1968493	3.426	rs170364	11.77	-0.238	0.8119	-
Plasma_Protein	IL27RA	19	14142574	14164030	rs76109309	2.777	rs35026308	-44.92	0.23822	0.812	-
Plasma_Protein	FAM213A	10	82167585	82196871	rs141108358	-2.281	rs10788623	-5.54	-0.237	0.8127	-
Plasma_Protein	DMKN	19	35988122	36004560	rs12980912	1.526	rs7408798	-7.78	-0.23684	0.813	-
INTERVAL	PTS.12014.19.3-PTS	11	112000000	112000000	rs2850247	2.86	rs5744256	-4.17	-0.236	0.8134	-
INTERVAL	GSTT2B.11273.176.3-GSTT2B	22	24299601	24303373	rs9624207	3.51	rs1002286	6.56	-0.2354	0.8139	-
Plasma_Protein	NOTCH3	19	15269849	15311806	rs150739420	1.751	rs4808238	9.31	0.23571	0.814	-
Plasma_Protein	VEGFC	4	178000000	178000000	rs75042494	0.987	rs41278571	13.36	0.2345	0.81456	-
Plasma_Protein	SFTPD	10	81697223	81742370	rs74949038	-2.532	rs7084667	30.06	-0.23443	0.8147	-
Plasma_Protein	GIF	11	59596746	59612972	rs78317116	-1.391	rs150884181	-6.49	0.234	0.81498	-
INTERVAL	VEGFA.2597.8.3-VEGFA	6	43737921	43754224	rs7773700	-2.81	rs6921438	-18.8	-0.234	0.815	-
Plasma_Protein	SLITRK3	3	165000000	165000000	rs75497838	-2.74	rs62282371	-22.66	-0.2333	0.81556	-
Plasma_Protein	AP1G2	14	24028774	24037279	rs2295126	1.64	rs12886523	-15.15	0.233	0.8158	-
INTERVAL	CREG1.9357.4.3-CREG1	1	167000000	168000000	rs1723018	-4.52	rs7513428	9.55	-0.23133	0.817059	-
Plasma_Protein	H6PD	1	9294833	9331396	rs77612465	-2.291	rs34603401	30.96	-0.22924	0.818681	-
INTERVAL	ASIP.5676.54.3-ASIP	20	32782375	32857150	rs4911379	-2.79	rs910873	25.92	0.229	0.81889	-
Plasma_Protein	ASIP	20	32782375	32857150	rs6059691	-2.2	rs6059655	-30.46	0.22895	0.8189	-
Plasma_Protein	TREM1	6	41235664	41254420	rs17643398	2.65	rs2234243	-29.82	-0.2288	0.819	-
Plasma_Protein	DLK2	6	43418090	43424370	rs144307711	-2.6	rs2125739	-22.09	0.2295	0.819	-
Plasma_Protein	NFASC	1	205000000	205000000	rs115199178	2.654	rs6663324	30.58	0.22837	0.819356	-
INTERVAL	GP5.7185.29.3-GP5	3	194000000	194000000	rs12497009	3.84	rs11900	-8.01	-0.228	0.8196	-
Plasma_Protein	MMP19	12	56229217	56236750	rs773651	2.513	rs56180965	-8.18	0.228	0.81994	-
Plasma_Protein	CPB2	13	46627321	46679168	rs61953023	-3.68	rs7988836	43.24	0.227	0.8203	-
INTERVAL	ACP1.3858.5.1-ACP1	2	264140	278283	rs10190919	-2.03	rs11553746	47.45	-0.227	0.820424	-
Plasma_Protein	TNFRSF1B	1	12227048	12269285	rs5745987	-2.264	rs519064	-16.19	-0.22671	0.820651	-
INTERVAL	INHBA.INHBB.8467.9.3-INHBB	2	121000000	121000000	rs17669093	3.48	rs6750309	-4.77	0.2248	0.822111	-
INTERVAL	KRT5.11177.16.3-KRT5	12	52908359	52914471	rs7311578	-3.44	rs638907	-5.45	-0.224	0.82276	-
Plasma_Protein	C5	9	124000000	124000000	rs1035029	-2.208	rs17220750	10.69	-0.224	0.8228	-
Plasma_Protein	PRTN3	19	840999	848175	rs113680097	1.322	rs1060442	-8.06	0.22409	0.823	-
Plasma_Protein	NETO1	18	70409549	70535381	rs11151834	0.23	rs2032998	4.53	0.22226	0.824	-
INTERVAL	SIGLEC9.3007.7.2-SIGLEC9	19	51628165	51639908	rs266868	-3.46	rs2075803	51.25	-0.222	0.824314	-
INTERVAL	TDGF1.5810.25.3-TDGF1	3	46616045	46668033	rs6441977	-4.05	rs3806702	49	0.221	0.8251	-
Plasma_Protein	NTRK2	9	87283466	87641969	rs73472599	2.197	rs11140774	-6.87	0.2208	0.8252	-
Plasma_Protein	MAPRE1	20	31407760	31438211	rs853848	-2.33	rs414049	-28.5	0.21945	0.8263	-
INTERVAL	OAS1.10361.25.3-OAS1	12	113000000	113000000	rs11066320	5.59	rs2285934	10.84	0.2193	0.82643	-
Plasma_Protein	MST1	3	49721380	49726934	rs147026698	-2.28	rs3197999	-56.68	0.2186	0.82694	-
Plasma_Protein	PSMB4	1	151000000	151000000	rs10888436	-2.263	rs4603	-33.23	0.218	0.827429	-
INTERVAL	SEMA3E.5363.51.3-SEMA3E	7	82993222	83278326	rs2888206	3.21	rs3801506	-31	0.216	0.8289	-
Plasma_Protein	B4GALT1	9	33104080	33167354	rs2231227	-2.741	rs7019909	22.97	-0.2158	0.8291	-
Plasma_Protein	CX3CL1	16	57406389	57418956	rs1167513	-2.276	rs62037115	13.56	0.2155	0.8294	-
Plasma_Protein	ALAD	9	116000000	116000000	rs10981609	2.836	rs8177797	-21.56	-0.2155	0.8294	-
INTERVAL	FAM19A5.5609.92.3-TAFA5	22	48885272	49246724	rs4925449	2.84	rs130819	-4.54	-0.214	0.8305	-
Plasma_Protein	MESDC2	15	81238630	81282169	rs3848178	2.318	rs73489798	-11.25	0.2138	0.8307	-
INTERVAL	CD33.3166.92.1-CD33	19	51728320	51747115	rs266868	-3.46	rs3865444	-40.59	0.212	0.832107	-
Plasma_Protein	IMPAD1	8	57870490	57906426	rs151014224	1.957	rs112433249	-27.67	-0.2098	0.8338	-
Plasma_Protein	PCOLCE2	3	143000000	143000000	rs148296632	2.94	rs11716897	28.12	0.2092	0.83429	-
INTERVAL	QDPR.11257.1.3-QDPR	4	17461884	17513857	rs2302210	3.24	rs7661303	-26.71	-0.2088	0.8346	-
Plasma_Protein	TARS	5	33440802	33468196	rs111507091	2.102	rs3777083	-10.3	-0.2079	0.835	-
Plasma_Protein	CD248	11	66081965	66084515	rs146662663	-2.704	rs565972	5.71	-0.20821	0.83507	-
INTERVAL	DPP7.8346.9.3-DPP7	9	140000000	140000000	rs34223864	-3.21	rs4880091	-17.29	-0.2076	0.8356	-
Plasma_Protein	B4GALT7	5	177000000	177000000	rs145102731	-2.683	rs59621415	11.35	0.2068	0.836	-
Plasma_Protein	UNC5B	10	72972327	73062621	rs1625975	-3.576	rs7907590	-11.11	0.20641	0.8365	-
INTERVAL	CSNK2A1.5224.20.3-CSNK2A1	20	459116	524465	rs6085283	-2.93	rs533747	-3.76	0.206	0.83679	-
Plasma_Protein	CCL15	17	34323476	34328592	rs4796095	-2.369	rs854624	45.51	-0.2057	0.837026	-
Plasma_Protein	SERPINF2	17	1646130	1658559	rs216216	-2.712	rs11078596	-16.14	-0.2057	0.837047	-
INTERVAL	SCUBE1.8989.40.3-SCUBE1	22	43593289	43739394	rs5759250	-2.41	rs3091358	-4.98	-0.2056	0.8371	-
INTERVAL	ERO1LB.7994.41.3-ERO1B	1	236000000	236000000	rs6682352	3.29	rs1726624	15.44	0.20535	0.8373	-
Plasma_Protein	GC	4	72607413	72669758	rs72653904	-2.008	rs7697091	-9.31	-0.2041	0.83824	-
INTERVAL	LY9.3324.51.1-LY9	1	161000000	161000000	rs1041068	-3.53	rs4656932	14.13	0.20348	0.83876	-
Plasma_Protein	MIF	22	24236570	24237414	rs187999525	2.4	rs5751764	-15.92	-0.2032	0.83898	-
Plasma_Protein	NCAM1	11	113000000	113000000	rs562935153	2.768	rs2288158	18.72	0.20313	0.83903	-
Plasma_Protein	LRIG3	12	59265931	59314285	rs4760222	-3.415	rs11172791	-21.04	-0.203	0.83919	-
INTERVAL	CXCL12.2330.2.1-CXCL12	10	44793038	44881941	rs4948643	3.59	rs7918568	-3.68	0.20242	0.8396	-
INTERVAL	CNTN4.3298.52.2-CNTN4	3	2140497	3099645	rs4434131	-3.6	rs4685592	-10.49	-0.2019	0.84	-
Plasma_Protein	TXNDC12	1	52485803	52520863	rs79365992	2.975	rs6686632	-19.94	-0.2016	0.840232	-
INTERVAL	RGS18.13982.33.3-RGS18	1	192000000	192000000	rs6658382	-3.12	rs946829	3.66	0.20017	0.841345	-
Plasma_Protein	TMEM132A	11	60691932	60704631	rs56291461	-2.403	rs555835	40.81	0.19949	0.84188	-
INTERVAL	KLK8.2834.54.1-KLK8	19	51499263	51505967	rs266868	-3.46	rs1122466	-10.29	-0.19939	0.84196	-
Plasma_Protein	LYN	8	56792394	56926728	rs12676220	-1.395	rs1050855	-8.21	0.1985	0.8427	-
Plasma_Protein	GLTPD2	17	4692259	4693884	rs2270158	2.776	rs34460487	16.33	-0.1981	0.84294	-
INTERVAL	NPDC1.10424.31.3-NPDC1	9	140000000	140000000	rs3829107	2.44	rs9411302	-4.43	0.198	0.843	-
Plasma_Protein	AFM	4	74347462	74369718	rs144270507	-2.01	rs72856662	-19.79	0.1977	0.84325	-
Plasma_Protein	DLK1	14	101000000	101000000	rs139300042	-3.28	rs4905998	26.91	-0.1976	0.84336	-
Plasma_Protein	EPHA10	1	38179552	38230805	rs114018066	-2.034	rs12074120	8.57	-0.19711	0.843741	-
Plasma_Protein	IL1R1	2	103000000	103000000	rs17026899	2.669	rs2287047	-12.71	0.1971	0.844	-
INTERVAL	PLA2R1.10916.44.3-PLA2R1	2	161000000	161000000	rs4505474	-2.97	rs3749117	-38.38	0.196	0.84461	-
Plasma_Protein	CD36	7	79998891	80308593	rs62464490	-2.26	rs11760281	-4.99	-0.19551	0.845	-
Plasma_Protein	SIRPA	20	1874813	1921238	rs202468	-2.18	rs6136376	-61.53	0.19399	0.8462	-
Plasma_Protein	PRDX1	1	45976586	46008404	rs145427440	2.063	rs11211133	17.95	0.19274	0.847163	-
INTERVAL	THSD1.5621.64.3-THSD1	13	52951305	52980629	rs11842523	-2.94	rs2094354	8.44	-0.1926	0.8472	-
[truncated: 313 more rows]

## Sheet: Table S5
Table S5. The result of fine-mapping of TWAS/PWAS signals by using the FOCUS.
Gene or Protein	Panel	PIP
RP11-973H7.1	GTEx: Artery - Tibial	0.908
	GTEx: Adipose - Visceral Omentum	0.744
PHTF1	GTEx: Artery - Tibial	0.774
MAGI3	GTEx: Adipose - Subcutaneous	0.5
NFATC2IP	GTEx: Muscle - Skeletal	0.417
DCLRE1B	GTEx: Cells - EBV-transformed lymphocytes	0.405
EIF3C	GTEx: Cells - EBV-transformed lymphocytes	0.358
CCDC101	GTEx: Artery - Aorta	0.143
	GTEx: Artery - Tibial	0.133
SH2B1	GTEx: Cells - Transformed fibroblasts	0.0795
NUPR1	GTEx: Artery - Tibial	0.0482
	GTEx: Artery Tibial	0.0294
IL27.EBI3.2829.19.2-IL27	INTERVAL study	0.98
ERAP2	ARIC study	0.228

## Sheet: Table S6
Table S6. Biological pathways significantly involved in JIA, identified by the MAGMA (FDR < 0.05)
Gene set	P	FDR
Reactome: PD-1 signaling	4.86e-08	4.65e-05
Wikipathways: Allograft rejection	2.28e-08	4.65e-05
Wikipathways: Pathogenesis of SARS-COV2 mediated by NSP9-NSP10 complex	3.57e-08	4.65e-05
KEGG: Type 1 diabetes mellitus	2.77e-07	0.000155795
KEGG: Allograft rejection	3.26e-07	0.000155795
KEGG: Graft versus host disease	3.26e-07	0.000155795
PID: IL27 pathway	6.75e-07	0.000276699
PID: IL12_2 pathway	8.03e-07	0.000288094
BioCarta: NO2IL12 pathway	1.02e-06	0.000324742
BioCarta: TCRA pathway	1.74e-06	0.000499209
BioCarta: Th1Th2 pathway	4.77e-06	0.001245
BioCarta: CTLA4 pathway	6.18e-06	0.00147864
Reactome: Generation of second messenger molecules	7.18e-06	0.00158552
BioCarta: CSK pathway	1.27e-05	0.00260953
Reactome: Signaling by interleukins	1.71e-05	0.00327064
Reactome: Cytokine signaling in immune system	3.45e-05	0.0061888
Reactome: Interferron gamma signaling	4.4e-05	0.00743218
Reactome: Costimulation by the CD28 family	5.31e-05	0.00846211
Reactome: Interleukin 2 signaling	6.16e-05	0.00883593
Wikipathways: The human immune response to tuberculosis	5.92e-05	0.00883593
KEGG: Intestinal immune network for IGA production	8.37e-05	0.0114476
Reactome: Interleukin 4 and interleukin 13 signaling	9.38e-05	0.0122352
BioCarta: IL17 pathway	0.0001176	0.0139186
KEGG: Cell adhesion molecules CAMS	0.00011815	0.0139186
PID: IL12 STAT4 pathway	0.0001212	0.0139186
KEGG: Autoimmune thyroid disease	0.0001565	0.0172812
Reactome: Interferon signaling	0.00024666	0.0262282
BioCarta: MHC pathway	0.0003486	0.0349668
Wikipathways: Cytokines and inflammatory response	0.0003532	0.0349668
KEGG: JAK STAT signaling pathway	0.00037246	0.0356444
BioCarta: Inflam pathway	0.00045609	0.0396798
Reactome: Interleukin 21 signaling	0.00045221	0.0396798
Wikipathways: Interactions between immune cells and microRNAs in tumor microenvironment	0.00053741	0.0453795
Reactome: Interleukin 6 signaling	0.00055424	0.0454635
BioCarta: IL12 pathway	0.0005911	0.0462402
Reactome: Initial triggering of complement	0.00059592	0.0462402
KEGG: Leishmania infection	0.0006348	0.0479608
Wikipathways: Type 2 interferon signaling IFNG	0.00066805	0.0491788
Reactome: TCR signaling	0.00069495	0.04988
Reactome: Interleukin 35 signaling	0.00071359	0.0499687

## Sheet: Table S7
Table S7. The list of Entrez IDs of genes in 11 co-expression modules identified by WGCNA.
Black	Blue	Brown	Green	Magenta	Pink	Purple	Red	Tan	Turquoise	Yellow
10008	10001	10011	100113407	100133941	100128731	100505573	10026	10075	100131067	100129387
10154	100129550	100507463	100506190	100507616	100129250	10079	100303755	10632	100272147	100132352
10313	100129792	100859930	10066	102606465	10211	10644	10116	11224	100422872	100190986
11010	100131564	10134	10087	10447	10248	10826	10125	1345	10049	100288142
11024	100134713	1019	10092	11262	10273	10857	10146	1350	100506776	100288152
11031	100169750	10204	100996455	115350	10287	139105	10179	1915	10057	100289230
11039	100190939	10212	10159	115352	1043	145567	101927151	1936	100996930	100462953
11337	100289019	10235	10161	116028	10542	196527	101929623	1938	10137	100505894
114294	100289333	10263	10184	1235	10581	2162	10240	2091	10190	100507458
116362	100500849	10327	10261	131096	10616	222166	10276	2197	101928963	100874058
1200	100505549	10330	10326	144165	10695	2273	10282	23671	10193	10111
120425	100505783	10370	10402	151888	10726	23052	10320	397	10229	10142
120892	100505876	10376	10409	163702	10801	23261	10605	4512	10241	10152
121512	100506215	10379	10434	1879	10870	23531	10640	4513	10250	10168
133	100506469	10381	10491	199786	10907	257019	1073	4538	10254	101927117
137886	100506686	10383	1051	202018	10975	25893	10730	4666	10269	101929718
140885	10059	10421	1052	2213	10980	26994	10827	51669	10270	10198
144423	10128	10422	10553	221692	10992	2781	10849	6122	10283	10206
1475	10150	10430	10602	22906	11152	2791	10884	6128	10285	10342
1508	10180	10460	10645	23062	11258	29094	10949	6129	10311	10389
1520	101928649	10467	10673	23075	113444	30061	11198	6132	10318	10390
153339	10196	10482	10788	23094	122704	3012	112858	6133	10363	10440
1545	10230	10531	10797	23143	126328	340348	113251	6136	10424	10464
162073	1024	10567	10855	23231	1327	351	116068	6138	10455	10478
166929	10274	10589	10890	24149	149951	4052	117289	6143	10463	10560
1730	10314	10594	10906	25780	1512	4638	119504	6146	10513	10564
1845	10384	10641	10935	26040	151903	4900	120534	6147	105221694	10600
1955	10396	10654	10945	26228	152217	51257	121441	6152	10526	10717
196383	10427	10921	10955	26275	155066	51266	122525	6155	10527	10724
199	10432	10956	10970	26586	1727	5154	122830	6156	10550	10863
199675	10443	10982	1102	27075	1892	5196	125919	6160	10569	11019
2120	10475	11000	11033	27314	200185	5197	130916	6161	10617	11044
2180	10618	11047	11046	283663	2219	5473	132789	6164	10664	11116
219972	10621	1108	11057	2841	23770	54741	133619	6165	10666	11123
2207	10767	11129	11213	29760	25796	54874	134266	6167	10672	11127
2210	10771	11151	11221	3112	25844	5494	134430	6168	10691	11168
222658	10806	112869	1124	330	25915	5577	134510	6169	10762	11201
22797	10838	11331	11240	340481	26017	55831	137492	6170	10766	11231
2280	10962	113829	112574	3708	26020	56034	137695	6171	10768	11276
23001	10988	115416	11261	389741	2630	5627	1398	6175	10845	11278
23186	1105	1155	113178	3899	27089	56911	1399	6176	10885	11320
23313	11064	1173	11328	5079	27166	5742	140707	6181	10920	11329
[truncated: 604 more rows]

## Sheet: Table S8
Table S8. The result of gene set enrichment analysis with TWAS associations using co-expression modules as reference gene sets.
[truncated: 5 more rows]

[truncated: 6 more sheets: Table S9, Table S10, Table S11, Table S12, Table S13, Table S14]
